# Supplementary material for: Bat white-nose disease fungus diversity in time and space
Source: Biodivers Data J. 2024 Feb 2;12:e109848. doi: 10.3897/BDJ.12.e109848 (PMC10859861; doi:10.3897/BDJ.12.e109848)
Supplement: Supplementary material 10 — Dataset [file bdj-12-e109848-s010.csv]

	cult_ID	labNo	sample	mtype	country	province	site	substrate	date	year_seas	winter	sampling_event	room	Pd1	Pd2	Pd3	Pd4	Pd5	Pd6	Pd7	Pd9	Pd10	Pd11	Pd12	Pd13	Pd14	Pd17	Pd19	Pd21	Pd22	Pd23	Sla2_Long	Sla2_Short
1	Gd_00795-aa	Gd00795	20150130_B_ELD_1	1	Germany	Mecklenburg Western Pomerania	Eldena	bat	30.01.2015	2015_spring	Winter14/15	2015_spring_bat	9	257	196	264	422	286	208	224	411	239	255	142	446	264	245	276	267	431	342	519	240
2	Gd_00795-ab	Gd00795	20150130_B_ELD_1	1	Germany	Mecklenburg Western Pomerania	Eldena	bat	30.01.2015	2015_spring	Winter14/15	2015_spring_bat	9	252	196	264	404	372	208	224	411	242	255	142	446	264	245	276	267	431	342	519	240
3	Gd_00795-ac	Gd00795	20150130_B_ELD_1	1	Germany	Mecklenburg Western Pomerania	Eldena	bat	30.01.2015	2015_spring	Winter14/15	2015_spring_bat	9	252	196	264	404	372	208	224	411	242	255	142	446	264	245	276	267	431	342	519	240
4	Gd_00796-aa	Gd00796	20150130_B_ELD_10	2	Germany	Mecklenburg Western Pomerania	Eldena	bat	30.01.2015	2015_spring	Winter14/15	2015_spring_bat	10	221	196	264	362	372	208	224	411	239	255	148	421	264	245	271	267	441	342	547	208
5	Gd_00796-ac	Gd00796	20150130_B_ELD_10	1	Germany	Mecklenburg Western Pomerania	Eldena	bat	30.01.2015	2015_spring	Winter14/15	2015_spring_bat	10	252	196	264	410	372	208	224	411	242	255	142	446	264	245	276	267	431	342	519	240
6	Gd_00796-ab	Gd00796	20150130_B_ELD_10	2	Germany	Mecklenburg Western Pomerania	Eldena	bat	30.01.2015	2015_spring	Winter14/15	2015_spring_bat	10	221	196	264	362	372	208	224	411	239	255	148	421	264	245	271	267	441	342	547	208
7	Gd_00797-aa	Gd00797	20150130_B_ELD_11	1	Germany	Mecklenburg Western Pomerania	Eldena	bat	30.01.2015	2015_spring	Winter14/15	2015_spring_bat	10	257	196	264	410	372	208	224	411	242	255	142	446	264	245	276	267	431	347	519	240
8	Gd_00797-ac	Gd00797	20150130_B_ELD_11	2	Germany	Mecklenburg Western Pomerania	Eldena	bat	30.01.2015	2015_spring	Winter14/15	2015_spring_bat	10	211	186	264	386	NA	208	233	396	239	261	142	446	264	245	271	267	461	347	547	208
9	Gd_00797-ab	Gd00797	20150130_B_ELD_11	2	Germany	Mecklenburg Western Pomerania	Eldena	bat	30.01.2015	2015_spring	Winter14/15	2015_spring_bat	10	272	207	264	356	212	214	224	411	239	249	142	452	264	245	276	267	441	342	547	208
10	Gd_00798-aa	Gd00798	20150130_B_ELD_2	2	Germany	Mecklenburg Western Pomerania	Eldena	bat	30.01.2015	2015_spring	Winter14/15	2015_spring_bat	9	267	207	264	356	212	214	224	411	239	249	142	452	264	245	276	267	441	342	547	208
11	Gd_00799-aa	Gd00799	20150130_B_ELD_3	1	Germany	Mecklenburg Western Pomerania	Eldena	bat	30.01.2015	2015_spring	Winter14/15	2015_spring_bat	9	211	180	264	392	372	208	233	426	239	249	142	390	264	245	271	267	431	342	519	240
12	Gd_00799-ab	Gd00799	20150130_B_ELD_3	1	Germany	Mecklenburg Western Pomerania	Eldena	bat	30.01.2015	2015_spring	Winter14/15	2015_spring_bat	9	257	196	264	410	372	208	224	411	242	255	142	446	264	245	276	267	431	347	519	240
13	Gd_00799-ac	Gd00799	20150130_B_ELD_3	1	Germany	Mecklenburg Western Pomerania	Eldena	bat	30.01.2015	2015_spring	Winter14/15	2015_spring_bat	9	257	196	264	410	372	208	224	411	242	255	142	446	264	245	276	267	431	347	519	240
14	Gd_00800-aa	Gd00800	20150130_B_ELD_5	1	Germany	Mecklenburg Western Pomerania	Eldena	bat	30.01.2015	2015_spring	Winter14/15	2015_spring_bat	8	252	180	264	410	372	208	224	411	242	255	142	446	264	245	276	267	431	342	519	240
15	Gd_00800-ac	Gd00800	20150130_B_ELD_5	1	Germany	Mecklenburg Western Pomerania	Eldena	bat	30.01.2015	2015_spring	Winter14/15	2015_spring_bat	8	252	196	264	404	254	208	224	411	242	255	142	446	264	245	276	267	431	342	519	240
16	Gd_00800-ab	Gd00800	20150130_B_ELD_5	1	Germany	Mecklenburg Western Pomerania	Eldena	bat	30.01.2015	2015_spring	Winter14/15	2015_spring_bat	8	252	180	264	410	372	208	224	411	242	255	142	446	264	245	276	267	431	342	519	240
17	Gd_00802-ad	Gd00802	20150216_B_ELD_10	2	Germany	Mecklenburg Western Pomerania	Eldena	bat	16.02.2015	2015_spring	Winter14/15	2015_spring_bat	10	221	196	264	362	372	208	224	411	239	255	148	421	264	239	271	267	441	342	547	208
18	Gd_00802-aaaa	Gd00802	20150216_B_ELD_10	2	Germany	Mecklenburg Western Pomerania	Eldena	bat	16.02.2015	2015_spring	Winter14/15	2015_spring_bat	10	221	196	264	362	NA	208	224	411	239	255	148	421	264	239	271	267	441	342	547	208
19	Gd_00802-acaa	Gd00802	20150216_B_ELD_10	2	Germany	Mecklenburg Western Pomerania	Eldena	bat	16.02.2015	2015_spring	Winter14/15	2015_spring_bat	10	221	196	264	362	372	208	224	411	239	255	148	421	264	245	271	267	441	342	547	208
20	Gd_00809-aa	Gd00809	20150216_B_ELD_17	2	Germany	Mecklenburg Western Pomerania	Eldena	bat	16.02.2015	2015_spring	Winter14/15	2015_spring_bat	10	211	186	264	386	366	208	233	396	239	261	142	446	264	245	271	267	461	347	547	208
21	Gd_00814-aa	Gd00814	20150216_B_ELD_7	2	Germany	Mecklenburg Western Pomerania	Eldena	bat	16.02.2015	2015_spring	Winter14/15	2015_spring_bat	9	201	186	264	404	366	208	224	411	239	261	142	409	264	245	276	267	431	347	547	208
22	Gd_00296-ba	Gd00296	20150302_B_ELD_19	2	Germany	Mecklenburg Western Pomerania	Eldena	bat	02.03.2015	2015_spring	Winter14/15	2015_spring_bat	10	211	186	264	386	366	208	233	396	239	261	142	446	264	245	271	267	461	347	NA	208
23	Gd_00296-ac	Gd00296	20150302_B_ELD_19	1	Germany	Mecklenburg Western Pomerania	Eldena	bat	02.03.2015	2015_spring	Winter14/15	2015_spring_bat	10	216	186	264	410	372	208	224	411	239	249	142	446	264	245	276	267	431	342	519	240
24	Gd_00296-ab	Gd00296	20150302_B_ELD_19	1	Germany	Mecklenburg Western Pomerania	Eldena	bat	02.03.2015	2015_spring	Winter14/15	2015_spring_bat	10	216	186	264	410	NA	208	224	411	239	249	142	446	264	245	276	267	431	342	519	240
25	Gd_00297-bb	Gd00297	20150302_B_ELD_20	1	Germany	Mecklenburg Western Pomerania	Eldena	bat	02.03.2015	2015_spring	Winter14/15	2015_spring_bat	10	221	186	264	410	372	208	224	411	239	249	142	446	264	245	276	267	431	342	519	240
26	Gd_00297-aa	Gd00297	20150302_B_ELD_20	2	Germany	Mecklenburg Western Pomerania	Eldena	bat	02.03.2015	2015_spring	Winter14/15	2015_spring_bat	10	211	186	264	386	366	208	233	396	239	261	142	446	264	245	271	267	461	347	547	208
27	Gd_00297-bc	Gd00297	20150302_B_ELD_20	1	Germany	Mecklenburg Western Pomerania	Eldena	bat	02.03.2015	2015_spring	Winter14/15	2015_spring_bat	10	221	186	264	410	372	208	224	411	239	249	142	446	264	245	276	267	431	342	519	240
28	Gd_00298-aa	Gd00298	20150302_B_ELD_21	2	Germany	Mecklenburg Western Pomerania	Eldena	bat	02.03.2015	2015_spring	Winter14/15	2015_spring_bat	10	211	186	264	398	366	208	233	396	239	261	142	446	264	245	271	267	461	347	547	208
29	Gd_00298-ab	Gd00298	20150302_B_ELD_21	1	Germany	Mecklenburg Western Pomerania	Eldena	bat	02.03.2015	2015_spring	Winter14/15	2015_spring_bat	10	211	180	264	392	372	208	233	426	239	249	142	390	264	245	271	267	431	342	519	240
30	Gd_00298-ac	Gd00298	20150302_B_ELD_21	2	Germany	Mecklenburg Western Pomerania	Eldena	bat	02.03.2015	2015_spring	Winter14/15	2015_spring_bat	10	226	186	264	398	366	208	224	411	239	249	142	446	271	245	281	267	431	342	547	208
31	Gd_00299-ac	Gd00299	20150302_B_ELD_22	2	Germany	Mecklenburg Western Pomerania	Eldena	bat	02.03.2015	2015_spring	Winter14/15	2015_spring_bat	10	267	207	264	356	212	214	224	411	239	249	142	452	264	245	276	267	441	342	547	208
32	Gd_00299-ab	Gd00299	20150302_B_ELD_22	1	Germany	Mecklenburg Western Pomerania	Eldena	bat	02.03.2015	2015_spring	Winter14/15	2015_spring_bat	10	252	196	264	410	372	208	224	411	242	255	142	446	264	245	276	267	431	342	519	240
33	Gd_00299-aa	Gd00299	20150302_B_ELD_22	1	Germany	Mecklenburg Western Pomerania	Eldena	bat	02.03.2015	2015_spring	Winter14/15	2015_spring_bat	10	252	196	264	410	372	208	224	411	242	255	142	446	264	245	276	267	431	342	519	240
34	Gd_00300-ab	Gd00300	20150302_B_ELD_23	2	Germany	Mecklenburg Western Pomerania	Eldena	bat	02.03.2015	2015_spring	Winter14/15	2015_spring_bat	10	226	186	264	398	366	208	224	411	239	249	142	446	271	245	281	267	431	342	547	208
35	Gd_00300-ba	Gd00300	20150302_B_ELD_23	2	Germany	Mecklenburg Western Pomerania	Eldena	bat	02.03.2015	2015_spring	Winter14/15	2015_spring_bat	10	226	186	264	398	366	208	224	411	239	249	142	446	271	245	281	267	431	342	547	208
36	Gd_00300-ac	Gd00300	20150302_B_ELD_23	2	Germany	Mecklenburg Western Pomerania	Eldena	bat	02.03.2015	2015_spring	Winter14/15	2015_spring_bat	10	211	186	264	386	366	208	233	396	239	261	142	446	264	245	271	267	461	347	547	208
37	Gd_00301-bb	Gd00301	20150302_B_ELD_24	1	Germany	Mecklenburg Western Pomerania	Eldena	bat	02.03.2015	2015_spring	Winter14/15	2015_spring_bat	10	252	196	264	404	372	208	224	411	242	255	142	446	264	245	276	267	431	342	519	240
38	Gd_00301-ba	Gd00301	20150302_B_ELD_24	1	Germany	Mecklenburg Western Pomerania	Eldena	bat	02.03.2015	2015_spring	Winter14/15	2015_spring_bat	10	252	196	264	404	372	208	224	411	242	255	142	446	264	245	276	267	431	342	519	240
39	Gd_00301-bd	Gd00301	20150302_B_ELD_24	1	Germany	Mecklenburg Western Pomerania	Eldena	bat	02.03.2015	2015_spring	Winter14/15	2015_spring_bat	10	252	196	264	404	372	208	224	411	242	255	142	446	264	245	276	267	431	342	519	240
40	Gd_00302-bb	Gd00302	20150302_B_ELD_25	2	Germany	Mecklenburg Western Pomerania	Eldena	bat	02.03.2015	2015_spring	Winter14/15	2015_spring_bat	10	211	186	264	386	366	208	233	396	239	261	142	446	264	245	271	267	461	347	547	208
41	Gd_00302-ab	Gd00302	20150302_B_ELD_25	2	Germany	Mecklenburg Western Pomerania	Eldena	bat	02.03.2015	2015_spring	Winter14/15	2015_spring_bat	10	211	186	264	386	366	208	233	396	239	261	142	446	264	245	271	267	461	347	547	208
42	Gd_00302-ba	Gd00302	20150302_B_ELD_25	2	Germany	Mecklenburg Western Pomerania	Eldena	bat	02.03.2015	2015_spring	Winter14/15	2015_spring_bat	10	211	186	264	386	366	208	233	396	239	261	142	446	264	245	271	267	461	347	547	208
43	Gd_00376-ca	Gd00376	20150302_B_ELD_27	2	Germany	Mecklenburg Western Pomerania	Eldena	bat	02.03.2015	2015_spring	Winter14/15	2015_spring_bat	8	211	186	264	386	366	208	233	396	239	261	142	446	264	245	271	267	461	347	NA	208
44	Gd_00377-cb	Gd00377	20150302_B_ELD_28	2	Germany	Mecklenburg Western Pomerania	Eldena	bat	02.03.2015	2015_spring	Winter14/15	2015_spring_bat	8	257	186	264	410	NA	208	208	426	239	249	142	421	246	245	276	267	441	335	NA	208
45	Gd_00377-da	Gd00377	20150302_B_ELD_28	2	Germany	Mecklenburg Western Pomerania	Eldena	bat	02.03.2015	2015_spring	Winter14/15	2015_spring_bat	8	257	186	264	410	366	208	208	426	239	249	142	421	246	245	276	267	441	335	NA	208
46	Gd_00377-ca	Gd00377	20150302_B_ELD_28	2	Germany	Mecklenburg Western Pomerania	Eldena	bat	02.03.2015	2015_spring	Winter14/15	2015_spring_bat	8	257	186	264	410	NA	208	208	426	239	249	142	421	246	245	276	267	441	335	547	208
47	Gd_00373-ad	Gd00373	20150302_B_ELD_4	1	Germany	Mecklenburg Western Pomerania	Eldena	bat	02.03.2015	2015_spring	Winter14/15	2015_spring_bat	10	262	186	264	398	NA	214	224	411	239	249	142	421	264	245	276	292	441	335	519	240
48	Gd_00372-ad	Gd00372	20150302_B_ELD_4	2	Germany	Mecklenburg Western Pomerania	Eldena	bat	02.03.2015	2015_spring	Winter14/15	2015_spring_bat	10	211	186	264	398	366	208	233	396	239	261	142	446	264	245	271	267	461	347	547	208
49	Gd_00372-ac	Gd00372	20150302_B_ELD_4	2	Germany	Mecklenburg Western Pomerania	Eldena	bat	02.03.2015	2015_spring	Winter14/15	2015_spring_bat	10	221	196	264	362	372	208	224	411	239	255	148	421	264	245	271	267	441	342	547	208
50	Gd_00372-aa	Gd00372	20150302_B_ELD_4	2	Germany	Mecklenburg Western Pomerania	Eldena	bat	02.03.2015	2015_spring	Winter14/15	2015_spring_bat	10	211	186	264	386	366	208	233	396	239	261	142	446	264	245	271	267	461	347	547	208
51	Gd_00380-ba	Gd00380	20150302_B_ELD_43	2	Germany	Mecklenburg Western Pomerania	Eldena	bat	02.03.2015	2015_spring	Winter14/15	2015_spring_bat	9	211	186	264	398	366	208	233	396	239	261	142	446	264	245	271	267	461	347	NA	208
52	Gd_00380-cf	Gd00380	20150302_B_ELD_43	2	Germany	Mecklenburg Western Pomerania	Eldena	bat	02.03.2015	2015_spring	Winter14/15	2015_spring_bat	9	211	186	264	398	NA	208	233	396	239	261	142	446	264	245	271	267	461	347	547	208
53	Gd_00380-bc	Gd00380	20150302_B_ELD_43	2	Germany	Mecklenburg Western Pomerania	Eldena	bat	02.03.2015	2015_spring	Winter14/15	2015_spring_bat	9	211	186	264	398	366	208	233	396	239	261	142	446	264	245	271	267	461	347	547	208
54	Gd_00381-aa	Gd00381	20150302_B_ELD_44	2	Germany	Mecklenburg Western Pomerania	Eldena	bat	02.03.2015	2015_spring	Winter14/15	2015_spring_bat	9	211	186	264	386	366	208	233	396	239	261	142	446	264	245	271	267	461	347	547	208
55	Gd_00381-ac	Gd00381	20150302_B_ELD_44	2	Germany	Mecklenburg Western Pomerania	Eldena	bat	02.03.2015	2015_spring	Winter14/15	2015_spring_bat	9	257	186	264	410	366	208	208	426	239	249	142	421	246	245	276	267	441	335	NA	208
56	Gd_00381-ab	Gd00381	20150302_B_ELD_44	2	Germany	Mecklenburg Western Pomerania	Eldena	bat	02.03.2015	2015_spring	Winter14/15	2015_spring_bat	9	257	186	264	410	366	208	208	426	239	249	142	421	246	245	276	267	441	335	547	208
57	Gd_00382-aa	Gd00382	20150302_B_ELD_45	2	Germany	Mecklenburg Western Pomerania	Eldena	bat	02.03.2015	2015_spring	Winter14/15	2015_spring_bat	9	211	186	264	386	366	208	233	396	239	261	142	446	264	245	271	267	461	347	547	208
58	Gd_00382-ac	Gd00382	20150302_B_ELD_45	2	Germany	Mecklenburg Western Pomerania	Eldena	bat	02.03.2015	2015_spring	Winter14/15	2015_spring_bat	9	211	186	264	386	366	208	233	396	239	261	142	446	264	245	271	267	461	347	NA	208
59	Gd_00382-ab	Gd00382	20150302_B_ELD_45	2	Germany	Mecklenburg Western Pomerania	Eldena	bat	02.03.2015	2015_spring	Winter14/15	2015_spring_bat	9	257	186	264	410	366	208	208	426	239	249	142	421	246	245	276	267	441	335	NA	208
60	Gd_00384-aa	Gd00384	20150302_B_ELD_48	1	Germany	Mecklenburg Western Pomerania	Eldena	bat	02.03.2015	2015_spring	Winter14/15	2015_spring_bat	9	252	196	264	410	NA	208	224	411	242	255	142	446	264	245	276	267	431	342	519	240
61	Gd_00384-ac	Gd00384	20150302_B_ELD_48	2	Germany	Mecklenburg Western Pomerania	Eldena	bat	02.03.2015	2015_spring	Winter14/15	2015_spring_bat	9	267	207	264	356	212	214	224	411	239	249	142	452	264	245	276	267	441	342	547	208
62	Gd_00384-ab	Gd00384	20150302_B_ELD_48	1	Germany	Mecklenburg Western Pomerania	Eldena	bat	02.03.2015	2015_spring	Winter14/15	2015_spring_bat	9	252	196	264	410	372	208	224	411	242	255	142	446	264	245	276	267	431	342	519	240
63	Gd_00385-ab	Gd00385	20150302_B_ELD_49	1	Germany	Mecklenburg Western Pomerania	Eldena	bat	02.03.2015	2015_spring	Winter14/15	2015_spring_bat	9	262	186	264	398	372	214	224	411	239	249	142	421	264	245	276	292	441	335	NA	240
64	Gd_00385-bb	Gd00385	20150302_B_ELD_49	2	Germany	Mecklenburg Western Pomerania	Eldena	bat	02.03.2015	2015_spring	Winter14/15	2015_spring_bat	9	211	186	264	386	366	208	233	396	239	261	142	446	264	245	271	267	461	347	547	208
65	Gd_00385-ac	Gd00385	20150302_B_ELD_49	2	Germany	Mecklenburg Western Pomerania	Eldena	bat	02.03.2015	2015_spring	Winter14/15	2015_spring_bat	9	257	196	264	362	NA	208	224	411	239	255	142	421	264	245	271	267	441	342	547	208
66	Gd_00386-ab	Gd00386	20150302_B_ELD_50	1	Germany	Mecklenburg Western Pomerania	Eldena	bat	02.03.2015	2015_spring	Winter14/15	2015_spring_bat	9	252	196	264	410	372	208	224	411	242	255	142	446	264	245	276	267	431	342	519	240
67	Gd_00386-ac	Gd00386	20150302_B_ELD_50	1	Germany	Mecklenburg Western Pomerania	Eldena	bat	02.03.2015	2015_spring	Winter14/15	2015_spring_bat	9	252	196	264	410	372	208	224	411	242	255	142	446	264	245	276	267	431	342	519	240
68	Gd_00386-aa	Gd00386	20150302_B_ELD_50	1	Germany	Mecklenburg Western Pomerania	Eldena	bat	02.03.2015	2015_spring	Winter14/15	2015_spring_bat	9	257	196	264	410	NA	208	224	411	239	255	142	458	264	245	276	267	431	335	519	240
69	Gd_00387-aa	Gd00387	20150302_B_ELD_51	2	Germany	Mecklenburg Western Pomerania	Eldena	bat	02.03.2015	2015_spring	Winter14/15	2015_spring_bat	9	221	196	264	362	372	208	224	411	239	255	148	421	264	245	271	267	441	342	547	208
70	Gd_00374-ba	Gd00374	20150302_B_ELD_6	1	Germany	Mecklenburg Western Pomerania	Eldena	bat	02.03.2015	2015_spring	Winter14/15	2015_spring_bat	10	262	186	264	398	NA	214	224	411	233	249	142	421	264	245	276	292	441	335	519	240
71	Gd_00374-bb	Gd00374	20150302_B_ELD_6	2	Germany	Mecklenburg Western Pomerania	Eldena	bat	02.03.2015	2015_spring	Winter14/15	2015_spring_bat	10	267	207	264	356	212	214	224	411	239	249	142	452	264	245	276	267	441	342	547	208
72	Gd_00374-bc	Gd00374	20150302_B_ELD_6	2	Germany	Mecklenburg Western Pomerania	Eldena	bat	02.03.2015	2015_spring	Winter14/15	2015_spring_bat	10	211	186	264	386	366	208	233	396	239	261	142	446	264	245	271	267	461	347	547	208
73	Gd_00375-cc	Gd00375	20150302_B_ELD_7	1	Germany	Mecklenburg Western Pomerania	Eldena	bat	02.03.2015	2015_spring	Winter14/15	2015_spring_bat	10	221	186	264	410	372	208	224	411	239	249	142	446	264	245	276	267	431	342	519	240
74	Gd_00375-cb	Gd00375	20150302_B_ELD_7	2	Germany	Mecklenburg Western Pomerania	Eldena	bat	02.03.2015	2015_spring	Winter14/15	2015_spring_bat	10	211	186	264	398	366	208	239	396	239	261	142	446	264	245	271	267	461	347	547	208
75	Gd_00375-ca	Gd00375	20150302_B_ELD_7	2	Germany	Mecklenburg Western Pomerania	Eldena	bat	02.03.2015	2015_spring	Winter14/15	2015_spring_bat	10	262	207	264	356	212	214	224	411	239	249	142	452	264	245	276	267	441	342	547	208
76	Gd_00388-ca	Gd00388	20150317_B_ELD_12	1	Germany	Mecklenburg Western Pomerania	Eldena	bat	17.03.2015	2015_spring	Winter14/15	2015_spring_bat	9	221	192	264	398	366	208	224	411	239	249	142	464	271	245	271	267	431	342	519	240
77	Gd_00388-cc	Gd00388	20150317_B_ELD_12	1	Germany	Mecklenburg Western Pomerania	Eldena	bat	17.03.2015	2015_spring	Winter14/15	2015_spring_bat	9	211	180	264	392	372	208	233	426	239	249	142	390	264	245	271	267	431	342	519	240
78	Gd_00388-cb	Gd00388	20150317_B_ELD_12	1	Germany	Mecklenburg Western Pomerania	Eldena	bat	17.03.2015	2015_spring	Winter14/15	2015_spring_bat	9	221	192	264	398	366	208	224	411	239	249	142	464	271	245	271	267	431	342	519	240
79	Gd_00389-ac	Gd00389	20150317_B_ELD_13	2	Germany	Mecklenburg Western Pomerania	Eldena	bat	17.03.2015	2015_spring	Winter14/15	2015_spring_bat	9	226	196	264	362	372	208	224	411	239	255	148	421	264	245	271	267	441	342	547	208
80	Gd_00389-aa	Gd00389	20150317_B_ELD_13	2	Germany	Mecklenburg Western Pomerania	Eldena	bat	17.03.2015	2015_spring	Winter14/15	2015_spring_bat	9	272	207	264	356	212	214	224	411	239	249	142	452	264	245	276	267	441	342	547	208
81	Gd_00389-ab	Gd00389	20150317_B_ELD_13	2	Germany	Mecklenburg Western Pomerania	Eldena	bat	17.03.2015	2015_spring	Winter14/15	2015_spring_bat	9	216	180	264	410	NA	208	224	426	239	249	142	403	264	245	271	267	431	342	547	208
82	Gd_00390-ab	Gd00390	20150317_B_ELD_14	1	Germany	Mecklenburg Western Pomerania	Eldena	bat	17.03.2015	2015_spring	Winter14/15	2015_spring_bat	9	221	192	264	398	366	208	224	411	239	249	142	464	271	245	271	267	431	342	519	240
83	Gd_00390-ac	Gd00390	20150317_B_ELD_14	1	Germany	Mecklenburg Western Pomerania	Eldena	bat	17.03.2015	2015_spring	Winter14/15	2015_spring_bat	9	221	192	264	398	366	208	224	411	239	249	142	464	271	245	271	267	431	342	519	240
84	Gd_00390-aa	Gd00390	20150317_B_ELD_14	1	Germany	Mecklenburg Western Pomerania	Eldena	bat	17.03.2015	2015_spring	Winter14/15	2015_spring_bat	9	221	192	264	398	366	208	224	411	239	249	142	464	271	245	271	267	431	342	519	240
85	Gd_00391-bb	Gd00391	20150317_B_ELD_15	2	Germany	Mecklenburg Western Pomerania	Eldena	bat	17.03.2015	2015_spring	Winter14/15	2015_spring_bat	9	226	186	264	404	360	208	224	411	239	249	142	446	264	245	271	267	431	342	547	208
86	Gd_00391-cb	Gd00391	20150317_B_ELD_15	2	Germany	Mecklenburg Western Pomerania	Eldena	bat	17.03.2015	2015_spring	Winter14/15	2015_spring_bat	9	226	186	264	404	366	208	224	411	239	249	142	446	264	245	271	267	431	342	547	208
87	Gd_00391-bc	Gd00391	20150317_B_ELD_15	2	Germany	Mecklenburg Western Pomerania	Eldena	bat	17.03.2015	2015_spring	Winter14/15	2015_spring_bat	9	226	186	264	404	360	208	224	411	239	249	142	446	264	245	271	267	431	342	547	208
88	Gd_00392-bb	Gd00392	20150317_B_ELD_16	1	Germany	Mecklenburg Western Pomerania	Eldena	bat	17.03.2015	2015_spring	Winter14/15	2015_spring_bat	9	262	186	264	398	NA	214	224	411	239	249	142	421	264	245	276	292	441	335	519	240
89	Gd_00392-ca	Gd00392	20150317_B_ELD_16	1	Germany	Mecklenburg Western Pomerania	Eldena	bat	17.03.2015	2015_spring	Winter14/15	2015_spring_bat	9	211	180	264	392	372	208	233	426	239	249	142	390	264	245	271	267	431	342	519	240
90	Gd_00392-bcca	Gd00392	20150317_B_ELD_16	2	Germany	Mecklenburg Western Pomerania	Eldena	bat	17.03.2015	2015_spring	Winter14/15	2015_spring_bat	9	211	186	264	398	366	208	233	396	239	261	142	446	264	245	271	267	461	347	547	208
91	Gd_00393-ab	Gd00393	20150317_B_ELD_17	2	Germany	Mecklenburg Western Pomerania	Eldena	bat	17.03.2015	2015_spring	Winter14/15	2015_spring_bat	9	201	186	264	410	366	208	224	411	239	261	142	409	264	245	276	267	431	347	547	208
92	Gd_00393-ba	Gd00393	20150317_B_ELD_17	2	Germany	Mecklenburg Western Pomerania	Eldena	bat	17.03.2015	2015_spring	Winter14/15	2015_spring_bat	9	201	186	264	410	366	208	224	411	239	261	142	409	264	245	276	267	431	347	547	208
93	Gd_00393-aa	Gd00393	20150317_B_ELD_17	1	Germany	Mecklenburg Western Pomerania	Eldena	bat	17.03.2015	2015_spring	Winter14/15	2015_spring_bat	9	257	196	264	410	372	208	224	411	242	255	142	446	264	245	276	267	431	347	519	240
94	Gd_00394-bc	Gd00394	20150317_B_ELD_18	2	Germany	Mecklenburg Western Pomerania	Eldena	bat	17.03.2015	2015_spring	Winter14/15	2015_spring_bat	9	211	186	264	398	NA	208	233	396	239	261	142	446	264	245	271	267	461	347	547	208
95	Gd_00394-ba	Gd00394	20150317_B_ELD_18	2	Germany	Mecklenburg Western Pomerania	Eldena	bat	17.03.2015	2015_spring	Winter14/15	2015_spring_bat	9	211	186	264	398	366	208	233	396	239	261	142	446	264	245	271	267	461	347	547	208
96	Gd_00395-ba	Gd00395	20150317_B_ELD_19	2	Germany	Mecklenburg Western Pomerania	Eldena	bat	17.03.2015	2015_spring	Winter14/15	2015_spring_bat	9	211	186	264	398	NA	208	233	396	239	261	142	446	264	245	271	267	461	347	547	208
97	Gd_00395-bc	Gd00395	20150317_B_ELD_19	2	Germany	Mecklenburg Western Pomerania	Eldena	bat	17.03.2015	2015_spring	Winter14/15	2015_spring_bat	9	211	186	264	398	366	208	233	396	239	261	142	446	264	245	271	267	461	347	547	208
98	Gd_00395-bb	Gd00395	20150317_B_ELD_19	2	Germany	Mecklenburg Western Pomerania	Eldena	bat	17.03.2015	2015_spring	Winter14/15	2015_spring_bat	9	211	186	264	398	366	208	233	396	239	261	142	446	264	245	271	267	461	347	547	208
99	Gd_00303-ba	Gd00303	20150317_B_ELD_40	1	Germany	Mecklenburg Western Pomerania	Eldena	bat	17.03.2015	2015_spring	Winter14/15	2015_spring_bat	10	221	186	264	410	372	208	224	411	239	249	142	446	264	245	276	267	431	342	519	240
100	Gd_00303-ca	Gd00303	20150317_B_ELD_40	2	Germany	Mecklenburg Western Pomerania	Eldena	bat	17.03.2015	2015_spring	Winter14/15	2015_spring_bat	10	267	207	264	356	212	214	224	411	239	249	142	452	264	245	276	267	441	342	547	208
101	Gd_00303-cc	Gd00303	20150317_B_ELD_40	2	Germany	Mecklenburg Western Pomerania	Eldena	bat	17.03.2015	2015_spring	Winter14/15	2015_spring_bat	10	257	186	264	410	366	208	208	426	239	249	142	421	246	245	276	267	441	335	547	208
102	Gd_00304-bb	Gd00304	20150317_B_ELD_41	2	Germany	Mecklenburg Western Pomerania	Eldena	bat	17.03.2015	2015_spring	Winter14/15	2015_spring_bat	10	211	186	264	386	366	208	233	396	239	261	142	446	264	245	271	267	461	347	547	208
103	Gd_00304-ca	Gd00304	20150317_B_ELD_41	2	Germany	Mecklenburg Western Pomerania	Eldena	bat	17.03.2015	2015_spring	Winter14/15	2015_spring_bat	10	211	186	264	398	366	208	239	396	239	261	142	446	264	245	271	267	461	347	547	208
104	Gd_00304-ba	Gd00304	20150317_B_ELD_41	2	Germany	Mecklenburg Western Pomerania	Eldena	bat	17.03.2015	2015_spring	Winter14/15	2015_spring_bat	10	226	196	264	368	372	208	224	411	239	255	148	421	264	245	271	267	441	342	547	208
105	Gd_00305-ba	Gd00305	20150317_B_ELD_42	2	Germany	Mecklenburg Western Pomerania	Eldena	bat	17.03.2015	2015_spring	Winter14/15	2015_spring_bat	10	226	186	264	398	366	208	224	411	239	249	142	446	271	245	281	267	431	342	547	208
106	Gd_00305-aa	Gd00305	20150317_B_ELD_42	2	Germany	Mecklenburg Western Pomerania	Eldena	bat	17.03.2015	2015_spring	Winter14/15	2015_spring_bat	10	262	207	264	356	212	214	224	411	239	249	142	452	264	245	276	267	441	342	547	208
107	Gd_00305-ca	Gd00305	20150317_B_ELD_42	2	Germany	Mecklenburg Western Pomerania	Eldena	bat	17.03.2015	2015_spring	Winter14/15	2015_spring_bat	10	262	207	264	356	212	214	224	411	239	249	142	452	264	245	276	267	441	342	547	208
108	Gd_00306-cb	Gd00306	20150317_B_ELD_43	2	Germany	Mecklenburg Western Pomerania	Eldena	bat	17.03.2015	2015_spring	Winter14/15	2015_spring_bat	10	257	180	264	398	366	208	224	426	242	249	142	421	271	245	271	267	441	335	547	208
109	Gd_00306-cc	Gd00306	20150317_B_ELD_43	2	Germany	Mecklenburg Western Pomerania	Eldena	bat	17.03.2015	2015_spring	Winter14/15	2015_spring_bat	10	226	196	264	362	372	208	224	411	239	255	148	421	264	245	276	267	441	335	547	208
110	Gd_00306-bc	Gd00306	20150317_B_ELD_43	1	Germany	Mecklenburg Western Pomerania	Eldena	bat	17.03.2015	2015_spring	Winter14/15	2015_spring_bat	10	252	196	264	404	372	208	224	411	242	255	142	446	264	245	276	267	431	342	519	240
111	Gd_00307-ba	Gd00307	20150317_B_ELD_44	1	Germany	Mecklenburg Western Pomerania	Eldena	bat	17.03.2015	2015_spring	Winter14/15	2015_spring_bat	10	221	186	264	410	372	208	224	411	239	249	142	446	264	245	276	267	431	342	519	240
112	Gd_00307-bb	Gd00307	20150317_B_ELD_44	1	Germany	Mecklenburg Western Pomerania	Eldena	bat	17.03.2015	2015_spring	Winter14/15	2015_spring_bat	10	262	186	264	398	372	214	224	411	233	249	142	421	264	245	276	292	441	335	519	240
113	Gd_00307-aa	Gd00307	20150317_B_ELD_44	1	Germany	Mecklenburg Western Pomerania	Eldena	bat	17.03.2015	2015_spring	Winter14/15	2015_spring_bat	10	221	186	264	410	372	208	224	411	239	249	142	446	264	245	276	267	431	342	519	240
114	Gd_00308-ac	Gd00308	20150317_B_ELD_45	1	Germany	Mecklenburg Western Pomerania	Eldena	bat	17.03.2015	2015_spring	Winter14/15	2015_spring_bat	10	252	196	264	410	NA	208	224	411	242	255	142	446	264	245	276	267	431	342	519	240
115	Gd_00308-aa	Gd00308	20150317_B_ELD_45	2	Germany	Mecklenburg Western Pomerania	Eldena	bat	17.03.2015	2015_spring	Winter14/15	2015_spring_bat	10	226	186	264	404	360	208	224	411	239	249	142	446	264	245	271	267	431	342	547	208
116	Gd_00308-ab	Gd00308	20150317_B_ELD_45	1	Germany	Mecklenburg Western Pomerania	Eldena	bat	17.03.2015	2015_spring	Winter14/15	2015_spring_bat	10	211	180	264	392	372	208	233	426	239	249	142	390	264	245	271	267	431	342	519	240
117	Gd_00309-bb	Gd00309	20150317_B_ELD_46	2	Germany	Mecklenburg Western Pomerania	Eldena	bat	17.03.2015	2015_spring	Winter14/15	2015_spring_bat	10	226	196	264	368	372	208	224	411	239	255	148	421	264	245	271	267	441	342	547	208
118	Gd_00309-ba	Gd00309	20150317_B_ELD_46	1	Germany	Mecklenburg Western Pomerania	Eldena	bat	17.03.2015	2015_spring	Winter14/15	2015_spring_bat	10	252	196	264	410	372	208	224	411	242	255	142	446	264	245	276	267	431	342	519	240
119	Gd_00310-aa	Gd00310	20150317_B_ELD_47	2	Germany	Mecklenburg Western Pomerania	Eldena	bat	17.03.2015	2015_spring	Winter14/15	2015_spring_bat	10	226	186	264	398	366	208	224	411	239	249	142	446	271	245	281	267	431	342	547	208
120	Gd_00310-ba	Gd00310	20150317_B_ELD_47	2	Germany	Mecklenburg Western Pomerania	Eldena	bat	17.03.2015	2015_spring	Winter14/15	2015_spring_bat	10	226	186	264	398	366	208	224	411	239	249	142	446	271	245	281	267	431	342	547	208
121	Gd_00310-ab	Gd00310	20150317_B_ELD_47	1	Germany	Mecklenburg Western Pomerania	Eldena	bat	17.03.2015	2015_spring	Winter14/15	2015_spring_bat	10	221	192	264	398	366	208	224	411	239	249	142	464	271	245	271	267	431	342	519	240
122	Gd_00311-ba	Gd00311	20150317_B_ELD_48	2	Germany	Mecklenburg Western Pomerania	Eldena	bat	17.03.2015	2015_spring	Winter14/15	2015_spring_bat	10	211	186	264	386	NA	208	233	396	239	261	142	446	264	245	271	267	461	347	547	208
123	Gd_00311-ac	Gd00311	20150317_B_ELD_48	1	Germany	Mecklenburg Western Pomerania	Eldena	bat	17.03.2015	2015_spring	Winter14/15	2015_spring_bat	10	226	186	264	410	372	208	224	411	239	249	142	446	264	245	276	267	431	342	519	240
124	Gd_00311-aa	Gd00311	20150317_B_ELD_48	1	Germany	Mecklenburg Western Pomerania	Eldena	bat	17.03.2015	2015_spring	Winter14/15	2015_spring_bat	10	226	186	264	410	NA	208	224	411	239	249	142	446	264	245	276	267	431	342	519	240
125	Gd_00312-ab	Gd00312	20150317_B_ELD_49	2	Germany	Mecklenburg Western Pomerania	Eldena	bat	17.03.2015	2015_spring	Winter14/15	2015_spring_bat	10	267	207	264	356	212	214	224	411	239	249	142	452	264	245	276	267	441	342	547	208
126	Gd_00312-ba	Gd00312	20150317_B_ELD_49	1	Germany	Mecklenburg Western Pomerania	Eldena	bat	17.03.2015	2015_spring	Winter14/15	2015_spring_bat	10	211	180	264	392	372	208	233	426	239	249	142	390	264	245	271	267	431	342	519	240
127	Gd_00312-aa	Gd00312	20150317_B_ELD_49	2	Germany	Mecklenburg Western Pomerania	Eldena	bat	17.03.2015	2015_spring	Winter14/15	2015_spring_bat	10	267	207	264	356	212	214	224	411	239	249	142	452	264	245	276	267	441	342	547	208
128	Gd_00313-ba	Gd00313	20150317_B_ELD_66	1	Germany	Mecklenburg Western Pomerania	Eldena	bat	17.03.2015	2015_spring	Winter14/15	2015_spring_bat	8	201	180	264	398	366	208	224	411	239	261	142	421	271	245	271	267	431	347	519	240
129	Gd_00313-bb	Gd00313	20150317_B_ELD_66	1	Germany	Mecklenburg Western Pomerania	Eldena	bat	17.03.2015	2015_spring	Winter14/15	2015_spring_bat	8	201	180	264	398	366	208	224	411	239	261	142	421	271	245	271	267	431	347	519	240
130	Gd_00313-bc	Gd00313	20150317_B_ELD_66	2	Germany	Mecklenburg Western Pomerania	Eldena	bat	17.03.2015	2015_spring	Winter14/15	2015_spring_bat	8	221	196	264	362	NA	208	224	411	239	255	148	421	264	245	271	267	441	342	547	208
131	Gd_00314-cb	Gd00314	20150317_B_ELD_67	2	Germany	Mecklenburg Western Pomerania	Eldena	bat	17.03.2015	2015_spring	Winter14/15	2015_spring_bat	8	211	186	264	398	366	208	233	396	239	261	142	452	264	245	271	267	461	347	547	208
132	Gd_00314-ca	Gd00314	20150317_B_ELD_67	1	Germany	Mecklenburg Western Pomerania	Eldena	bat	17.03.2015	2015_spring	Winter14/15	2015_spring_bat	8	221	186	264	410	NA	208	224	411	239	249	142	446	264	245	276	267	431	342	519	240
133	Gd_00314-cc	Gd00314	20150317_B_ELD_67	2	Germany	Mecklenburg Western Pomerania	Eldena	bat	17.03.2015	2015_spring	Winter14/15	2015_spring_bat	8	221	196	264	362	372	208	224	411	239	255	148	421	264	245	271	267	441	342	547	208
134	Gd_00315-bb	Gd00315	20150317_B_ELD_68	1	Germany	Mecklenburg Western Pomerania	Eldena	bat	17.03.2015	2015_spring	Winter14/15	2015_spring_bat	8	262	186	264	398	372	214	224	411	239	249	142	421	264	245	276	292	441	335	519	240
135	Gd_00315-ba	Gd00315	20150317_B_ELD_68	2	Germany	Mecklenburg Western Pomerania	Eldena	bat	17.03.2015	2015_spring	Winter14/15	2015_spring_bat	8	211	186	264	398	366	208	233	396	239	261	142	446	264	245	271	267	461	347	547	208
136	Gd_00315-bc	Gd00315	20150317_B_ELD_68	1	Germany	Mecklenburg Western Pomerania	Eldena	bat	17.03.2015	2015_spring	Winter14/15	2015_spring_bat	8	201	180	264	398	366	208	224	411	239	261	142	421	271	245	271	267	431	347	519	240
137	Gd_00316-fb	Gd00316	20150317_B_ELD_69	2	Germany	Mecklenburg Western Pomerania	Eldena	bat	17.03.2015	2015_spring	Winter14/15	2015_spring_bat	8	267	207	264	356	212	214	224	411	239	249	142	452	264	245	276	267	441	342	547	208
138	Gd_00316-ec	Gd00316	20150317_B_ELD_69	2	Germany	Mecklenburg Western Pomerania	Eldena	bat	17.03.2015	2015_spring	Winter14/15	2015_spring_bat	8	267	207	264	356	212	214	224	411	239	249	142	452	264	245	276	267	441	342	547	208
139	Gd_00316-fa	Gd00316	20150317_B_ELD_69	2	Germany	Mecklenburg Western Pomerania	Eldena	bat	17.03.2015	2015_spring	Winter14/15	2015_spring_bat	8	267	207	264	356	212	214	224	411	239	249	142	452	264	245	276	267	441	342	547	208
140	Gd_00317-bb	Gd00317	20150317_B_ELD_70	1	Germany	Mecklenburg Western Pomerania	Eldena	bat	17.03.2015	2015_spring	Winter14/15	2015_spring_bat	8	262	186	264	398	372	214	224	411	239	249	142	421	264	245	276	292	441	335	519	240
141	Gd_00317-bc	Gd00317	20150317_B_ELD_70	1	Germany	Mecklenburg Western Pomerania	Eldena	bat	17.03.2015	2015_spring	Winter14/15	2015_spring_bat	8	257	196	264	410	372	208	224	411	242	255	142	446	264	245	276	267	431	347	519	240
142	Gd_00317-ba	Gd00317	20150317_B_ELD_70	2	Germany	Mecklenburg Western Pomerania	Eldena	bat	17.03.2015	2015_spring	Winter14/15	2015_spring_bat	8	221	196	264	362	NA	208	224	411	239	255	148	421	264	245	271	267	441	342	547	208
143	Gd_00318-ca	Gd00318	20150317_B_ELD_72	2	Germany	Mecklenburg Western Pomerania	Eldena	bat	17.03.2015	2015_spring	Winter14/15	2015_spring_bat	8	211	186	264	386	366	208	233	396	239	261	142	446	264	245	271	267	461	347	547	208
144	Gd_00318-bc	Gd00318	20150317_B_ELD_72	2	Germany	Mecklenburg Western Pomerania	Eldena	bat	17.03.2015	2015_spring	Winter14/15	2015_spring_bat	8	211	186	264	386	366	208	233	396	239	261	142	446	264	245	271	267	461	347	547	208
145	Gd_00318-bb	Gd00318	20150317_B_ELD_72	2	Germany	Mecklenburg Western Pomerania	Eldena	bat	17.03.2015	2015_spring	Winter14/15	2015_spring_bat	8	211	186	264	386	366	208	233	396	239	261	142	446	264	245	271	267	461	347	547	208
146	Gd_00319-bc	Gd00319	20150317_B_ELD_73	1	Germany	Mecklenburg Western Pomerania	Eldena	bat	17.03.2015	2015_spring	Winter14/15	2015_spring_bat	8	252	196	264	410	372	208	224	411	242	255	142	446	264	245	276	267	431	342	519	240
147	Gd_00319-bb	Gd00319	20150317_B_ELD_73	2	Germany	Mecklenburg Western Pomerania	Eldena	bat	17.03.2015	2015_spring	Winter14/15	2015_spring_bat	8	211	186	264	386	366	208	233	396	239	261	142	446	264	245	271	267	461	347	547	208
148	Gd_00319-ba	Gd00319	20150317_B_ELD_73	2	Germany	Mecklenburg Western Pomerania	Eldena	bat	17.03.2015	2015_spring	Winter14/15	2015_spring_bat	8	257	186	264	410	366	208	208	426	239	249	142	421	246	245	276	267	441	335	547	208
149	Gd_00320-bb	Gd00320	20150317_B_ELD_74	1	Germany	Mecklenburg Western Pomerania	Eldena	bat	17.03.2015	2015_spring	Winter14/15	2015_spring_bat	8	252	196	264	404	NA	208	224	411	242	255	142	446	264	245	276	267	431	342	519	240
150	Gd_00320-ca	Gd00320	20150317_B_ELD_74	2	Germany	Mecklenburg Western Pomerania	Eldena	bat	17.03.2015	2015_spring	Winter14/15	2015_spring_bat	8	216	196	264	392	366	208	233	396	239	261	142	397	264	245	271	267	461	347	547	208
151	Gd_00320-bc	Gd00320	20150317_B_ELD_74	1	Germany	Mecklenburg Western Pomerania	Eldena	bat	17.03.2015	2015_spring	Winter14/15	2015_spring_bat	8	221	186	264	410	NA	208	224	411	239	249	142	446	264	245	276	267	431	342	519	240
152	Gd_00321-bc	Gd00321	20150317_B_ELD_75	1	Germany	Mecklenburg Western Pomerania	Eldena	bat	17.03.2015	2015_spring	Winter14/15	2015_spring_bat	8	216	186	264	392	378	208	224	396	239	249	142	452	264	245	271	267	431	342	519	240
153	Gd_00321-ba	Gd00321	20150317_B_ELD_75	2	Germany	Mecklenburg Western Pomerania	Eldena	bat	17.03.2015	2015_spring	Winter14/15	2015_spring_bat	8	257	186	264	410	366	208	208	426	239	249	142	421	246	245	276	267	441	335	547	208
154	Gd_00321-bd	Gd00321	20150317_B_ELD_75	1	Germany	Mecklenburg Western Pomerania	Eldena	bat	17.03.2015	2015_spring	Winter14/15	2015_spring_bat	8	221	192	264	398	366	208	224	411	239	249	142	464	271	245	271	267	431	342	519	240
155	Gd_00322-bc	Gd00322	20150317_B_ELD_76	1	Germany	Mecklenburg Western Pomerania	Eldena	bat	17.03.2015	2015_spring	Winter14/15	2015_spring_bat	8	252	196	264	404	372	208	224	411	242	255	142	446	264	245	276	267	431	342	519	240
156	Gd_00322-bb	Gd00322	20150317_B_ELD_76	2	Germany	Mecklenburg Western Pomerania	Eldena	bat	17.03.2015	2015_spring	Winter14/15	2015_spring_bat	8	262	207	264	356	212	214	224	411	239	249	142	452	264	245	276	267	441	342	NA	208
157	Gd_00322-ba	Gd00322	20150317_B_ELD_76	2	Germany	Mecklenburg Western Pomerania	Eldena	bat	17.03.2015	2015_spring	Winter14/15	2015_spring_bat	8	216	186	264	386	366	208	233	396	239	261	142	446	264	245	271	267	461	347	547	208
158	Gd_00396-bc	Gd00396	20150317_B_ELD_81	2	Germany	Mecklenburg Western Pomerania	Eldena	bat	17.03.2015	2015_spring	Winter14/15	2015_spring_bat	3	201	186	264	410	366	208	224	411	239	261	142	409	264	245	276	267	431	347	547	208
159	Gd_00396-bb	Gd00396	20150317_B_ELD_81	2	Germany	Mecklenburg Western Pomerania	Eldena	bat	17.03.2015	2015_spring	Winter14/15	2015_spring_bat	3	201	186	264	410	366	208	224	411	239	261	142	409	264	245	276	267	431	347	547	208
160	Gd_00396-ba	Gd00396	20150317_B_ELD_81	2	Germany	Mecklenburg Western Pomerania	Eldena	bat	17.03.2015	2015_spring	Winter14/15	2015_spring_bat	3	201	186	264	410	366	208	224	411	239	261	142	409	264	245	276	267	431	347	547	208
161	Gd_00397-aa	Gd00397	20150317_B_ELD_82	1	Germany	Mecklenburg Western Pomerania	Eldena	bat	17.03.2015	2015_spring	Winter14/15	2015_spring_bat	3	262	186	264	398	372	214	224	411	239	249	142	421	264	245	276	292	441	335	519	240
162	Gd_00397-ab	Gd00397	20150317_B_ELD_82	1	Germany	Mecklenburg Western Pomerania	Eldena	bat	17.03.2015	2015_spring	Winter14/15	2015_spring_bat	3	262	186	264	398	NA	214	224	411	239	249	142	421	264	245	276	292	441	335	519	240
163	Gd_00397-ac	Gd00397	20150317_B_ELD_82	1	Germany	Mecklenburg Western Pomerania	Eldena	bat	17.03.2015	2015_spring	Winter14/15	2015_spring_bat	3	262	186	264	398	NA	214	224	411	239	249	142	421	264	245	276	292	441	335	519	240
164	Gd_00398-aa	Gd00398	20150317_B_ELD_83	2	Germany	Mecklenburg Western Pomerania	Eldena	bat	17.03.2015	2015_spring	Winter14/15	2015_spring_bat	3	226	196	264	362	372	208	224	411	239	255	148	421	264	245	271	267	441	342	547	208
165	Gd_00398-ab	Gd00398	20150317_B_ELD_83	2	Germany	Mecklenburg Western Pomerania	Eldena	bat	17.03.2015	2015_spring	Winter14/15	2015_spring_bat	3	226	196	264	362	372	208	224	411	239	255	148	421	264	245	271	267	441	342	547	208
166	Gd_00399-aa	Gd00399	20150317_B_ELD_84	2	Germany	Mecklenburg Western Pomerania	Eldena	bat	17.03.2015	2015_spring	Winter14/15	2015_spring_bat	3	201	186	264	410	366	208	224	411	239	261	142	409	264	245	276	267	431	347	547	208
167	Gd_00399-ab	Gd00399	20150317_B_ELD_84	2	Germany	Mecklenburg Western Pomerania	Eldena	bat	17.03.2015	2015_spring	Winter14/15	2015_spring_bat	3	201	186	264	410	366	208	224	411	239	261	142	409	264	245	276	267	431	347	547	208
168	Gd_00399-ac	Gd00399	20150317_B_ELD_84	2	Germany	Mecklenburg Western Pomerania	Eldena	bat	17.03.2015	2015_spring	Winter14/15	2015_spring_bat	3	201	186	264	410	366	208	224	411	239	261	142	409	264	245	276	267	431	347	547	208
169	Gd_00400-ba	Gd00400	20150330_B_ELD_10	1	Germany	Mecklenburg Western Pomerania	Eldena	bat	30.03.2015	2015_spring	Winter14/15	2015_spring_bat	8	211	180	264	392	372	208	233	426	239	249	142	390	264	245	271	267	431	342	519	240
170	Gd_00400-bb	Gd00400	20150330_B_ELD_10	1	Germany	Mecklenburg Western Pomerania	Eldena	bat	30.03.2015	2015_spring	Winter14/15	2015_spring_bat	8	211	180	264	392	NA	208	233	426	239	249	142	390	264	245	271	267	431	342	519	240
171	Gd_00400-bc	Gd00400	20150330_B_ELD_10	1	Germany	Mecklenburg Western Pomerania	Eldena	bat	30.03.2015	2015_spring	Winter14/15	2015_spring_bat	8	211	180	264	392	NA	208	233	426	239	249	142	390	264	245	271	267	431	342	519	240
172	Gd_00416-bb	Gd00416	20150330_B_ELD_101	2	Germany	Mecklenburg Western Pomerania	Eldena	bat	30.03.2015	2015_spring	Winter14/15	2015_spring_bat	10	226	196	264	368	372	208	224	411	239	255	148	421	264	245	271	267	441	342	547	208
173	Gd_00416-bc	Gd00416	20150330_B_ELD_101	2	Germany	Mecklenburg Western Pomerania	Eldena	bat	30.03.2015	2015_spring	Winter14/15	2015_spring_bat	10	226	196	264	368	372	208	224	411	239	255	148	421	264	245	271	267	441	342	547	208
174	Gd_00416-ba	Gd00416	20150330_B_ELD_101	2	Germany	Mecklenburg Western Pomerania	Eldena	bat	30.03.2015	2015_spring	Winter14/15	2015_spring_bat	10	221	196	264	362	372	208	224	411	239	255	148	421	264	245	271	267	441	342	547	208
175	Gd_00417-ba	Gd00417	20150330_B_ELD_102	2	Germany	Mecklenburg Western Pomerania	Eldena	bat	30.03.2015	2015_spring	Winter14/15	2015_spring_bat	10	211	186	264	398	366	208	233	396	239	261	142	446	264	245	271	267	461	347	547	208
176	Gd_00417-bc	Gd00417	20150330_B_ELD_102	2	Germany	Mecklenburg Western Pomerania	Eldena	bat	30.03.2015	2015_spring	Winter14/15	2015_spring_bat	10	211	186	264	398	366	208	233	396	239	261	142	446	264	245	271	267	461	347	547	208
177	Gd_00418-bc	Gd00418	20150330_B_ELD_103	1	Germany	Mecklenburg Western Pomerania	Eldena	bat	30.03.2015	2015_spring	Winter14/15	2015_spring_bat	10	196	180	264	404	NA	208	224	411	239	255	148	476	264	245	271	267	431	347	519	240
178	Gd_00418-bd	Gd00418	20150330_B_ELD_103	1	Germany	Mecklenburg Western Pomerania	Eldena	bat	30.03.2015	2015_spring	Winter14/15	2015_spring_bat	10	257	196	264	416	372	208	224	411	239	255	142	446	264	245	276	267	431	342	519	240
179	Gd_00419-bb	Gd00419	20150330_B_ELD_104	2	Germany	Mecklenburg Western Pomerania	Eldena	bat	30.03.2015	2015_spring	Winter14/15	2015_spring_bat	10	211	186	264	398	366	208	233	396	239	261	142	446	264	245	271	267	461	347	547	208
180	Gd_00419-bc	Gd00419	20150330_B_ELD_104	2	Germany	Mecklenburg Western Pomerania	Eldena	bat	30.03.2015	2015_spring	Winter14/15	2015_spring_bat	10	211	180	264	410	366	208	224	426	239	249	142	403	264	245	271	267	431	342	547	208
181	Gd_00419-ba	Gd00419	20150330_B_ELD_104	2	Germany	Mecklenburg Western Pomerania	Eldena	bat	30.03.2015	2015_spring	Winter14/15	2015_spring_bat	10	211	180	264	410	366	208	224	426	239	249	142	403	264	245	271	267	431	342	547	208
182	Gd_00401-ab	Gd00401	20150330_B_ELD_11	2	Germany	Mecklenburg Western Pomerania	Eldena	bat	30.03.2015	2015_spring	Winter14/15	2015_spring_bat	8	262	207	264	356	212	214	224	411	239	249	142	452	264	245	276	267	441	342	547	208
183	Gd_00401-aa	Gd00401	20150330_B_ELD_11	1	Germany	Mecklenburg Western Pomerania	Eldena	bat	30.03.2015	2015_spring	Winter14/15	2015_spring_bat	8	201	180	264	398	366	208	224	411	239	261	142	421	271	245	271	267	431	347	519	240
184	Gd_00401-ac	Gd00401	20150330_B_ELD_11	1	Germany	Mecklenburg Western Pomerania	Eldena	bat	30.03.2015	2015_spring	Winter14/15	2015_spring_bat	8	201	180	264	398	366	208	224	411	239	261	142	421	271	245	271	267	431	347	519	240
185	Gd_00359-aa	Gd00359	20150330_B_ELD_113	1	Germany	Mecklenburg Western Pomerania	Eldena	bat	30.03.2015	2015_spring	Winter14/15	2015_spring_bat	2	252	196	264	404	372	208	224	411	242	255	142	446	264	245	276	267	431	342	519	240
186	Gd_00359-aea	Gd00359	20150330_B_ELD_113	2	Germany	Mecklenburg Western Pomerania	Eldena	bat	30.03.2015	2015_spring	Winter14/15	2015_spring_bat	2	211	186	264	398	366	208	233	396	239	261	142	446	264	245	271	267	461	347	547	208
187	Gd_00359-ac	Gd00359	20150330_B_ELD_113	1	Germany	Mecklenburg Western Pomerania	Eldena	bat	30.03.2015	2015_spring	Winter14/15	2015_spring_bat	2	252	196	264	404	378	208	224	411	242	255	142	446	264	245	276	267	431	342	519	240
188	Gd_00360-ac	Gd00360	20150330_B_ELD_114	2	Germany	Mecklenburg Western Pomerania	Eldena	bat	30.03.2015	2015_spring	Winter14/15	2015_spring_bat	2	216	186	264	398	366	208	233	396	239	261	142	446	264	245	271	267	461	347	547	208
189	Gd_00360-aa	Gd00360	20150330_B_ELD_114	1	Germany	Mecklenburg Western Pomerania	Eldena	bat	30.03.2015	2015_spring	Winter14/15	2015_spring_bat	2	252	196	264	404	378	208	224	411	242	255	142	446	264	245	276	267	431	342	519	240
190	Gd_00360-ab	Gd00360	20150330_B_ELD_114	1	Germany	Mecklenburg Western Pomerania	Eldena	bat	30.03.2015	2015_spring	Winter14/15	2015_spring_bat	2	252	196	264	404	372	208	224	411	242	255	142	446	264	245	276	267	431	342	519	240
191	Gd_00361-ab	Gd00361	20150330_B_ELD_115	2	Germany	Mecklenburg Western Pomerania	Eldena	bat	30.03.2015	2015_spring	Winter14/15	2015_spring_bat	2	201	186	264	410	366	208	224	411	239	261	142	409	264	245	276	267	431	347	547	208
192	Gd_00361-ac	Gd00361	20150330_B_ELD_115	1	Germany	Mecklenburg Western Pomerania	Eldena	bat	30.03.2015	2015_spring	Winter14/15	2015_spring_bat	2	252	196	264	404	NA	208	224	411	242	255	142	446	264	245	276	267	431	342	519	240
193	Gd_00361-aa	Gd00361	20150330_B_ELD_115	1	Germany	Mecklenburg Western Pomerania	Eldena	bat	30.03.2015	2015_spring	Winter14/15	2015_spring_bat	2	257	196	264	404	378	208	224	411	242	255	142	446	264	245	276	267	431	342	519	240
194	Gd_00362-ba	Gd00362	20150330_B_ELD_116	2	Germany	Mecklenburg Western Pomerania	Eldena	bat	30.03.2015	2015_spring	Winter14/15	2015_spring_bat	2	211	186	264	398	NA	208	233	396	239	261	142	446	264	245	271	267	461	347	547	208
195	Gd_00362-bb	Gd00362	20150330_B_ELD_116	1	Germany	Mecklenburg Western Pomerania	Eldena	bat	30.03.2015	2015_spring	Winter14/15	2015_spring_bat	2	211	180	264	392	372	208	233	426	239	249	142	390	264	245	271	267	431	342	519	240
196	Gd_00362-bc	Gd00362	20150330_B_ELD_116	2	Germany	Mecklenburg Western Pomerania	Eldena	bat	30.03.2015	2015_spring	Winter14/15	2015_spring_bat	2	211	186	264	398	366	208	233	396	239	261	142	446	264	245	271	267	461	347	547	208
197	Gd_00363-ab	Gd00363	20150330_B_ELD_117	1	Germany	Mecklenburg Western Pomerania	Eldena	bat	30.03.2015	2015_spring	Winter14/15	2015_spring_bat	2	211	180	264	392	372	208	233	426	239	249	142	390	264	245	271	267	431	342	519	240
198	Gd_00363-aa	Gd00363	20150330_B_ELD_117	1	Germany	Mecklenburg Western Pomerania	Eldena	bat	30.03.2015	2015_spring	Winter14/15	2015_spring_bat	2	257	196	264	410	372	208	224	411	242	255	142	446	264	245	276	267	431	347	519	240
199	Gd_00363-ac	Gd00363	20150330_B_ELD_117	1	Germany	Mecklenburg Western Pomerania	Eldena	bat	30.03.2015	2015_spring	Winter14/15	2015_spring_bat	2	257	196	264	410	372	208	224	411	242	255	142	446	264	245	276	267	431	347	519	240
200	Gd_00364-ab	Gd00364	20150330_B_ELD_118	1	Germany	Mecklenburg Western Pomerania	Eldena	bat	30.03.2015	2015_spring	Winter14/15	2015_spring_bat	2	221	186	264	410	372	208	224	411	239	249	142	446	264	245	276	267	431	342	519	240
201	Gd_00364-ac	Gd00364	20150330_B_ELD_118	2	Germany	Mecklenburg Western Pomerania	Eldena	bat	30.03.2015	2015_spring	Winter14/15	2015_spring_bat	2	267	207	264	356	212	214	224	411	239	249	142	452	264	245	276	267	441	342	547	208
202	Gd_00364-ba	Gd00364	20150330_B_ELD_118	2	Germany	Mecklenburg Western Pomerania	Eldena	bat	30.03.2015	2015_spring	Winter14/15	2015_spring_bat	2	211	186	264	398	NA	208	233	396	239	261	142	446	264	245	271	267	461	347	NA	208
203	Gd_00365-ac	Gd00365	20150330_B_ELD_119	2	Germany	Mecklenburg Western Pomerania	Eldena	bat	30.03.2015	2015_spring	Winter14/15	2015_spring_bat	2	226	186	264	404	360	208	224	411	239	249	142	446	264	245	271	267	431	342	NA	208
204	Gd_00365-ab	Gd00365	20150330_B_ELD_119	2	Germany	Mecklenburg Western Pomerania	Eldena	bat	30.03.2015	2015_spring	Winter14/15	2015_spring_bat	2	201	186	264	410	366	208	224	411	239	261	142	409	264	245	276	267	431	347	547	208
205	Gd_00365-aa	Gd00365	20150330_B_ELD_119	1	Germany	Mecklenburg Western Pomerania	Eldena	bat	30.03.2015	2015_spring	Winter14/15	2015_spring_bat	2	211	180	264	392	372	208	233	426	239	249	142	390	264	245	271	267	431	342	519	240
206	Gd_00402-bc	Gd00402	20150330_B_ELD_12	1	Germany	Mecklenburg Western Pomerania	Eldena	bat	30.03.2015	2015_spring	Winter14/15	2015_spring_bat	8	262	186	264	398	372	214	224	411	239	249	142	421	264	245	276	292	441	335	519	240
207	Gd_00402-bb	Gd00402	20150330_B_ELD_12	1	Germany	Mecklenburg Western Pomerania	Eldena	bat	30.03.2015	2015_spring	Winter14/15	2015_spring_bat	8	262	186	264	398	372	214	224	411	239	249	142	421	264	245	276	292	441	335	519	240
208	Gd_00402-ba	Gd00402	20150330_B_ELD_12	1	Germany	Mecklenburg Western Pomerania	Eldena	bat	30.03.2015	2015_spring	Winter14/15	2015_spring_bat	8	262	186	264	398	372	214	224	411	239	249	142	421	264	245	276	292	441	335	519	240
209	Gd_00420-ab	Gd00420	20150330_B_ELD_128	2	Germany	Mecklenburg Western Pomerania	Eldena	bat	30.03.2015	2015_spring	Winter14/15	2015_spring_bat	3	226	186	264	404	NA	208	224	411	239	249	142	446	264	245	271	267	431	342	547	208
210	Gd_00420-ac	Gd00420	20150330_B_ELD_128	2	Germany	Mecklenburg Western Pomerania	Eldena	bat	30.03.2015	2015_spring	Winter14/15	2015_spring_bat	3	221	196	264	362	372	208	224	411	239	255	148	421	264	245	271	267	441	342	547	208
211	Gd_00420-aa	Gd00420	20150330_B_ELD_128	2	Germany	Mecklenburg Western Pomerania	Eldena	bat	30.03.2015	2015_spring	Winter14/15	2015_spring_bat	3	226	186	264	404	360	208	224	411	239	249	142	446	264	245	271	267	431	342	547	208
212	Gd_00403-ab	Gd00403	20150330_B_ELD_13	2	Germany	Mecklenburg Western Pomerania	Eldena	bat	30.03.2015	2015_spring	Winter14/15	2015_spring_bat	8	201	186	264	404	NA	208	224	411	239	261	142	409	264	245	276	267	431	347	547	208
213	Gd_00403-aaba	Gd00403	20150330_B_ELD_13	1	Germany	Mecklenburg Western Pomerania	Eldena	bat	30.03.2015	2015_spring	Winter14/15	2015_spring_bat	8	257	196	264	410	372	208	224	411	239	255	142	458	264	245	276	267	431	335	519	240
214	Gd_00403-ac	Gd00403	20150330_B_ELD_13	1	Germany	Mecklenburg Western Pomerania	Eldena	bat	30.03.2015	2015_spring	Winter14/15	2015_spring_bat	8	257	196	264	410	372	208	224	411	239	255	142	458	264	245	276	267	431	335	519	240
215	Gd_00424-bb	Gd00424	20150330_B_ELD_142	2	Germany	Mecklenburg Western Pomerania	Eldena	bat	30.03.2015	2015_spring	Winter14/15	2015_spring_bat	11	272	207	264	356	212	214	224	411	239	249	142	452	264	245	276	267	441	342	547	208
216	Gd_00424-ba	Gd00424	20150330_B_ELD_142	2	Germany	Mecklenburg Western Pomerania	Eldena	bat	30.03.2015	2015_spring	Winter14/15	2015_spring_bat	11	267	207	264	356	212	214	224	411	239	249	142	452	264	245	276	267	441	342	547	208
217	Gd_00424-bc	Gd00424	20150330_B_ELD_142	1	Germany	Mecklenburg Western Pomerania	Eldena	bat	30.03.2015	2015_spring	Winter14/15	2015_spring_bat	11	211	180	264	392	372	208	233	426	239	249	142	390	264	245	271	267	431	342	519	240
218	Gd_00425-bb	Gd00425	20150330_B_ELD_143	1	Germany	Mecklenburg Western Pomerania	Eldena	bat	30.03.2015	2015_spring	Winter14/15	2015_spring_bat	11	211	180	264	392	372	208	233	426	239	249	142	390	264	245	271	267	431	342	519	240
219	Gd_00425-bc	Gd00425	20150330_B_ELD_143	1	Germany	Mecklenburg Western Pomerania	Eldena	bat	30.03.2015	2015_spring	Winter14/15	2015_spring_bat	11	211	180	264	392	372	208	233	426	239	249	142	390	264	245	271	267	431	342	519	240
220	Gd_00425-ba	Gd00425	20150330_B_ELD_143	1	Germany	Mecklenburg Western Pomerania	Eldena	bat	30.03.2015	2015_spring	Winter14/15	2015_spring_bat	11	211	180	264	392	372	208	233	426	239	249	142	390	264	245	271	267	431	342	519	240
221	Gd_00426-bb	Gd00426	20150330_B_ELD_144	1	Germany	Mecklenburg Western Pomerania	Eldena	bat	30.03.2015	2015_spring	Winter14/15	2015_spring_bat	11	221	192	264	398	NA	208	224	411	239	249	142	458	271	245	271	267	431	342	519	240
222	Gd_00426-bc	Gd00426	20150330_B_ELD_144	1	Germany	Mecklenburg Western Pomerania	Eldena	bat	30.03.2015	2015_spring	Winter14/15	2015_spring_bat	11	221	192	264	398	NA	208	224	411	239	249	142	458	271	245	271	267	431	342	519	240
223	Gd_00426-ba	Gd00426	20150330_B_ELD_144	2	Germany	Mecklenburg Western Pomerania	Eldena	bat	30.03.2015	2015_spring	Winter14/15	2015_spring_bat	11	211	186	264	398	366	208	233	396	239	261	142	446	264	245	271	267	461	347	547	208
224	Gd_00427-ba	Gd00427	20150330_B_ELD_145	1	Germany	Mecklenburg Western Pomerania	Eldena	bat	30.03.2015	2015_spring	Winter14/15	2015_spring_bat	11	221	192	264	398	366	208	224	411	239	249	142	458	271	245	271	267	431	342	519	240
225	Gd_00427-bb	Gd00427	20150330_B_ELD_145	2	Germany	Mecklenburg Western Pomerania	Eldena	bat	30.03.2015	2015_spring	Winter14/15	2015_spring_bat	11	267	207	264	356	212	214	224	411	239	249	142	452	264	245	276	267	441	342	547	208
226	Gd_00427-bc	Gd00427	20150330_B_ELD_145	2	Germany	Mecklenburg Western Pomerania	Eldena	bat	30.03.2015	2015_spring	Winter14/15	2015_spring_bat	11	272	207	264	356	212	214	224	411	239	249	142	452	264	245	276	267	441	342	547	208
227	Gd_00328-da	Gd00328	20150330_B_ELD_17	2	Germany	Mecklenburg Western Pomerania	Eldena	bat	30.03.2015	2015_spring	Winter14/15	2015_spring_bat	9	211	186	264	398	366	208	233	396	239	261	142	446	264	245	271	267	461	347	547	208
228	Gd_00328-ca	Gd00328	20150330_B_ELD_17	1	Germany	Mecklenburg Western Pomerania	Eldena	bat	30.03.2015	2015_spring	Winter14/15	2015_spring_bat	9	252	196	264	416	372	208	224	411	242	255	142	446	264	245	276	267	431	342	519	240
229	Gd_00329-bb	Gd00329	20150330_B_ELD_18	2	Germany	Mecklenburg Western Pomerania	Eldena	bat	30.03.2015	2015_spring	Winter14/15	2015_spring_bat	9	272	207	264	356	212	214	224	411	239	249	142	452	264	245	276	267	441	342	547	208
230	Gd_00329-bc	Gd00329	20150330_B_ELD_18	2	Germany	Mecklenburg Western Pomerania	Eldena	bat	30.03.2015	2015_spring	Winter14/15	2015_spring_bat	9	226	186	264	404	360	208	224	411	239	249	142	446	264	245	271	267	431	342	547	208
231	Gd_00330-bc	Gd00330	20150330_B_ELD_19	2	Germany	Mecklenburg Western Pomerania	Eldena	bat	30.03.2015	2015_spring	Winter14/15	2015_spring_bat	9	211	186	264	398	366	208	233	396	239	261	142	446	264	245	271	267	461	347	547	208
232	Gd_00330-bb	Gd00330	20150330_B_ELD_19	2	Germany	Mecklenburg Western Pomerania	Eldena	bat	30.03.2015	2015_spring	Winter14/15	2015_spring_bat	9	211	186	264	398	366	208	233	396	239	261	142	446	264	245	271	267	461	347	547	208
233	Gd_00330-ba	Gd00330	20150330_B_ELD_19	2	Germany	Mecklenburg Western Pomerania	Eldena	bat	30.03.2015	2015_spring	Winter14/15	2015_spring_bat	9	221	196	264	362	372	208	224	411	239	255	148	421	264	245	271	267	441	342	547	208
234	Gd_00331-bb	Gd00331	20150330_B_ELD_20	1	Germany	Mecklenburg Western Pomerania	Eldena	bat	30.03.2015	2015_spring	Winter14/15	2015_spring_bat	9	221	192	264	398	366	208	224	411	239	249	142	458	271	245	271	267	431	342	519	240
235	Gd_00331-aa	Gd00331	20150330_B_ELD_20	1	Germany	Mecklenburg Western Pomerania	Eldena	bat	30.03.2015	2015_spring	Winter14/15	2015_spring_bat	9	262	186	264	398	372	214	224	411	239	249	142	421	264	245	276	292	441	335	519	240
236	Gd_00331-ba	Gd00331	20150330_B_ELD_20	1	Germany	Mecklenburg Western Pomerania	Eldena	bat	30.03.2015	2015_spring	Winter14/15	2015_spring_bat	9	262	186	264	398	372	214	224	411	239	249	142	421	264	245	276	292	441	335	519	240
237	Gd_00332-ab	Gd00332	20150330_B_ELD_21	2	Germany	Mecklenburg Western Pomerania	Eldena	bat	30.03.2015	2015_spring	Winter14/15	2015_spring_bat	9	262	207	264	356	212	214	224	411	239	249	142	452	264	245	276	267	441	342	547	208
238	Gd_00332-ac	Gd00332	20150330_B_ELD_21	2	Germany	Mecklenburg Western Pomerania	Eldena	bat	30.03.2015	2015_spring	Winter14/15	2015_spring_bat	9	226	196	264	368	372	208	224	411	239	255	148	421	264	245	271	267	441	342	547	208
239	Gd_00332-aa	Gd00332	20150330_B_ELD_21	2	Germany	Mecklenburg Western Pomerania	Eldena	bat	30.03.2015	2015_spring	Winter14/15	2015_spring_bat	9	226	196	264	368	NA	208	224	411	239	255	148	421	264	245	271	267	441	342	547	208
240	Gd_00333-ba	Gd00333	20150330_B_ELD_22	2	Germany	Mecklenburg Western Pomerania	Eldena	bat	30.03.2015	2015_spring	Winter14/15	2015_spring_bat	9	201	192	264	410	366	208	224	411	239	261	142	409	264	245	276	267	431	347	547	208
241	Gd_00333-ac	Gd00333	20150330_B_ELD_22	2	Germany	Mecklenburg Western Pomerania	Eldena	bat	30.03.2015	2015_spring	Winter14/15	2015_spring_bat	9	201	186	264	404	366	208	224	411	239	261	142	409	264	245	276	267	431	347	547	208
242	Gd_00333-ab	Gd00333	20150330_B_ELD_22	2	Germany	Mecklenburg Western Pomerania	Eldena	bat	30.03.2015	2015_spring	Winter14/15	2015_spring_bat	9	201	192	264	410	366	208	224	411	239	261	142	409	264	245	276	267	431	347	547	208
243	Gd_00334-aa	Gd00334	20150330_B_ELD_23	2	Germany	Mecklenburg Western Pomerania	Eldena	bat	30.03.2015	2015_spring	Winter14/15	2015_spring_bat	9	272	207	264	356	212	214	224	411	239	249	142	452	264	245	276	267	441	342	547	208
244	Gd_00334-ab	Gd00334	20150330_B_ELD_23	2	Germany	Mecklenburg Western Pomerania	Eldena	bat	30.03.2015	2015_spring	Winter14/15	2015_spring_bat	9	272	207	264	356	212	214	224	411	239	249	142	452	264	245	276	267	441	342	547	208
245	Gd_00334-ba	Gd00334	20150330_B_ELD_23	2	Germany	Mecklenburg Western Pomerania	Eldena	bat	30.03.2015	2015_spring	Winter14/15	2015_spring_bat	9	257	180	264	398	366	208	224	426	242	249	142	421	271	245	271	267	441	335	547	208
246	Gd_00335-ac	Gd00335	20150330_B_ELD_24	2	Germany	Mecklenburg Western Pomerania	Eldena	bat	30.03.2015	2015_spring	Winter14/15	2015_spring_bat	9	211	186	264	386	366	208	233	396	239	261	142	446	264	245	271	267	461	347	547	208
247	Gd_00335-ab	Gd00335	20150330_B_ELD_24	2	Germany	Mecklenburg Western Pomerania	Eldena	bat	30.03.2015	2015_spring	Winter14/15	2015_spring_bat	9	211	186	264	386	366	208	233	396	239	261	142	446	264	245	271	267	461	347	547	208
248	Gd_00335-aa	Gd00335	20150330_B_ELD_24	1	Germany	Mecklenburg Western Pomerania	Eldena	bat	30.03.2015	2015_spring	Winter14/15	2015_spring_bat	9	257	196	264	410	372	208	224	411	239	255	142	458	264	245	276	267	431	335	519	240
249	Gd_00336-ba	Gd00336	20150330_B_ELD_25	1	Germany	Mecklenburg Western Pomerania	Eldena	bat	30.03.2015	2015_spring	Winter14/15	2015_spring_bat	9	216	192	264	398	366	208	224	411	239	249	142	464	271	245	271	267	431	342	519	240
250	Gd_00336-bb	Gd00336	20150330_B_ELD_25	1	Germany	Mecklenburg Western Pomerania	Eldena	bat	30.03.2015	2015_spring	Winter14/15	2015_spring_bat	9	252	196	264	410	372	208	224	411	242	255	142	446	264	245	276	267	431	342	519	240
251	Gd_00336-bc	Gd00336	20150330_B_ELD_25	2	Germany	Mecklenburg Western Pomerania	Eldena	bat	30.03.2015	2015_spring	Winter14/15	2015_spring_bat	9	201	192	264	410	366	208	224	411	239	261	142	409	264	245	276	267	431	347	547	208
252	Gd_00337-ac	Gd00337	20150330_B_ELD_26	2	Germany	Mecklenburg Western Pomerania	Eldena	bat	30.03.2015	2015_spring	Winter14/15	2015_spring_bat	9	226	186	264	404	360	208	224	411	239	249	142	446	264	245	271	267	431	342	547	208
253	Gd_00337-aa	Gd00337	20150330_B_ELD_26	1	Germany	Mecklenburg Western Pomerania	Eldena	bat	30.03.2015	2015_spring	Winter14/15	2015_spring_bat	9	252	196	264	404	378	208	224	411	242	255	142	446	264	245	276	267	431	342	519	240
254	Gd_00337-ba	Gd00337	20150330_B_ELD_26	1	Germany	Mecklenburg Western Pomerania	Eldena	bat	30.03.2015	2015_spring	Winter14/15	2015_spring_bat	9	221	192	264	398	366	208	224	411	239	249	142	464	271	245	271	267	431	342	519	240
255	Gd_00338-bc	Gd00338	20150330_B_ELD_27	1	Germany	Mecklenburg Western Pomerania	Eldena	bat	30.03.2015	2015_spring	Winter14/15	2015_spring_bat	9	262	186	264	398	372	214	228	411	239	249	142	421	264	245	276	292	441	335	519	240
256	Gd_00338-ba	Gd00338	20150330_B_ELD_27	1	Germany	Mecklenburg Western Pomerania	Eldena	bat	30.03.2015	2015_spring	Winter14/15	2015_spring_bat	9	262	186	264	398	372	214	228	411	239	249	142	421	264	245	276	292	441	335	519	240
257	Gd_00338-bb	Gd00338	20150330_B_ELD_27	1	Germany	Mecklenburg Western Pomerania	Eldena	bat	30.03.2015	2015_spring	Winter14/15	2015_spring_bat	9	262	186	264	398	372	214	228	411	239	249	142	421	264	245	276	292	441	335	519	240
258	Gd_00339-ac	Gd00339	20150330_B_ELD_28	2	Germany	Mecklenburg Western Pomerania	Eldena	bat	30.03.2015	2015_spring	Winter14/15	2015_spring_bat	9	211	186	264	398	372	208	224	411	239	261	142	421	264	245	271	267	461	347	547	208
259	Gd_00339-ad	Gd00339	20150330_B_ELD_28	2	Germany	Mecklenburg Western Pomerania	Eldena	bat	30.03.2015	2015_spring	Winter14/15	2015_spring_bat	9	211	186	264	386	366	208	233	396	239	261	142	446	264	245	271	267	461	347	547	208
260	Gd_00339-ab	Gd00339	20150330_B_ELD_28	1	Germany	Mecklenburg Western Pomerania	Eldena	bat	30.03.2015	2015_spring	Winter14/15	2015_spring_bat	9	257	196	264	410	372	208	224	411	242	255	142	446	264	245	276	267	431	347	519	240
261	Gd_00340-ba	Gd00340	20150330_B_ELD_29	2	Germany	Mecklenburg Western Pomerania	Eldena	bat	30.03.2015	2015_spring	Winter14/15	2015_spring_bat	9	267	207	264	356	212	214	224	426	239	249	142	452	264	245	276	267	441	342	547	208
262	Gd_00340-bb	Gd00340	20150330_B_ELD_29	2	Germany	Mecklenburg Western Pomerania	Eldena	bat	30.03.2015	2015_spring	Winter14/15	2015_spring_bat	9	226	196	264	368	NA	208	224	411	239	255	148	421	264	245	271	267	441	342	547	208
263	Gd_00340-bc	Gd00340	20150330_B_ELD_29	2	Germany	Mecklenburg Western Pomerania	Eldena	bat	30.03.2015	2015_spring	Winter14/15	2015_spring_bat	9	267	207	264	356	212	214	224	426	239	249	142	452	264	245	276	267	441	342	547	208
264	Gd_00341-ba	Gd00341	20150330_B_ELD_30	2	Germany	Mecklenburg Western Pomerania	Eldena	bat	30.03.2015	2015_spring	Winter14/15	2015_spring_bat	9	267	207	264	356	212	214	224	411	239	249	142	452	264	245	276	267	441	342	547	208
265	Gd_00341-bb	Gd00341	20150330_B_ELD_30	2	Germany	Mecklenburg Western Pomerania	Eldena	bat	30.03.2015	2015_spring	Winter14/15	2015_spring_bat	9	211	186	264	386	366	208	233	396	239	261	142	446	264	245	271	267	461	347	547	208
266	Gd_00341-ab	Gd00341	20150330_B_ELD_30	2	Germany	Mecklenburg Western Pomerania	Eldena	bat	30.03.2015	2015_spring	Winter14/15	2015_spring_bat	9	267	214	264	356	212	214	224	411	239	249	142	452	264	245	276	267	441	342	547	208
267	Gd_00342-ba	Gd00342	20150330_B_ELD_31	1	Germany	Mecklenburg Western Pomerania	Eldena	bat	30.03.2015	2015_spring	Winter14/15	2015_spring_bat	9	196	180	264	404	366	208	224	411	239	255	148	476	264	245	271	267	431	347	519	240
268	Gd_00342-bb	Gd00342	20150330_B_ELD_31	2	Germany	Mecklenburg Western Pomerania	Eldena	bat	30.03.2015	2015_spring	Winter14/15	2015_spring_bat	9	211	186	264	398	NA	208	233	396	239	261	142	452	264	245	271	267	461	347	547	208
269	Gd_00342-aa	Gd00342	20150330_B_ELD_31	2	Germany	Mecklenburg Western Pomerania	Eldena	bat	30.03.2015	2015_spring	Winter14/15	2015_spring_bat	9	211	186	264	398	366	208	233	396	239	261	142	446	264	245	271	267	461	347	547	208
270	Gd_00343-ba	Gd00343	20150330_B_ELD_32	1	Germany	Mecklenburg Western Pomerania	Eldena	bat	30.03.2015	2015_spring	Winter14/15	2015_spring_bat	9	252	196	264	410	NA	208	224	411	242	255	142	446	264	245	276	267	431	342	519	240
271	Gd_00343-ab	Gd00343	20150330_B_ELD_32	2	Germany	Mecklenburg Western Pomerania	Eldena	bat	30.03.2015	2015_spring	Winter14/15	2015_spring_bat	9	211	186	264	398	NA	208	233	396	239	261	142	446	264	245	271	267	461	347	547	208
272	Gd_00343-aa	Gd00343	20150330_B_ELD_32	1	Germany	Mecklenburg Western Pomerania	Eldena	bat	30.03.2015	2015_spring	Winter14/15	2015_spring_bat	9	252	196	264	410	NA	208	224	411	242	255	142	446	264	245	276	267	431	342	519	240
273	Gd_00344-aa	Gd00344	20150330_B_ELD_33	2	Germany	Mecklenburg Western Pomerania	Eldena	bat	30.03.2015	2015_spring	Winter14/15	2015_spring_bat	9	221	186	264	398	360	208	224	411	239	261	142	446	264	245	276	267	431	342	547	208
274	Gd_00344-ac	Gd00344	20150330_B_ELD_33	2	Germany	Mecklenburg Western Pomerania	Eldena	bat	30.03.2015	2015_spring	Winter14/15	2015_spring_bat	9	221	186	264	398	360	208	224	411	239	261	142	446	264	245	276	267	431	342	547	208
275	Gd_00344-ba	Gd00344	20150330_B_ELD_33	2	Germany	Mecklenburg Western Pomerania	Eldena	bat	30.03.2015	2015_spring	Winter14/15	2015_spring_bat	9	211	186	264	398	366	208	233	396	239	261	142	446	264	245	271	267	461	347	547	208
276	Gd_00345-aa	Gd00345	20150330_B_ELD_34	2	Germany	Mecklenburg Western Pomerania	Eldena	bat	30.03.2015	2015_spring	Winter14/15	2015_spring_bat	9	267	207	264	356	212	214	224	411	239	249	142	452	264	245	276	267	441	342	547	208
277	Gd_00345-ac	Gd00345	20150330_B_ELD_34	2	Germany	Mecklenburg Western Pomerania	Eldena	bat	30.03.2015	2015_spring	Winter14/15	2015_spring_bat	9	267	214	264	356	212	214	224	411	239	249	142	452	264	245	276	267	441	342	547	208
278	Gd_00345-ab	Gd00345	20150330_B_ELD_34	1	Germany	Mecklenburg Western Pomerania	Eldena	bat	30.03.2015	2015_spring	Winter14/15	2015_spring_bat	9	211	186	264	398	372	208	224	396	239	249	142	440	235	245	271	267	431	342	519	240
279	Gd_00346-bb	Gd00346	20150330_B_ELD_35	1	Germany	Mecklenburg Western Pomerania	Eldena	bat	30.03.2015	2015_spring	Winter14/15	2015_spring_bat	9	252	196	264	404	372	208	224	411	242	255	142	446	264	245	276	267	431	342	519	240
280	Gd_00346-bc	Gd00346	20150330_B_ELD_35	2	Germany	Mecklenburg Western Pomerania	Eldena	bat	30.03.2015	2015_spring	Winter14/15	2015_spring_bat	9	201	192	264	410	366	208	224	411	239	261	142	409	264	245	276	267	431	347	547	208
281	Gd_00346-ba	Gd00346	20150330_B_ELD_35	1	Germany	Mecklenburg Western Pomerania	Eldena	bat	30.03.2015	2015_spring	Winter14/15	2015_spring_bat	9	252	196	264	404	NA	208	224	411	242	255	142	446	264	245	276	267	431	342	519	240
282	Gd_00347-ac	Gd00347	20150330_B_ELD_36	2	Germany	Mecklenburg Western Pomerania	Eldena	bat	30.03.2015	2015_spring	Winter14/15	2015_spring_bat	9	211	186	264	398	366	208	233	396	239	261	142	446	264	245	271	267	461	347	547	208
283	Gd_00347-aa	Gd00347	20150330_B_ELD_36	2	Germany	Mecklenburg Western Pomerania	Eldena	bat	30.03.2015	2015_spring	Winter14/15	2015_spring_bat	9	211	186	264	398	366	208	233	396	239	261	142	446	264	245	271	267	461	347	547	208
284	Gd_00347-ab	Gd00347	20150330_B_ELD_36	2	Germany	Mecklenburg Western Pomerania	Eldena	bat	30.03.2015	2015_spring	Winter14/15	2015_spring_bat	9	211	186	264	398	366	208	233	396	239	261	142	446	264	245	271	267	461	347	547	208
285	Gd_00404-da	Gd00404	20150330_B_ELD_40	2	Germany	Mecklenburg Western Pomerania	Eldena	bat	30.03.2015	2015_spring	Winter14/15	2015_spring_bat	6	226	196	264	368	372	208	224	411	239	255	148	421	264	245	271	267	441	342	547	208
286	Gd_00404-ca	Gd00404	20150330_B_ELD_40	2	Germany	Mecklenburg Western Pomerania	Eldena	bat	30.03.2015	2015_spring	Winter14/15	2015_spring_bat	6	226	196	264	368	372	208	224	411	239	255	148	421	264	245	271	267	441	342	547	208
287	Gd_00405-ab	Gd00405	20150330_B_ELD_41	2	Germany	Mecklenburg Western Pomerania	Eldena	bat	30.03.2015	2015_spring	Winter14/15	2015_spring_bat	6	211	186	264	398	366	208	239	396	239	261	142	446	264	245	271	267	461	347	547	208
288	Gd_00405-aa	Gd00405	20150330_B_ELD_41	2	Germany	Mecklenburg Western Pomerania	Eldena	bat	30.03.2015	2015_spring	Winter14/15	2015_spring_bat	6	211	186	264	398	366	208	239	396	239	261	142	446	264	245	271	267	461	347	547	208
289	Gd_00405-ac	Gd00405	20150330_B_ELD_41	2	Germany	Mecklenburg Western Pomerania	Eldena	bat	30.03.2015	2015_spring	Winter14/15	2015_spring_bat	6	216	196	264	392	NA	208	233	396	239	261	142	397	264	245	271	267	461	347	547	208
290	Gd_00406-aa	Gd00406	20150330_B_ELD_42	2	Germany	Mecklenburg Western Pomerania	Eldena	bat	30.03.2015	2015_spring	Winter14/15	2015_spring_bat	6	211	186	264	398	NA	208	239	396	239	261	142	446	264	245	271	267	461	347	547	208
291	Gd_00406-ac	Gd00406	20150330_B_ELD_42	2	Germany	Mecklenburg Western Pomerania	Eldena	bat	30.03.2015	2015_spring	Winter14/15	2015_spring_bat	6	211	186	264	398	366	208	239	396	239	261	142	446	264	245	271	267	461	347	547	208
292	Gd_00406-ab	Gd00406	20150330_B_ELD_42	2	Germany	Mecklenburg Western Pomerania	Eldena	bat	30.03.2015	2015_spring	Winter14/15	2015_spring_bat	6	211	186	264	398	366	208	239	396	239	261	142	446	264	245	271	267	461	347	547	208
293	Gd_00407-bb	Gd00407	20150330_B_ELD_43	2	Germany	Mecklenburg Western Pomerania	Eldena	bat	30.03.2015	2015_spring	Winter14/15	2015_spring_bat	6	211	186	264	392	366	208	233	396	239	261	142	446	264	245	271	267	461	347	547	208
294	Gd_00407-bc	Gd00407	20150330_B_ELD_43	2	Germany	Mecklenburg Western Pomerania	Eldena	bat	30.03.2015	2015_spring	Winter14/15	2015_spring_bat	6	211	186	264	392	366	208	233	396	239	261	142	446	264	245	271	267	461	347	547	208
295	Gd_00407-ba	Gd00407	20150330_B_ELD_43	2	Germany	Mecklenburg Western Pomerania	Eldena	bat	30.03.2015	2015_spring	Winter14/15	2015_spring_bat	6	211	186	264	392	366	208	233	396	239	261	142	446	264	245	271	267	461	347	547	208
296	Gd_00323-ba	Gd00323	20150330_B_ELD_5	1	Germany	Mecklenburg Western Pomerania	Eldena	bat	30.03.2015	2015_spring	Winter14/15	2015_spring_bat	8	252	180	264	410	372	208	224	411	242	255	142	446	264	245	276	267	431	342	519	240
297	Gd_00323-ab	Gd00323	20150330_B_ELD_5	2	Germany	Mecklenburg Western Pomerania	Eldena	bat	30.03.2015	2015_spring	Winter14/15	2015_spring_bat	8	201	186	264	410	366	208	224	411	239	261	142	409	264	245	276	267	431	347	547	208
298	Gd_00323-bd	Gd00323	20150330_B_ELD_5	1	Germany	Mecklenburg Western Pomerania	Eldena	bat	30.03.2015	2015_spring	Winter14/15	2015_spring_bat	8	252	180	264	410	372	208	224	411	242	255	142	446	264	245	276	267	431	342	519	240
299	Gd_00408-ca	Gd00408	20150330_B_ELD_55	2	Germany	Mecklenburg Western Pomerania	Eldena	bat	30.03.2015	2015_spring	Winter14/15	2015_spring_bat	8	226	186	264	404	360	208	224	411	239	249	142	446	264	245	271	267	431	342	547	208
300	Gd_00408-cb	Gd00408	20150330_B_ELD_55	2	Germany	Mecklenburg Western Pomerania	Eldena	bat	30.03.2015	2015_spring	Winter14/15	2015_spring_bat	8	226	186	264	404	NA	208	224	411	239	249	142	446	264	245	271	267	431	342	547	208
301	Gd_00408-cc	Gd00408	20150330_B_ELD_55	2	Germany	Mecklenburg Western Pomerania	Eldena	bat	30.03.2015	2015_spring	Winter14/15	2015_spring_bat	8	226	186	264	404	NA	208	224	411	239	249	142	446	264	245	271	267	431	342	547	208
302	Gd_00409-ab	Gd00409	20150330_B_ELD_56	1	Germany	Mecklenburg Western Pomerania	Eldena	bat	30.03.2015	2015_spring	Winter14/15	2015_spring_bat	8	221	186	264	410	NA	208	224	411	239	249	142	446	264	245	276	267	431	342	519	240
303	Gd_00409-ac	Gd00409	20150330_B_ELD_56	1	Germany	Mecklenburg Western Pomerania	Eldena	bat	30.03.2015	2015_spring	Winter14/15	2015_spring_bat	8	221	186	264	410	NA	208	224	411	239	249	142	446	264	245	276	267	431	342	519	240
304	Gd_00409-aa	Gd00409	20150330_B_ELD_56	1	Germany	Mecklenburg Western Pomerania	Eldena	bat	30.03.2015	2015_spring	Winter14/15	2015_spring_bat	8	252	196	264	404	NA	208	224	411	242	255	142	446	264	245	276	267	431	342	519	240
305	Gd_00410-bc	Gd00410	20150330_B_ELD_57	1	Germany	Mecklenburg Western Pomerania	Eldena	bat	30.03.2015	2015_spring	Winter14/15	2015_spring_bat	8	211	186	264	398	372	208	224	396	239	249	142	440	235	245	271	267	431	342	519	240
306	Gd_00410-bb	Gd00410	20150330_B_ELD_57	1	Germany	Mecklenburg Western Pomerania	Eldena	bat	30.03.2015	2015_spring	Winter14/15	2015_spring_bat	8	211	186	264	398	372	208	224	396	239	249	142	440	235	245	271	267	431	342	519	240
307	Gd_00410-ba	Gd00410	20150330_B_ELD_57	1	Germany	Mecklenburg Western Pomerania	Eldena	bat	30.03.2015	2015_spring	Winter14/15	2015_spring_bat	8	257	196	264	410	372	208	224	411	239	255	142	458	264	245	276	267	431	335	519	240
308	Gd_00411-bb	Gd00411	20150330_B_ELD_58	2	Germany	Mecklenburg Western Pomerania	Eldena	bat	30.03.2015	2015_spring	Winter14/15	2015_spring_bat	8	226	186	264	404	360	208	224	411	239	249	142	446	264	245	271	267	431	342	547	208
309	Gd_00411-bc	Gd00411	20150330_B_ELD_58	2	Germany	Mecklenburg Western Pomerania	Eldena	bat	30.03.2015	2015_spring	Winter14/15	2015_spring_bat	8	211	186	264	386	NA	208	233	396	239	261	142	446	264	245	271	267	461	347	547	208
310	Gd_00411-ba	Gd00411	20150330_B_ELD_58	2	Germany	Mecklenburg Western Pomerania	Eldena	bat	30.03.2015	2015_spring	Winter14/15	2015_spring_bat	8	226	186	264	404	360	208	224	411	239	249	142	446	264	245	271	267	431	342	547	208
311	Gd_00324-ac	Gd00324	20150330_B_ELD_6	2	Germany	Mecklenburg Western Pomerania	Eldena	bat	30.03.2015	2015_spring	Winter14/15	2015_spring_bat	8	201	186	264	410	366	208	224	411	239	261	142	409	264	245	276	267	431	347	547	208
312	Gd_00324-ab	Gd00324	20150330_B_ELD_6	2	Germany	Mecklenburg Western Pomerania	Eldena	bat	30.03.2015	2015_spring	Winter14/15	2015_spring_bat	8	211	186	264	398	NA	208	233	396	239	261	142	446	264	245	271	267	461	347	547	208
313	Gd_00324-aa	Gd00324	20150330_B_ELD_6	2	Germany	Mecklenburg Western Pomerania	Eldena	bat	30.03.2015	2015_spring	Winter14/15	2015_spring_bat	8	201	186	264	410	NA	208	224	411	239	261	142	409	264	245	276	267	431	347	547	208
314	Gd_00412-bb	Gd00412	20150330_B_ELD_62	1	Germany	Mecklenburg Western Pomerania	Eldena	bat	30.03.2015	2015_spring	Winter14/15	2015_spring_bat	8	252	196	264	404	NA	208	224	411	242	255	142	446	264	245	276	267	431	342	519	240
315	Gd_00412-ba	Gd00412	20150330_B_ELD_62	1	Germany	Mecklenburg Western Pomerania	Eldena	bat	30.03.2015	2015_spring	Winter14/15	2015_spring_bat	8	252	196	264	404	NA	208	224	411	242	255	142	446	264	245	276	267	431	342	519	240
316	Gd_00413-bbcd	Gd00413	20150330_B_ELD_63	2	Germany	Mecklenburg Western Pomerania	Eldena	bat	30.03.2015	2015_spring	Winter14/15	2015_spring_bat	8	211	186	264	398	366	208	239	396	239	261	142	446	264	245	271	267	461	347	547	208
317	Gd_00413-ba	Gd00413	20150330_B_ELD_63	2	Germany	Mecklenburg Western Pomerania	Eldena	bat	30.03.2015	2015_spring	Winter14/15	2015_spring_bat	8	267	207	264	356	212	214	224	411	239	249	142	452	264	245	276	267	441	342	547	208
318	Gd_00413-bbca	Gd00413	20150330_B_ELD_63	2	Germany	Mecklenburg Western Pomerania	Eldena	bat	30.03.2015	2015_spring	Winter14/15	2015_spring_bat	8	211	186	264	398	366	208	233	396	239	261	142	446	264	245	271	267	461	347	547	208
319	Gd_00414-ba	Gd00414	20150330_B_ELD_64	1	Germany	Mecklenburg Western Pomerania	Eldena	bat	30.03.2015	2015_spring	Winter14/15	2015_spring_bat	8	252	196	264	410	372	208	224	411	242	255	142	446	264	245	276	267	431	342	519	240
320	Gd_00414-bcca	Gd00414	20150330_B_ELD_64	2	Germany	Mecklenburg Western Pomerania	Eldena	bat	30.03.2015	2015_spring	Winter14/15	2015_spring_bat	8	211	186	264	398	366	208	233	396	239	261	142	446	264	245	271	267	461	347	547	208
321	Gd_00414-bb	Gd00414	20150330_B_ELD_64	1	Germany	Mecklenburg Western Pomerania	Eldena	bat	30.03.2015	2015_spring	Winter14/15	2015_spring_bat	8	252	196	264	404	372	208	224	411	242	255	142	446	264	245	276	267	431	342	519	240
322	Gd_00415-bb	Gd00415	20150330_B_ELD_65	2	Germany	Mecklenburg Western Pomerania	Eldena	bat	30.03.2015	2015_spring	Winter14/15	2015_spring_bat	8	277	207	264	356	212	214	224	411	239	249	142	452	264	245	276	267	441	342	547	208
323	Gd_00415-bc	Gd00415	20150330_B_ELD_65	2	Germany	Mecklenburg Western Pomerania	Eldena	bat	30.03.2015	2015_spring	Winter14/15	2015_spring_bat	8	201	186	264	410	366	208	224	411	239	261	142	409	264	245	276	267	431	347	547	208
324	Gd_00415-ba	Gd00415	20150330_B_ELD_65	2	Germany	Mecklenburg Western Pomerania	Eldena	bat	30.03.2015	2015_spring	Winter14/15	2015_spring_bat	8	201	186	264	410	366	208	224	411	239	261	142	409	264	245	276	267	431	347	547	208
325	Gd_00348-bb	Gd00348	20150330_B_ELD_66	2	Germany	Mecklenburg Western Pomerania	Eldena	bat	30.03.2015	2015_spring	Winter14/15	2015_spring_bat	8	211	186	264	398	366	208	233	396	239	261	142	452	264	245	271	267	461	347	547	208
326	Gd_00348-cb	Gd00348	20150330_B_ELD_66	1	Germany	Mecklenburg Western Pomerania	Eldena	bat	30.03.2015	2015_spring	Winter14/15	2015_spring_bat	8	221	186	264	410	212	208	224	411	239	249	142	446	264	245	276	267	431	342	519	240
327	Gd_00348-bc	Gd00348	20150330_B_ELD_66	2	Germany	Mecklenburg Western Pomerania	Eldena	bat	30.03.2015	2015_spring	Winter14/15	2015_spring_bat	8	211	186	264	386	366	208	233	396	239	261	142	446	264	245	271	267	461	347	547	208
328	Gd_00349-ba	Gd00349	20150330_B_ELD_67	2	Germany	Mecklenburg Western Pomerania	Eldena	bat	30.03.2015	2015_spring	Winter14/15	2015_spring_bat	8	211	186	264	398	366	208	233	396	239	261	142	446	264	245	271	267	461	347	547	208
329	Gd_00349-bd	Gd00349	20150330_B_ELD_67	2	Germany	Mecklenburg Western Pomerania	Eldena	bat	30.03.2015	2015_spring	Winter14/15	2015_spring_bat	8	267	207	264	356	212	214	224	411	239	249	142	452	264	245	276	267	441	342	547	208
330	Gd_00350-bc	Gd00350	20150330_B_ELD_68	2	Germany	Mecklenburg Western Pomerania	Eldena	bat	30.03.2015	2015_spring	Winter14/15	2015_spring_bat	8	221	196	264	368	372	208	224	411	239	255	148	421	264	245	271	267	441	342	547	208
331	Gd_00350-bb	Gd00350	20150330_B_ELD_68	1	Germany	Mecklenburg Western Pomerania	Eldena	bat	30.03.2015	2015_spring	Winter14/15	2015_spring_bat	8	216	192	264	398	NA	208	224	411	242	249	142	464	264	245	271	267	431	342	519	240
332	Gd_00350-ba	Gd00350	20150330_B_ELD_68	1	Germany	Mecklenburg Western Pomerania	Eldena	bat	30.03.2015	2015_spring	Winter14/15	2015_spring_bat	8	216	192	264	398	366	208	224	411	239	249	142	464	271	245	271	267	431	342	519	240
333	Gd_00351-bb	Gd00351	20150330_B_ELD_69	1	Germany	Mecklenburg Western Pomerania	Eldena	bat	30.03.2015	2015_spring	Winter14/15	2015_spring_bat	8	221	186	264	410	372	208	224	411	239	249	142	446	264	245	276	267	431	342	519	240
334	Gd_00351-cb	Gd00351	20150330_B_ELD_69	1	Germany	Mecklenburg Western Pomerania	Eldena	bat	30.03.2015	2015_spring	Winter14/15	2015_spring_bat	8	257	196	264	410	372	208	224	411	242	255	142	446	264	245	276	267	431	342	519	240
335	Gd_00351-ba	Gd00351	20150330_B_ELD_69	2	Germany	Mecklenburg Western Pomerania	Eldena	bat	30.03.2015	2015_spring	Winter14/15	2015_spring_bat	8	267	207	264	356	212	214	224	411	239	249	142	452	264	245	276	267	441	342	547	208
336	Gd_00325-aa	Gd00325	20150330_B_ELD_7	2	Germany	Mecklenburg Western Pomerania	Eldena	bat	30.03.2015	2015_spring	Winter14/15	2015_spring_bat	8	201	186	264	410	366	208	224	411	239	261	142	409	264	245	276	267	431	347	547	208
337	Gd_00325-ab	Gd00325	20150330_B_ELD_7	2	Germany	Mecklenburg Western Pomerania	Eldena	bat	30.03.2015	2015_spring	Winter14/15	2015_spring_bat	8	201	186	264	410	366	208	224	411	239	261	142	409	264	245	276	267	431	347	547	208
338	Gd_00352-bb	Gd00352	20150330_B_ELD_70	1	Germany	Mecklenburg Western Pomerania	Eldena	bat	30.03.2015	2015_spring	Winter14/15	2015_spring_bat	8	252	196	264	404	NA	208	224	411	242	255	142	446	264	245	276	267	431	342	519	240
339	Gd_00352-bc	Gd00352	20150330_B_ELD_70	2	Germany	Mecklenburg Western Pomerania	Eldena	bat	30.03.2015	2015_spring	Winter14/15	2015_spring_bat	8	267	207	264	356	212	214	224	411	239	249	142	452	264	245	276	267	441	342	547	208
340	Gd_00352-ba	Gd00352	20150330_B_ELD_70	1	Germany	Mecklenburg Western Pomerania	Eldena	bat	30.03.2015	2015_spring	Winter14/15	2015_spring_bat	8	211	180	264	392	372	208	233	426	239	249	142	390	264	245	271	267	431	342	519	240
341	Gd_00353-ab	Gd00353	20150330_B_ELD_71	1	Germany	Mecklenburg Western Pomerania	Eldena	bat	30.03.2015	2015_spring	Winter14/15	2015_spring_bat	8	252	196	264	404	NA	208	224	411	242	255	142	446	264	245	276	267	431	342	519	240
342	Gd_00353-aa	Gd00353	20150330_B_ELD_71	1	Germany	Mecklenburg Western Pomerania	Eldena	bat	30.03.2015	2015_spring	Winter14/15	2015_spring_bat	8	252	196	264	404	NA	208	224	411	242	255	142	446	264	245	276	267	431	342	519	240
343	Gd_00326-bd	Gd00326	20150330_B_ELD_8	1	Germany	Mecklenburg Western Pomerania	Eldena	bat	30.03.2015	2015_spring	Winter14/15	2015_spring_bat	8	252	196	264	404	NA	208	224	411	242	255	142	446	264	245	276	267	431	342	519	240
344	Gd_00326-ca	Gd00326	20150330_B_ELD_8	2	Germany	Mecklenburg Western Pomerania	Eldena	bat	30.03.2015	2015_spring	Winter14/15	2015_spring_bat	8	221	196	264	362	NA	208	224	411	239	255	148	421	264	245	271	267	441	342	547	208
345	Gd_00326-bc	Gd00326	20150330_B_ELD_8	1	Germany	Mecklenburg Western Pomerania	Eldena	bat	30.03.2015	2015_spring	Winter14/15	2015_spring_bat	8	252	196	264	404	372	208	224	411	242	255	142	446	264	245	276	267	431	342	519	240
346	Gd_00354-bb	Gd00354	20150330_B_ELD_82	2	Germany	Mecklenburg Western Pomerania	Eldena	bat	30.03.2015	2015_spring	Winter14/15	2015_spring_bat	10	267	207	264	356	212	214	224	411	239	249	142	452	264	245	276	267	441	342	547	208
347	Gd_00354-ba	Gd00354	20150330_B_ELD_82	1	Germany	Mecklenburg Western Pomerania	Eldena	bat	30.03.2015	2015_spring	Winter14/15	2015_spring_bat	10	216	186	264	392	378	208	224	396	239	249	142	452	264	245	271	267	431	342	519	240
348	Gd_00354-ac	Gd00354	20150330_B_ELD_82	1	Germany	Mecklenburg Western Pomerania	Eldena	bat	30.03.2015	2015_spring	Winter14/15	2015_spring_bat	10	216	186	264	392	378	208	224	396	239	249	142	452	264	245	271	267	431	342	519	240
349	Gd_00355-bb	Gd00355	20150330_B_ELD_83	1	Germany	Mecklenburg Western Pomerania	Eldena	bat	30.03.2015	2015_spring	Winter14/15	2015_spring_bat	10	216	186	264	392	378	208	224	396	239	249	142	452	264	245	271	267	431	342	519	240
350	Gd_00355-ba	Gd00355	20150330_B_ELD_83	1	Germany	Mecklenburg Western Pomerania	Eldena	bat	30.03.2015	2015_spring	Winter14/15	2015_spring_bat	10	221	186	264	410	372	208	224	411	239	249	142	446	264	245	276	267	431	342	519	240
351	Gd_00355-bc	Gd00355	20150330_B_ELD_83	2	Germany	Mecklenburg Western Pomerania	Eldena	bat	30.03.2015	2015_spring	Winter14/15	2015_spring_bat	10	211	186	264	386	NA	208	233	396	239	261	142	446	264	245	271	267	461	347	547	208
352	Gd_00356-aa	Gd00356	20150330_B_ELD_84	2	Germany	Mecklenburg Western Pomerania	Eldena	bat	30.03.2015	2015_spring	Winter14/15	2015_spring_bat	10	201	186	264	404	NA	208	224	411	239	261	142	409	264	245	276	267	431	347	547	208
353	Gd_00356-ac	Gd00356	20150330_B_ELD_84	2	Germany	Mecklenburg Western Pomerania	Eldena	bat	30.03.2015	2015_spring	Winter14/15	2015_spring_bat	10	211	186	264	398	366	208	233	396	239	261	142	446	264	245	271	267	461	347	547	208
354	Gd_00356-ab	Gd00356	20150330_B_ELD_84	1	Germany	Mecklenburg Western Pomerania	Eldena	bat	30.03.2015	2015_spring	Winter14/15	2015_spring_bat	10	252	196	264	410	372	208	224	411	242	255	142	446	264	245	276	267	431	342	519	240
355	Gd_00357-bb	Gd00357	20150330_B_ELD_85	1	Germany	Mecklenburg Western Pomerania	Eldena	bat	30.03.2015	2015_spring	Winter14/15	2015_spring_bat	10	216	186	264	410	372	208	224	411	239	249	142	446	264	245	276	267	431	342	519	240
356	Gd_00357-ba	Gd00357	20150330_B_ELD_85	1	Germany	Mecklenburg Western Pomerania	Eldena	bat	30.03.2015	2015_spring	Winter14/15	2015_spring_bat	10	221	186	264	416	372	208	224	411	239	249	142	446	264	245	276	267	431	342	519	240
357	Gd_00357-bc	Gd00357	20150330_B_ELD_85	2	Germany	Mecklenburg Western Pomerania	Eldena	bat	30.03.2015	2015_spring	Winter14/15	2015_spring_bat	10	211	186	264	386	366	208	233	396	239	261	142	446	264	245	271	267	461	347	547	208
358	Gd_00358-ba	Gd00358	20150330_B_ELD_86	1	Germany	Mecklenburg Western Pomerania	Eldena	bat	30.03.2015	2015_spring	Winter14/15	2015_spring_bat	10	211	180	264	392	372	208	233	426	239	249	142	390	264	245	271	267	431	342	519	240
359	Gd_00358-bc	Gd00358	20150330_B_ELD_86	2	Germany	Mecklenburg Western Pomerania	Eldena	bat	30.03.2015	2015_spring	Winter14/15	2015_spring_bat	10	221	186	264	398	360	208	224	411	239	261	142	446	264	245	276	267	431	342	547	208
360	Gd_00358-bba	Gd00358	20150330_B_ELD_86	2	Germany	Mecklenburg Western Pomerania	Eldena	bat	30.03.2015	2015_spring	Winter14/15	2015_spring_bat	10	211	186	264	386	366	208	233	396	239	261	142	446	264	245	271	267	461	347	547	208
361	Gd_00327-bb	Gd00327	20150330_B_ELD_9	1	Germany	Mecklenburg Western Pomerania	Eldena	bat	30.03.2015	2015_spring	Winter14/15	2015_spring_bat	8	211	186	264	398	372	208	224	396	239	249	142	440	235	245	271	267	431	342	519	240
362	Gd_00327-bc	Gd00327	20150330_B_ELD_9	2	Germany	Mecklenburg Western Pomerania	Eldena	bat	30.03.2015	2015_spring	Winter14/15	2015_spring_bat	8	201	186	264	410	366	208	224	411	239	261	142	409	264	245	276	267	431	347	547	208
363	Gd_00327-ba	Gd00327	20150330_B_ELD_9	2	Germany	Mecklenburg Western Pomerania	Eldena	bat	30.03.2015	2015_spring	Winter14/15	2015_spring_bat	8	211	186	264	398	366	208	233	396	239	261	142	446	264	245	271	267	461	347	547	208
364	Gd_00370-ab	Gd00370	20150413_B_ELD_10	2	Germany	Mecklenburg Western Pomerania	Eldena	bat	13.04.2015	2015_spring	Winter14/15	2015_spring_bat	10	211	186	264	386	NA	208	233	396	239	261	142	446	264	245	271	267	461	347	NA	208
365	Gd_00370-aa	Gd00370	20150413_B_ELD_10	1	Germany	Mecklenburg Western Pomerania	Eldena	bat	13.04.2015	2015_spring	Winter14/15	2015_spring_bat	10	221	186	264	410	372	208	224	411	239	249	142	446	264	245	276	267	431	342	519	240
366	Gd_00370-ac	Gd00370	20150413_B_ELD_10	2	Germany	Mecklenburg Western Pomerania	Eldena	bat	13.04.2015	2015_spring	Winter14/15	2015_spring_bat	10	211	186	264	386	366	208	239	396	239	261	142	446	264	245	271	267	461	347	547	208
367	Gd_00428-aa	Gd00428	20150413_B_ELD_12	1	Germany	Mecklenburg Western Pomerania	Eldena	bat	13.04.2015	2015_spring	Winter14/15	2015_spring_bat	2	216	196	264	398	366	208	233	396	239	249	142	390	258	245	271	267	481	347	519	240
368	Gd_00428-ab	Gd00428	20150413_B_ELD_12	1	Germany	Mecklenburg Western Pomerania	Eldena	bat	13.04.2015	2015_spring	Winter14/15	2015_spring_bat	2	216	196	264	398	366	208	233	396	239	249	142	390	258	245	271	267	481	347	519	240
369	Gd_00428-ac	Gd00428	20150413_B_ELD_12	1	Germany	Mecklenburg Western Pomerania	Eldena	bat	13.04.2015	2015_spring	Winter14/15	2015_spring_bat	2	216	196	264	398	366	208	233	396	239	249	142	390	258	245	271	267	481	347	519	240
370	Gd_00429-cb	Gd00429	20150413_B_ELD_13	1	Germany	Mecklenburg Western Pomerania	Eldena	bat	13.04.2015	2015_spring	Winter14/15	2015_spring_bat	2	257	196	264	422	372	208	224	411	239	255	142	446	264	245	276	267	431	342	519	240
371	Gd_00429-ca	Gd00429	20150413_B_ELD_13	1	Germany	Mecklenburg Western Pomerania	Eldena	bat	13.04.2015	2015_spring	Winter14/15	2015_spring_bat	2	257	196	264	422	NA	208	224	411	239	255	142	446	264	245	276	267	431	342	519	240
372	Gd_00430-ac	Gd00430	20150413_B_ELD_14	1	Germany	Mecklenburg Western Pomerania	Eldena	bat	13.04.2015	2015_spring	Winter14/15	2015_spring_bat	2	216	196	264	398	366	208	233	396	239	249	142	390	258	245	271	267	481	347	519	240
373	Gd_00430-aa	Gd00430	20150413_B_ELD_14	1	Germany	Mecklenburg Western Pomerania	Eldena	bat	13.04.2015	2015_spring	Winter14/15	2015_spring_bat	2	216	196	264	398	366	208	233	396	239	249	142	390	258	245	271	267	481	347	519	240
374	Gd_00430-ab	Gd00430	20150413_B_ELD_14	1	Germany	Mecklenburg Western Pomerania	Eldena	bat	13.04.2015	2015_spring	Winter14/15	2015_spring_bat	2	216	196	264	398	366	208	233	396	239	249	142	390	258	245	271	267	481	347	519	240
375	Gd_00431-aa	Gd00431	20150413_B_ELD_15	2	Germany	Mecklenburg Western Pomerania	Eldena	bat	13.04.2015	2015_spring	Winter14/15	2015_spring_bat	2	226	196	264	368	372	208	224	411	239	255	148	421	264	245	271	267	441	342	547	208
376	Gd_00431-ab	Gd00431	20150413_B_ELD_15	2	Germany	Mecklenburg Western Pomerania	Eldena	bat	13.04.2015	2015_spring	Winter14/15	2015_spring_bat	2	226	196	264	368	372	208	224	411	239	255	148	421	264	245	271	267	441	342	547	208
377	Gd_00431-ac	Gd00431	20150413_B_ELD_15	2	Germany	Mecklenburg Western Pomerania	Eldena	bat	13.04.2015	2015_spring	Winter14/15	2015_spring_bat	2	211	186	264	398	NA	208	233	396	239	261	142	446	264	245	271	267	461	347	547	208
378	Gd_00366-aa	Gd00366	20150413_B_ELD_6	1	Germany	Mecklenburg Western Pomerania	Eldena	bat	13.04.2015	2015_spring	Winter14/15	2015_spring_bat	10	221	186	264	410	372	208	224	411	239	249	142	446	264	245	276	267	431	342	519	240
379	Gd_00366-ab	Gd00366	20150413_B_ELD_6	1	Germany	Mecklenburg Western Pomerania	Eldena	bat	13.04.2015	2015_spring	Winter14/15	2015_spring_bat	10	221	186	264	410	372	208	224	411	239	249	142	446	264	245	276	267	431	342	519	240
380	Gd_00366-ac	Gd00366	20150413_B_ELD_6	1	Germany	Mecklenburg Western Pomerania	Eldena	bat	13.04.2015	2015_spring	Winter14/15	2015_spring_bat	10	221	186	264	410	NA	208	224	411	239	249	142	446	264	245	276	267	431	342	519	240
381	Gd_00367-aa	Gd00367	20150413_B_ELD_7	1	Germany	Mecklenburg Western Pomerania	Eldena	bat	13.04.2015	2015_spring	Winter14/15	2015_spring_bat	10	221	186	264	410	NA	208	224	411	239	249	142	446	264	245	276	267	431	342	519	240
382	Gd_00367-ac	Gd00367	20150413_B_ELD_7	1	Germany	Mecklenburg Western Pomerania	Eldena	bat	13.04.2015	2015_spring	Winter14/15	2015_spring_bat	10	221	186	264	410	372	208	224	411	239	249	142	446	264	245	276	267	431	342	519	240
383	Gd_00367-ab	Gd00367	20150413_B_ELD_7	1	Germany	Mecklenburg Western Pomerania	Eldena	bat	13.04.2015	2015_spring	Winter14/15	2015_spring_bat	10	221	186	264	410	NA	208	224	411	239	249	142	446	264	245	276	267	431	342	519	240
384	Gd_00261-abb	Gd00261	20150420_B_ELD_34	2	Germany	Mecklenburg Western Pomerania	Eldena	bat	20.04.2015	2015_spring	Winter14/15	2015_spring_bat	6	211	186	264	398	366	208	233	396	239	261	142	446	264	245	271	267	461	347	547	208
385	Gd_00261-abc	Gd00261	20150420_B_ELD_34	2	Germany	Mecklenburg Western Pomerania	Eldena	bat	20.04.2015	2015_spring	Winter14/15	2015_spring_bat	6	226	186	264	404	360	208	224	411	239	249	142	446	264	245	271	267	431	342	547	208
386	Gd_00261-aba	Gd00261	20150420_B_ELD_34	2	Germany	Mecklenburg Western Pomerania	Eldena	bat	20.04.2015	2015_spring	Winter14/15	2015_spring_bat	6	226	186	264	NA	360	208	224	411	239	249	142	446	264	245	271	267	431	342	NA	208
387	Gd_00262-aba	Gd00262	20150420_B_ELD_35	2	Germany	Mecklenburg Western Pomerania	Eldena	bat	20.04.2015	2015_spring	Winter14/15	2015_spring_bat	6	211	186	264	398	366	208	233	396	239	261	142	446	264	245	271	267	461	347	547	208
388	Gd_00262-acc	Gd00262	20150420_B_ELD_35	2	Germany	Mecklenburg Western Pomerania	Eldena	bat	20.04.2015	2015_spring	Winter14/15	2015_spring_bat	6	211	186	264	398	366	208	233	396	239	261	142	446	264	245	271	267	461	347	547	208
389	Gd_00263-abb	Gd00263	20150420_B_ELD_36	2	Germany	Mecklenburg Western Pomerania	Eldena	bat	20.04.2015	2015_spring	Winter14/15	2015_spring_bat	6	211	186	264	398	205	208	233	396	239	261	142	446	264	245	271	267	461	347	547	208
390	Gd_00263-aba	Gd00263	20150420_B_ELD_36	2	Germany	Mecklenburg Western Pomerania	Eldena	bat	20.04.2015	2015_spring	Winter14/15	2015_spring_bat	6	211	186	264	398	366	208	233	396	239	261	142	446	264	245	272	267	461	347	NA	208
391	Gd_00264-ada	Gd00264	20150420_B_ELD_37	1	Germany	Mecklenburg Western Pomerania	Eldena	bat	20.04.2015	2015_spring	Winter14/15	2015_spring_bat	6	211	186	NA	398	372	208	224	396	239	249	142	440	235	245	271	267	431	342	519	240
392	Gd_00691-aa	Gd00691	20150420_W_ELD_18	2	Germany	Mecklenburg Western Pomerania	Eldena	wall	20.04.2015	2015_spring	Winter14/15	2015_spring_wall	10	221	196	264	362	372	208	224	411	239	255	148	421	264	245	271	267	441	342	547	208
393	Gd_00691-ba	Gd00691	20150420_W_ELD_18	2	Germany	Mecklenburg Western Pomerania	Eldena	wall	20.04.2015	2015_spring	Winter14/15	2015_spring_wall	10	211	186	264	386	NA	208	233	396	239	261	142	446	264	245	271	267	461	347	547	208
394	Gd_00536-bb	Gd00536	20150420_W_ELD_2	2	Germany	Mecklenburg Western Pomerania	Eldena	wall	20.04.2015	2015_spring	Winter14/15	2015_spring_wall	10	211	186	264	398	366	208	233	396	239	261	142	446	264	245	271	267	461	347	547	208
395	Gd_00536-ai	Gd00536	20150420_W_ELD_2	1	Germany	Mecklenburg Western Pomerania	Eldena	wall	20.04.2015	2015_spring	Winter14/15	2015_spring_wall	10	211	180	264	392	NA	208	233	426	239	249	142	390	264	245	271	267	431	342	519	NA
396	Gd_00536-ac	Gd00536	20150420_W_ELD_2	1	Germany	Mecklenburg Western Pomerania	Eldena	wall	20.04.2015	2015_spring	Winter14/15	2015_spring_wall	10	211	186	264	398	372	208	224	396	239	249	142	440	235	245	271	267	431	342	519	NA
397	Gd_00536-ag	Gd00536	20150420_W_ELD_2	2	Germany	Mecklenburg Western Pomerania	Eldena	wall	20.04.2015	2015_spring	Winter14/15	2015_spring_wall	10	196	196	240	398	360	208	224	396	239	261	142	390	264	245	271	267	431	342	547	NA
398	Gd_00536-ah	Gd00536	20150420_W_ELD_2	3	Germany	Mecklenburg Western Pomerania	Eldena	wall	20.04.2015	2015_spring	Winter14/15	2015_spring_wall	10	211	180	264	392	NA	208	233	426	239	249	142	390	264	245	271	267	431	342	NA	NA
399	Gd_00460-ad	Gd00460	20150420_W_ELD_23	1	Germany	Mecklenburg Western Pomerania	Eldena	wall	20.04.2015	2015_spring	Winter14/15	2015_spring_wall	8	221	186	264	410	372	208	224	411	239	249	142	446	264	245	276	267	431	342	519	NA
400	Gd_00460-ba	Gd00460	20150420_W_ELD_23	2	Germany	Mecklenburg Western Pomerania	Eldena	wall	20.04.2015	2015_spring	Winter14/15	2015_spring_wall	8	267	207	264	356	212	214	224	411	239	249	142	452	264	245	276	267	441	342	547	NA
401	Gd_00460-ai	Gd00460	20150420_W_ELD_23	1	Germany	Mecklenburg Western Pomerania	Eldena	wall	20.04.2015	2015_spring	Winter14/15	2015_spring_wall	8	257	196	264	410	372	208	224	411	239	255	142	458	264	245	276	267	431	335	519	NA
402	Gd_00460-ae	Gd00460	20150420_W_ELD_23	2	Germany	Mecklenburg Western Pomerania	Eldena	wall	20.04.2015	2015_spring	Winter14/15	2015_spring_wall	8	211	186	264	398	366	208	239	396	239	261	142	446	264	245	271	267	461	347	547	208
403	Gd_00460-ac	Gd00460	20150420_W_ELD_23	1	Germany	Mecklenburg Western Pomerania	Eldena	wall	20.04.2015	2015_spring	Winter14/15	2015_spring_wall	8	211	186	264	398	372	208	224	396	239	249	142	440	235	245	271	267	431	342	519	NA
404	Gd_00473-ac	Gd00473	20150420_W_ELD_26	2	Germany	Mecklenburg Western Pomerania	Eldena	wall	20.04.2015	2015_spring	Winter14/15	2015_spring_wall	8	211	186	264	386	366	208	233	396	239	261	142	446	264	245	271	267	461	347	547	208
405	Gd_00473-ab	Gd00473	20150420_W_ELD_26	1	Germany	Mecklenburg Western Pomerania	Eldena	wall	20.04.2015	2015_spring	Winter14/15	2015_spring_wall	8	221	186	264	410	372	208	224	411	239	249	142	446	264	245	276	267	431	342	519	NA
406	Gd_00473-aa	Gd00473	20150420_W_ELD_26	2	Germany	Mecklenburg Western Pomerania	Eldena	wall	20.04.2015	2015_spring	Winter14/15	2015_spring_wall	8	226	186	264	404	360	208	224	411	239	249	142	446	264	245	271	267	431	342	547	208
407	Gd_00473-cc	Gd00473	20150420_W_ELD_26	2	Germany	Mecklenburg Western Pomerania	Eldena	wall	20.04.2015	2015_spring	Winter14/15	2015_spring_wall	8	201	192	264	410	366	208	224	411	239	261	142	409	264	245	276	267	431	347	547	NA
408	Gd_00473-cb	Gd00473	20150420_W_ELD_26	2	Germany	Mecklenburg Western Pomerania	Eldena	wall	20.04.2015	2015_spring	Winter14/15	2015_spring_wall	8	201	186	264	416	366	208	224	411	239	261	142	409	264	245	276	267	431	347	547	208
409	Gd_00462-cc	Gd00462	20150420_W_ELD_28	1	Germany	Mecklenburg Western Pomerania	Eldena	wall	20.04.2015	2015_spring	Winter14/15	2015_spring_wall	8	211	180	264	392	372	208	233	426	239	249	142	390	264	245	271	267	431	342	519	NA
410	Gd_00462-ca	Gd00462	20150420_W_ELD_28	1	Germany	Mecklenburg Western Pomerania	Eldena	wall	20.04.2015	2015_spring	Winter14/15	2015_spring_wall	8	211	180	264	392	NA	208	233	426	239	249	142	390	264	245	271	267	431	342	519	NA
411	Gd_00462-ce	Gd00462	20150420_W_ELD_28	1	Germany	Mecklenburg Western Pomerania	Eldena	wall	20.04.2015	2015_spring	Winter14/15	2015_spring_wall	8	257	196	264	410	372	208	224	411	239	255	142	458	264	245	276	267	431	335	519	NA
412	Gd_00462-bd	Gd00462	20150420_W_ELD_28	1	Germany	Mecklenburg Western Pomerania	Eldena	wall	20.04.2015	2015_spring	Winter14/15	2015_spring_wall	8	262	186	264	398	372	214	224	411	239	249	142	421	264	245	276	292	441	335	519	NA
413	Gd_00462-bb	Gd00462	20150420_W_ELD_28	1	Germany	Mecklenburg Western Pomerania	Eldena	wall	20.04.2015	2015_spring	Winter14/15	2015_spring_wall	8	262	186	264	398	NA	214	224	411	239	249	142	421	264	245	276	292	441	335	519	240
414	Gd_00459-ca	Gd00459	20150420_W_ELD_66	2	Germany	Mecklenburg Western Pomerania	Eldena	wall	20.04.2015	2015_spring	Winter14/15	2015_spring_wall	9	201	186	264	410	366	208	224	411	239	261	142	409	264	245	276	267	431	347	547	208
415	Gd_00459-ab	Gd00459	20150420_W_ELD_66	2	Germany	Mecklenburg Western Pomerania	Eldena	wall	20.04.2015	2015_spring	Winter14/15	2015_spring_wall	9	211	186	264	398	NA	208	233	396	239	261	142	446	264	245	271	267	461	347	547	208
416	Gd_00459-ad	Gd00459	20150420_W_ELD_66	1	Germany	Mecklenburg Western Pomerania	Eldena	wall	20.04.2015	2015_spring	Winter14/15	2015_spring_wall	9	257	196	264	422	372	208	224	411	239	255	142	446	264	245	276	267	431	342	519	NA
417	Gd_00459-cb	Gd00459	20150420_W_ELD_66	2	Germany	Mecklenburg Western Pomerania	Eldena	wall	20.04.2015	2015_spring	Winter14/15	2015_spring_wall	9	201	186	264	410	366	208	224	411	239	261	142	409	264	245	276	267	431	347	547	NA
418	Gd_00459-ac	Gd00459	20150420_W_ELD_66	2	Germany	Mecklenburg Western Pomerania	Eldena	wall	20.04.2015	2015_spring	Winter14/15	2015_spring_wall	9	211	186	264	398	NA	208	233	396	239	261	142	446	264	245	271	267	461	347	547	208
419	Gd_00605-ba	Gd00605	20150420_W_ELD_7	1	Germany	Mecklenburg Western Pomerania	Eldena	wall	20.04.2015	2015_spring	Winter14/15	2015_spring_wall	10	211	180	264	392	360	208	233	426	239	249	142	390	264	245	271	267	431	342	519	NA
420	Gd_00605-bb	Gd00605	20150420_W_ELD_7	2	Germany	Mecklenburg Western Pomerania	Eldena	wall	20.04.2015	2015_spring	Winter14/15	2015_spring_wall	10	267	207	264	356	212	214	224	411	239	249	142	452	264	245	276	267	441	342	547	208
421	Gd_00476-af	Gd00476	20150420_W_ELD_80	2	Germany	Mecklenburg Western Pomerania	Eldena	wall	20.04.2015	2015_spring	Winter14/15	2015_spring_wall	8	211	186	264	398	366	208	233	396	239	261	142	452	264	245	271	267	461	347	547	NA
422	Gd_00476-ak	Gd00476	20150420_W_ELD_80	2	Germany	Mecklenburg Western Pomerania	Eldena	wall	20.04.2015	2015_spring	Winter14/15	2015_spring_wall	8	201	186	264	404	366	208	224	411	239	261	142	409	264	245	276	267	431	347	547	NA
423	Gd_00476-aj	Gd00476	20150420_W_ELD_80	2	Germany	Mecklenburg Western Pomerania	Eldena	wall	20.04.2015	2015_spring	Winter14/15	2015_spring_wall	8	211	186	264	398	366	208	233	396	239	261	142	446	264	245	271	267	461	347	547	NA
424	Gd_00476-ab	Gd00476	20150420_W_ELD_80	1	Germany	Mecklenburg Western Pomerania	Eldena	wall	20.04.2015	2015_spring	Winter14/15	2015_spring_wall	8	211	186	264	398	372	208	224	396	239	249	142	440	235	245	271	267	431	342	519	NA
425	Gd_00476-ad	Gd00476	20150420_W_ELD_80	1	Germany	Mecklenburg Western Pomerania	Eldena	wall	20.04.2015	2015_spring	Winter14/15	2015_spring_wall	8	211	180	264	392	372	208	233	426	239	249	142	390	264	245	271	267	431	342	519	NA
426	Gd_00530-bc	Gd00530	20151019_W_ELD_21	2	Germany	Mecklenburg Western Pomerania	Eldena	wall	19.10.2015	2015_autumn	Winter15/16	2015_autumn_wall	9	196	196	NA	398	360	208	224	396	239	261	142	390	264	245	271	267	431	342	547	NA
427	Gd_00734-baa	Gd00734	20151019_W_ELD_27	2	Germany	Mecklenburg Western Pomerania	Eldena	wall	19.10.2015	2015_autumn	Winter15/16	2015_autumn_wall	9	226	196	264	368	372	208	224	411	239	255	148	421	264	245	271	267	441	342	547	208
428	Gd_00734-aa	Gd00734	20151019_W_ELD_27	2	Germany	Mecklenburg Western Pomerania	Eldena	wall	19.10.2015	2015_autumn	Winter15/16	2015_autumn_wall	9	211	186	264	398	366	208	233	396	239	261	142	446	264	245	271	267	461	347	547	208
429	Gd_00734-ab	Gd00734	20151019_W_ELD_27	2	Germany	Mecklenburg Western Pomerania	Eldena	wall	19.10.2015	2015_autumn	Winter15/16	2015_autumn_wall	9	211	186	264	386	366	208	233	396	239	261	142	446	264	245	271	267	461	347	547	208
430	Gd_00734-ac	Gd00734	20151019_W_ELD_27	2	Germany	Mecklenburg Western Pomerania	Eldena	wall	19.10.2015	2015_autumn	Winter15/16	2015_autumn_wall	9	211	186	264	398	366	208	239	396	239	261	142	446	264	245	271	267	461	347	547	208
431	Gd_00734-ca	Gd00734	20151019_W_ELD_27	1	Germany	Mecklenburg Western Pomerania	Eldena	wall	19.10.2015	2015_autumn	Winter15/16	2015_autumn_wall	9	257	186	264	398	372	214	228	411	239	249	142	421	264	245	276	292	441	335	519	240
432	Gd_00601-ca	Gd00601	20151019_W_ELD_28	2	Germany	Mecklenburg Western Pomerania	Eldena	wall	19.10.2015	2015_autumn	Winter15/16	2015_autumn_wall	9	262	207	NA	398	212	214	224	411	239	249	142	452	264	245	271	267	461	342	547	208
433	Gd_00601-cb	Gd00601	20151019_W_ELD_28	2	Germany	Mecklenburg Western Pomerania	Eldena	wall	19.10.2015	2015_autumn	Winter15/16	2015_autumn_wall	9	226	196	264	368	205	208	224	411	239	255	148	421	264	245	271	267	441	342	547	208
434	Gd_00601-ba	Gd00601	20151019_W_ELD_28	1	Germany	Mecklenburg Western Pomerania	Eldena	wall	19.10.2015	2015_autumn	Winter15/16	2015_autumn_wall	9	216	186	NA	392	372	208	224	411	239	249	142	446	264	245	271	267	431	342	519	240
435	Gd_00601-aa	Gd00601	20151019_W_ELD_28	2	Germany	Mecklenburg Western Pomerania	Eldena	wall	19.10.2015	2015_autumn	Winter15/16	2015_autumn_wall	9	201	186	NA	398	366	208	224	411	239	261	142	409	264	245	271	267	431	347	547	208
436	Gd_00601-ab	Gd00601	20151019_W_ELD_28	2	Germany	Mecklenburg Western Pomerania	Eldena	wall	19.10.2015	2015_autumn	Winter15/16	2015_autumn_wall	9	216	186	NA	386	372	208	224	396	239	249	142	440	235	245	271	267	461	342	547	208
437	Gd_01278-ac	Gd01278	20151019_W_ELD_3	2	Germany	Mecklenburg Western Pomerania	Eldena	wall	19.10.2015	2015_autumn	Winter15/16	2015_autumn_wall	11	226	196	264	362	372	208	233	411	239	255	148	421	264	245	271	267	441	342	547	208
438	Gd_01278-aa	Gd01278	20151019_W_ELD_3	2	Germany	Mecklenburg Western Pomerania	Eldena	wall	19.10.2015	2015_autumn	Winter15/16	2015_autumn_wall	11	267	207	264	356	212	214	224	411	239	249	142	452	264	245	276	267	441	342	547	208
439	Gd_01278-ab	Gd01278	20151019_W_ELD_3	2	Germany	Mecklenburg Western Pomerania	Eldena	wall	19.10.2015	2015_autumn	Winter15/16	2015_autumn_wall	11	267	207	264	356	212	214	224	411	239	249	142	452	264	245	276	267	441	342	547	208
440	Gd_00532-aa	Gd00532	20151019_W_ELD_41	1	Germany	Mecklenburg Western Pomerania	Eldena	wall	19.10.2015	2015_autumn	Winter15/16	2015_autumn_wall	10	196	180	NA	404	366	208	224	411	239	255	148	476	264	245	271	267	431	347	519	240
441	Gd_00603-aa	Gd00603	20151019_W_ELD_42	1	Germany	Mecklenburg Western Pomerania	Eldena	wall	19.10.2015	2015_autumn	Winter15/16	2015_autumn_wall	10	196	196	NA	392	366	208	233	396	239	261	154	397	258	245	271	267	481	347	519	NA
442	Gd_00603-cc	Gd00603	20151019_W_ELD_42	1	Germany	Mecklenburg Western Pomerania	Eldena	wall	19.10.2015	2015_autumn	Winter15/16	2015_autumn_wall	10	216	186	NA	398	372	208	224	396	239	249	142	434	235	245	271	267	431	342	519	240
443	Gd_00603-cd	Gd00603	20151019_W_ELD_42	2	Germany	Mecklenburg Western Pomerania	Eldena	wall	19.10.2015	2015_autumn	Winter15/16	2015_autumn_wall	10	211	186	NA	386	366	208	233	396	239	261	142	446	264	245	271	267	461	347	547	208
444	Gd_00603-ca	Gd00603	20151019_W_ELD_42	2	Germany	Mecklenburg Western Pomerania	Eldena	wall	19.10.2015	2015_autumn	Winter15/16	2015_autumn_wall	10	267	207	NA	398	212	214	224	411	239	249	142	452	264	245	271	267	431	342	547	208
445	Gd_00533-bc	Gd00533	20151019_W_ELD_47	1	Germany	Mecklenburg Western Pomerania	Eldena	wall	19.10.2015	2015_autumn	Winter15/16	2015_autumn_wall	10	211	186	NA	398	366	208	233	396	239	261	142	446	264	245	271	267	461	347	547	208
446	Gd_00533-ba	Gd00533	20151019_W_ELD_47	2	Germany	Mecklenburg Western Pomerania	Eldena	wall	19.10.2015	2015_autumn	Winter15/16	2015_autumn_wall	10	211	186	NA	386	366	208	233	396	239	261	142	446	264	245	271	267	461	347	547	208
447	Gd_00533-ab	Gd00533	20151019_W_ELD_47	1	Germany	Mecklenburg Western Pomerania	Eldena	wall	19.10.2015	2015_autumn	Winter15/16	2015_autumn_wall	10	257	196	NA	410	372	208	224	411	242	255	142	446	264	245	276	267	431	342	519	240
448	Gd_00533-bb	Gd00533	20151019_W_ELD_47	1	Germany	Mecklenburg Western Pomerania	Eldena	wall	19.10.2015	2015_autumn	Winter15/16	2015_autumn_wall	10	211	180	NA	392	372	208	233	426	239	249	142	390	264	245	271	267	431	342	519	240
449	Gd_00533-ac	Gd00533	20151019_W_ELD_47	1	Germany	Mecklenburg Western Pomerania	Eldena	wall	19.10.2015	2015_autumn	Winter15/16	2015_autumn_wall	10	196	196	NA	398	360	208	224	396	239	261	142	390	264	245	271	267	431	342	547	208
450	Gd_00736-ab	Gd00736	20151019_W_ELD_48	1	Germany	Mecklenburg Western Pomerania	Eldena	wall	19.10.2015	2015_autumn	Winter15/16	2015_autumn_wall	10	211	180	264	392	NA	208	233	426	239	249	142	390	264	245	271	267	431	342	519	240
451	Gd_00736-aa	Gd00736	20151019_W_ELD_48	1	Germany	Mecklenburg Western Pomerania	Eldena	wall	19.10.2015	2015_autumn	Winter15/16	2015_autumn_wall	10	211	180	264	392	372	208	233	426	239	249	142	390	264	245	271	267	431	342	519	240
452	Gd_01279-aa	Gd01279	20151019_W_ELD_5	1	Germany	Mecklenburg Western Pomerania	Eldena	wall	19.10.2015	2015_autumn	Winter15/16	2015_autumn_wall	11	211	186	264	398	372	208	224	396	239	249	142	440	235	245	271	267	431	342	519	240
453	Gd_01279-ba	Gd01279	20151019_W_ELD_5	2	Germany	Mecklenburg Western Pomerania	Eldena	wall	19.10.2015	2015_autumn	Winter15/16	2015_autumn_wall	11	267	207	264	356	212	214	224	411	239	249	142	452	264	245	276	267	441	342	547	208
454	Gd_01215-ca	Gd01215	20151019_W_ELD_50	1	Germany	Mecklenburg Western Pomerania	Eldena	wall	19.10.2015	2015_autumn	Winter15/16	2015_autumn_wall	10	252	196	264	410	NA	208	224	411	242	255	142	446	264	245	276	267	431	342	519	240
455	Gd_01216-ca	Gd01216	20151019_W_ELD_51	2	Germany	Mecklenburg Western Pomerania	Eldena	wall	19.10.2015	2015_autumn	Winter15/16	2015_autumn_wall	10	211	186	264	386	366	208	233	396	239	261	142	446	264	245	271	267	461	347	547	208
456	Gd_01216-aa	Gd01216	20151019_W_ELD_51	1	Germany	Mecklenburg Western Pomerania	Eldena	wall	19.10.2015	2015_autumn	Winter15/16	2015_autumn_wall	10	216	186	264	410	372	208	224	411	239	249	142	446	264	245	276	267	431	342	519	240
457	Gd_00598-ab	Gd00598	20151019_W_ELD_56	1	Germany	Mecklenburg Western Pomerania	Eldena	wall	19.10.2015	2015_autumn	Winter15/16	2015_autumn_wall	8	226	186	NA	410	360	208	224	411	239	249	142	446	264	245	276	267	431	342	519	240
458	Gd_00598-aaa	Gd00598	20151019_W_ELD_56	2	Germany	Mecklenburg Western Pomerania	Eldena	wall	19.10.2015	2015_autumn	Winter15/16	2015_autumn_wall	8	267	207	264	356	212	214	224	411	239	249	142	452	264	245	276	267	441	342	547	NA
459	Gd_00534-babaa	Gd00534	20151019_W_ELD_57	1	Germany	Mecklenburg Western Pomerania	Eldena	wall	19.10.2015	2015_autumn	Winter15/16	2015_autumn_wall	8	206	192	264	386	NA	208	224	396	239	261	148	409	258	245	271	267	481	347	519	240
460	Gd_00477-aa	Gd00477	20151019_W_ELD_65	1	Germany	Mecklenburg Western Pomerania	Eldena	wall	19.10.2015	2015_autumn	Winter15/16	2015_autumn_wall	8	211	186	NA	398	212	208	224	396	239	249	142	440	235	245	271	267	431	342	519	240
461	Gd_00477-ac	Gd00477	20151019_W_ELD_65	1	Germany	Mecklenburg Western Pomerania	Eldena	wall	19.10.2015	2015_autumn	Winter15/16	2015_autumn_wall	8	211	186	NA	398	372	208	224	396	239	249	142	440	235	245	271	267	431	342	519	NA
462	Gd_00461-ca	Gd00461	20151019_W_ELD_69	1	Germany	Mecklenburg Western Pomerania	Eldena	wall	19.10.2015	2015_autumn	Winter15/16	2015_autumn_wall	8	221	192	NA	398	366	208	224	411	239	249	142	458	271	245	271	267	431	342	519	240
463	Gd_00463-cd	Gd00463	20151019_W_ELD_71	2	Germany	Mecklenburg Western Pomerania	Eldena	wall	19.10.2015	2015_autumn	Winter15/16	2015_autumn_wall	8	257	180	NA	398	366	208	224	426	242	249	142	421	271	245	271	267	441	335	547	208
464	Gd_00463-ea	Gd00463	20151019_W_ELD_71	2	Germany	Mecklenburg Western Pomerania	Eldena	wall	19.10.2015	2015_autumn	Winter15/16	2015_autumn_wall	8	211	186	264	398	366	208	233	396	239	261	142	452	264	245	271	267	NA	347	547	208
465	Gd_00432-ad	Gd00432	20160118_B_ELD_1	2	Germany	Mecklenburg Western Pomerania	Eldena	bat	18.01.2016	2016_spring	Winter15/16	2016_spring_bat	8	226	186	NA	404	360	208	224	411	239	249	142	446	264	245	271	267	431	342	547	208
466	Gd_00432-ab	Gd00432	20160118_B_ELD_1	2	Germany	Mecklenburg Western Pomerania	Eldena	bat	18.01.2016	2016_spring	Winter15/16	2016_spring_bat	8	226	186	264	404	218	208	224	411	239	249	142	446	264	245	271	267	431	342	547	208
467	Gd_00432-ac	Gd00432	20160118_B_ELD_1	2	Germany	Mecklenburg Western Pomerania	Eldena	bat	18.01.2016	2016_spring	Winter15/16	2016_spring_bat	8	226	186	NA	404	360	208	224	411	239	249	142	446	264	245	271	267	431	342	547	208
468	Gd_00825-ab	Gd00825	20160201_B_ELD_11	2	Germany	Mecklenburg Western Pomerania	Eldena	bat	01.02.2016	2016_spring	Winter15/16	2016_spring_bat	10	272	207	264	356	212	214	224	411	239	249	142	452	264	245	276	267	441	342	547	208
469	Gd_00825-aa	Gd00825	20160201_B_ELD_11	2	Germany	Mecklenburg Western Pomerania	Eldena	bat	01.02.2016	2016_spring	Winter15/16	2016_spring_bat	10	272	207	264	356	212	214	224	411	239	249	142	452	264	245	276	267	441	342	547	208
470	Gd_00827-ac	Gd00827	20160201_B_ELD_13	2	Germany	Mecklenburg Western Pomerania	Eldena	bat	01.02.2016	2016_spring	Winter15/16	2016_spring_bat	10	221	186	264	398	366	208	224	411	239	249	142	446	271	245	281	267	431	342	547	208
471	Gd_00827-ad	Gd00827	20160201_B_ELD_13	2	Germany	Mecklenburg Western Pomerania	Eldena	bat	01.02.2016	2016_spring	Winter15/16	2016_spring_bat	10	201	186	264	404	366	208	224	411	239	261	142	409	264	245	276	267	431	347	547	208
472	Gd_00827-aa	Gd00827	20160201_B_ELD_13	2	Germany	Mecklenburg Western Pomerania	Eldena	bat	01.02.2016	2016_spring	Winter15/16	2016_spring_bat	10	221	186	264	398	366	208	224	411	239	249	142	446	271	245	281	267	431	NA	547	208
473	Gd_00829-aa	Gd00829	20160201_B_ELD_3	2	Germany	Mecklenburg Western Pomerania	Eldena	bat	01.02.2016	2016_spring	Winter15/16	2016_spring_bat	9	211	186	264	386	366	208	NA	396	235	261	142	446	264	245	271	267	461	347	547	208
474	Gd_00829-ad	Gd00829	20160201_B_ELD_3	1	Germany	Mecklenburg Western Pomerania	Eldena	bat	01.02.2016	2016_spring	Winter15/16	2016_spring_bat	9	257	196	264	404	370	208	224	411	242	255	142	446	264	245	276	267	431	342	519	240
475	Gd_00829-ac	Gd00829	20160201_B_ELD_3	2	Germany	Mecklenburg Western Pomerania	Eldena	bat	01.02.2016	2016_spring	Winter15/16	2016_spring_bat	9	211	186	264	386	366	208	233	396	239	261	142	446	264	245	271	267	461	347	547	208
476	Gd_00831-ac	Gd00831	20160201_B_ELD_6	2	Germany	Mecklenburg Western Pomerania	Eldena	bat	01.02.2016	2016_spring	Winter15/16	2016_spring_bat	8	267	207	264	356	212	214	224	411	239	249	142	452	264	245	276	267	441	342	547	208
477	Gd_00831-ae	Gd00831	20160201_B_ELD_6	2	Germany	Mecklenburg Western Pomerania	Eldena	bat	01.02.2016	2016_spring	Winter15/16	2016_spring_bat	8	267	207	264	356	212	214	224	411	239	249	142	452	264	245	276	267	441	342	547	208
478	Gd_00831-aa	Gd00831	20160201_B_ELD_6	2	Germany	Mecklenburg Western Pomerania	Eldena	bat	01.02.2016	2016_spring	Winter15/16	2016_spring_bat	8	267	207	264	356	212	214	224	411	239	249	142	452	264	245	276	267	441	342	547	208
479	Gd_00832-ad	Gd00832	20160201_B_ELD_7	1	Germany	Mecklenburg Western Pomerania	Eldena	bat	01.02.2016	2016_spring	Winter15/16	2016_spring_bat	8	221	192	264	398	366	208	224	411	239	249	142	458	271	245	271	267	431	342	519	240
480	Gd_00832-ac	Gd00832	20160201_B_ELD_7	1	Germany	Mecklenburg Western Pomerania	Eldena	bat	01.02.2016	2016_spring	Winter15/16	2016_spring_bat	8	221	192	264	398	366	208	224	411	239	249	142	458	271	245	271	267	431	342	519	240
481	Gd_00832-ae	Gd00832	20160201_B_ELD_7	1	Germany	Mecklenburg Western Pomerania	Eldena	bat	01.02.2016	2016_spring	Winter15/16	2016_spring_bat	8	221	192	264	398	NA	208	224	411	239	249	142	458	271	245	271	267	431	342	519	240
482	Gd_00834-ab	Gd00834	20160201_B_ELD_9	1	Germany	Mecklenburg Western Pomerania	Eldena	bat	01.02.2016	2016_spring	Winter15/16	2016_spring_bat	8	211	186	264	398	372	208	224	396	239	249	142	440	235	245	271	267	431	342	519	240
483	Gd_00834-aa	Gd00834	20160201_B_ELD_9	1	Germany	Mecklenburg Western Pomerania	Eldena	bat	01.02.2016	2016_spring	Winter15/16	2016_spring_bat	8	211	186	264	398	372	208	224	396	239	249	142	440	235	245	271	267	431	NA	519	240
484	Gd_00836-aa	Gd00836	20160215_B_ELD_10	2	Germany	Mecklenburg Western Pomerania	Eldena	bat	15.02.2016	2016_spring	Winter15/16	2016_spring_bat	10	221	196	264	362	372	208	224	411	239	255	148	421	264	245	271	267	441	342	547	208
485	Gd_00837-ac	Gd00837	20160215_B_ELD_11	2	Germany	Mecklenburg Western Pomerania	Eldena	bat	15.02.2016	2016_spring	Winter15/16	2016_spring_bat	10	211	192	264	398	366	208	233	396	239	261	142	446	264	245	271	267	461	347	547	208
486	Gd_00837-ab	Gd00837	20160215_B_ELD_11	2	Germany	Mecklenburg Western Pomerania	Eldena	bat	15.02.2016	2016_spring	Winter15/16	2016_spring_bat	10	211	186	264	398	366	208	239	396	239	261	142	446	264	245	271	267	461	347	547	208
487	Gd_00837-ae	Gd00837	20160215_B_ELD_11	2	Germany	Mecklenburg Western Pomerania	Eldena	bat	15.02.2016	2016_spring	Winter15/16	2016_spring_bat	10	211	192	264	398	280	208	233	396	239	261	142	446	264	245	271	267	461	347	547	208
488	Gd_00839-aa	Gd00839	20160215_B_ELD_13	2	Germany	Mecklenburg Western Pomerania	Eldena	bat	15.02.2016	2016_spring	Winter15/16	2016_spring_bat	10	211	186	264	392	366	208	233	396	239	261	142	446	264	245	271	267	461	347	547	208
489	Gd_00839-ab	Gd00839	20160215_B_ELD_13	1	Germany	Mecklenburg Western Pomerania	Eldena	bat	15.02.2016	2016_spring	Winter15/16	2016_spring_bat	10	221	186	264	416	372	208	224	411	239	249	142	446	264	245	276	267	431	342	519	240
490	Gd_00840-ce	Gd00840	20160215_B_ELD_15	2	Germany	Mecklenburg Western Pomerania	Eldena	bat	15.02.2016	2016_spring	Winter15/16	2016_spring_bat	10	267	220	264	356	212	214	224	411	239	249	142	452	264	245	276	267	441	342	547	208
491	Gd_00840-cc	Gd00840	20160215_B_ELD_15	1	Germany	Mecklenburg Western Pomerania	Eldena	bat	15.02.2016	2016_spring	Winter15/16	2016_spring_bat	10	201	180	264	398	366	208	224	411	239	261	142	421	271	245	271	267	431	347	519	240
492	Gd_00840-cf	Gd00840	20160215_B_ELD_15	1	Germany	Mecklenburg Western Pomerania	Eldena	bat	15.02.2016	2016_spring	Winter15/16	2016_spring_bat	10	262	186	264	398	372	214	224	411	239	249	142	421	264	245	276	292	441	335	519	240
493	Gd_00841-cb	Gd00841	20160215_B_ELD_18	1	Germany	Mecklenburg Western Pomerania	Eldena	bat	15.02.2016	2016_spring	Winter15/16	2016_spring_bat	8	262	186	264	398	372	214	224	411	239	249	142	421	264	245	276	292	441	335	519	240
494	Gd_00841-cc	Gd00841	20160215_B_ELD_18	2	Germany	Mecklenburg Western Pomerania	Eldena	bat	15.02.2016	2016_spring	Winter15/16	2016_spring_bat	8	267	207	264	356	212	214	224	411	239	249	142	452	264	245	276	267	441	NA	NA	208
495	Gd_00841-cd	Gd00841	20160215_B_ELD_18	2	Germany	Mecklenburg Western Pomerania	Eldena	bat	15.02.2016	2016_spring	Winter15/16	2016_spring_bat	8	221	192	264	404	360	208	224	411	239	249	142	446	264	245	271	267	431	NA	547	208
496	Gd_00842-aa	Gd00842	20160215_B_ELD_2	1	Germany	Mecklenburg Western Pomerania	Eldena	bat	15.02.2016	2016_spring	Winter15/16	2016_spring_bat	10	221	192	264	398	366	208	224	411	239	249	142	464	271	245	271	267	431	342	519	240
497	Gd_00843-cd	Gd00843	20160215_B_ELD_20	2	Germany	Mecklenburg Western Pomerania	Eldena	bat	15.02.2016	2016_spring	Winter15/16	2016_spring_bat	8	211	186	264	398	366	208	233	396	239	261	142	446	264	245	271	267	461	347	547	208
498	Gd_00843-cc	Gd00843	20160215_B_ELD_20	1	Germany	Mecklenburg Western Pomerania	Eldena	bat	15.02.2016	2016_spring	Winter15/16	2016_spring_bat	8	211	180	264	392	372	208	233	426	239	249	142	390	264	245	271	267	431	342	519	240
499	Gd_00843-ca	Gd00843	20160215_B_ELD_20	1	Germany	Mecklenburg Western Pomerania	Eldena	bat	15.02.2016	2016_spring	Winter15/16	2016_spring_bat	8	211	180	264	392	372	208	233	426	239	249	142	390	264	245	271	267	431	342	519	240
500	Gd_00844-ad	Gd00844	20160215_B_ELD_21	1	Germany	Mecklenburg Western Pomerania	Eldena	bat	15.02.2016	2016_spring	Winter15/16	2016_spring_bat	8	211	180	264	392	372	208	233	426	239	249	142	390	264	245	271	267	431	342	519	240
501	Gd_00844-ab	Gd00844	20160215_B_ELD_21	1	Germany	Mecklenburg Western Pomerania	Eldena	bat	15.02.2016	2016_spring	Winter15/16	2016_spring_bat	8	211	186	264	398	372	208	224	396	239	249	142	440	235	245	271	267	431	342	519	240
502	Gd_00844-ae	Gd00844	20160215_B_ELD_21	2	Germany	Mecklenburg Western Pomerania	Eldena	bat	15.02.2016	2016_spring	Winter15/16	2016_spring_bat	8	201	186	264	410	366	208	224	411	239	261	142	409	264	245	276	267	431	347	547	208
503	Gd_00845-aa	Gd00845	20160215_B_ELD_23	2	Germany	Mecklenburg Western Pomerania	Eldena	bat	15.02.2016	2016_spring	Winter15/16	2016_spring_bat	8	201	186	264	410	366	208	224	411	239	261	142	409	264	245	276	267	431	347	547	208
504	Gd_00847-aa	Gd00847	20160215_B_ELD_25	1	Germany	Mecklenburg Western Pomerania	Eldena	bat	15.02.2016	2016_spring	Winter15/16	2016_spring_bat	8	211	180	264	392	372	208	233	426	239	249	142	390	264	245	271	267	431	342	519	240
505	Gd_00847-ab	Gd00847	20160215_B_ELD_25	1	Germany	Mecklenburg Western Pomerania	Eldena	bat	15.02.2016	2016_spring	Winter15/16	2016_spring_bat	8	211	180	264	392	372	208	233	426	239	249	142	390	264	245	271	267	431	342	519	240
506	Gd_00847-ac	Gd00847	20160215_B_ELD_25	1	Germany	Mecklenburg Western Pomerania	Eldena	bat	15.02.2016	2016_spring	Winter15/16	2016_spring_bat	8	211	186	264	392	372	208	233	426	239	249	142	390	264	245	271	267	431	342	519	240
507	Gd_00848-aa	Gd00848	20160215_B_ELD_26	2	Germany	Mecklenburg Western Pomerania	Eldena	bat	15.02.2016	2016_spring	Winter15/16	2016_spring_bat	8	267	207	264	356	212	214	224	411	239	249	142	452	264	245	276	267	441	342	547	208
508	Gd_00849-ac	Gd00849	20160215_B_ELD_27	1	Germany	Mecklenburg Western Pomerania	Eldena	bat	15.02.2016	2016_spring	Winter15/16	2016_spring_bat	8	211	186	264	398	372	208	224	396	239	249	142	440	235	245	271	267	431	342	519	240
509	Gd_00849-ad	Gd00849	20160215_B_ELD_27	1	Germany	Mecklenburg Western Pomerania	Eldena	bat	15.02.2016	2016_spring	Winter15/16	2016_spring_bat	8	211	186	264	398	372	208	224	396	239	249	142	440	235	245	271	267	431	342	519	240
510	Gd_00849-ab	Gd00849	20160215_B_ELD_27	2	Germany	Mecklenburg Western Pomerania	Eldena	bat	15.02.2016	2016_spring	Winter15/16	2016_spring_bat	8	211	186	264	398	366	208	233	396	239	261	142	446	264	245	271	267	461	347	547	208
511	Gd_00788-ad	Gd00788	20160229_B_ELD_1	2	Germany	Mecklenburg Western Pomerania	Eldena	bat	29.02.2016	2016_spring	Winter15/16	2016_spring_bat	2	211	186	264	398	366	208	233	396	239	261	142	446	264	245	271	267	461	347	547	208
512	Gd_00788-ab	Gd00788	20160229_B_ELD_1	2	Germany	Mecklenburg Western Pomerania	Eldena	bat	29.02.2016	2016_spring	Winter15/16	2016_spring_bat	2	211	186	264	398	366	208	233	396	239	261	142	446	264	245	271	267	461	347	547	208
513	Gd_00788-ac	Gd00788	20160229_B_ELD_1	2	Germany	Mecklenburg Western Pomerania	Eldena	bat	29.02.2016	2016_spring	Winter15/16	2016_spring_bat	2	211	186	264	398	NA	208	233	396	239	261	142	446	264	245	271	267	461	347	547	208
514	Gd_02294-ab	Gd02294	20160314_B_ELD_10	2	Germany	Mecklenburg Western Pomerania	Eldena	bat	14.03.2016	2016_spring	Winter15/16	2016_spring_bat	10	272	207	264	356	212	214	224	411	239	249	142	452	264	245	276	267	441	342	547	208
515	Gd_02294-aa	Gd02294	20160314_B_ELD_10	1	Germany	Mecklenburg Western Pomerania	Eldena	bat	14.03.2016	2016_spring	Winter15/16	2016_spring_bat	10	252	196	264	404	378	208	224	411	242	255	142	446	264	245	276	267	431	342	519	240
516	Gd_02294-ad	Gd02294	20160314_B_ELD_10	1	Germany	Mecklenburg Western Pomerania	Eldena	bat	14.03.2016	2016_spring	Winter15/16	2016_spring_bat	10	262	186	264	398	NA	214	224	411	239	249	142	421	264	245	276	292	441	335	519	240
517	Gd_02134-ac	Gd02134	20160314_B_ELD_2	1	Germany	Mecklenburg Western Pomerania	Eldena	bat	14.03.2016	2016_spring	Winter15/16	2016_spring_bat	10	211	180	264	392	372	208	233	426	239	249	142	390	264	245	271	267	431	342	519	240
518	Gd_02134-aa	Gd02134	20160314_B_ELD_2	1	Germany	Mecklenburg Western Pomerania	Eldena	bat	14.03.2016	2016_spring	Winter15/16	2016_spring_bat	10	262	186	264	392	193	214	228	411	239	249	142	421	264	245	276	292	441	335	519	240
519	Gd_02134-ad	Gd02134	20160314_B_ELD_2	2	Germany	Mecklenburg Western Pomerania	Eldena	bat	14.03.2016	2016_spring	Winter15/16	2016_spring_bat	10	201	186	264	410	372	208	224	426	239	261	142	409	264	245	276	267	431	347	547	208
520	Gd_02137-aa	Gd02137	20160331_B_ELD_11	2	Germany	Mecklenburg Western Pomerania	Eldena	bat	31.03.2016	2016_spring	Winter15/16	2016_spring_bat	NA	201	186	264	410	366	208	224	411	239	261	142	409	264	245	276	267	431	347	547	208
521	Gd_02137-ac	Gd02137	20160331_B_ELD_11	2	Germany	Mecklenburg Western Pomerania	Eldena	bat	31.03.2016	2016_spring	Winter15/16	2016_spring_bat	NA	201	186	264	410	NA	208	224	411	239	261	142	409	264	245	276	267	431	347	547	208
522	Gd_02137-ab	Gd02137	20160331_B_ELD_11	2	Germany	Mecklenburg Western Pomerania	Eldena	bat	31.03.2016	2016_spring	Winter15/16	2016_spring_bat	NA	201	186	264	410	366	208	224	411	239	261	142	409	264	245	276	267	431	347	547	208
523	Gd_02296-ae	Gd02296	20160331_B_ELD_13	2	Germany	Mecklenburg Western Pomerania	Eldena	bat	31.03.2016	2016_spring	Winter15/16	2016_spring_bat	NA	211	186	264	398	366	208	233	396	239	261	142	446	264	245	271	267	461	347	NA	208
524	Gd_02296-ac	Gd02296	20160331_B_ELD_13	2	Germany	Mecklenburg Western Pomerania	Eldena	bat	31.03.2016	2016_spring	Winter15/16	2016_spring_bat	NA	221	196	264	362	372	208	224	411	239	255	148	428	264	245	271	267	441	342	547	208
525	Gd_02296-ad	Gd02296	20160331_B_ELD_13	2	Germany	Mecklenburg Western Pomerania	Eldena	bat	31.03.2016	2016_spring	Winter15/16	2016_spring_bat	NA	221	196	264	362	372	208	224	411	239	255	148	428	264	245	271	267	441	342	547	208
526	Gd_02138-aeaa	Gd02138	20160331_B_ELD_16	2	Germany	Mecklenburg Western Pomerania	Eldena	bat	31.03.2016	2016_spring	Winter15/16	2016_spring_bat	NA	211	186	264	398	NA	208	233	396	239	261	142	446	264	245	271	267	461	347	547	208
527	Gd_02138-ac	Gd02138	20160331_B_ELD_16	2	Germany	Mecklenburg Western Pomerania	Eldena	bat	31.03.2016	2016_spring	Winter15/16	2016_spring_bat	NA	211	186	264	398	366	208	233	396	239	261	142	446	264	245	271	267	461	347	547	208
528	Gd_02138-ab	Gd02138	20160331_B_ELD_16	2	Germany	Mecklenburg Western Pomerania	Eldena	bat	31.03.2016	2016_spring	Winter15/16	2016_spring_bat	NA	211	186	264	398	NA	208	233	396	239	261	142	446	264	245	271	267	461	347	NA	208
529	Gd_02297-ae	Gd02297	20160331_B_ELD_17	2	Germany	Mecklenburg Western Pomerania	Eldena	bat	31.03.2016	2016_spring	Winter15/16	2016_spring_bat	3	201	186	264	410	366	208	224	411	239	261	142	409	264	245	276	267	431	347	547	208
530	Gd_02297-ab	Gd02297	20160331_B_ELD_17	2	Germany	Mecklenburg Western Pomerania	Eldena	bat	31.03.2016	2016_spring	Winter15/16	2016_spring_bat	3	201	186	264	410	366	208	224	411	239	261	142	409	264	245	276	267	431	347	547	208
531	Gd_02297-aa	Gd02297	20160331_B_ELD_17	2	Germany	Mecklenburg Western Pomerania	Eldena	bat	31.03.2016	2016_spring	Winter15/16	2016_spring_bat	3	272	207	264	356	212	214	224	411	239	249	142	452	264	245	276	267	441	342	547	208
532	Gd_02295-ab	Gd02295	20160331_B_ELD_2	1	Germany	Mecklenburg Western Pomerania	Eldena	bat	31.03.2016	2016_spring	Winter15/16	2016_spring_bat	NA	221	192	264	398	366	208	224	411	239	249	142	458	271	245	271	267	431	342	519	240
533	Gd_02295-ae	Gd02295	20160331_B_ELD_2	2	Germany	Mecklenburg Western Pomerania	Eldena	bat	31.03.2016	2016_spring	Winter15/16	2016_spring_bat	NA	221	196	264	362	NA	208	224	411	239	255	148	421	264	245	271	267	441	342	547	208
534	Gd_02295-ad	Gd02295	20160331_B_ELD_2	2	Germany	Mecklenburg Western Pomerania	Eldena	bat	31.03.2016	2016_spring	Winter15/16	2016_spring_bat	NA	211	186	264	NA	280	208	233	396	239	261	142	446	264	245	271	267	431	347	547	208
535	Gd_02139-ab	Gd02139	20160411_B_ELD_1	2	Germany	Mecklenburg Western Pomerania	Eldena	bat	11.04.2016	2016_spring	Winter15/16	2016_spring_bat	9	201	192	264	410	366	208	224	411	239	261	142	409	264	245	276	267	431	347	547	208
536	Gd_02139-ae	Gd02139	20160411_B_ELD_1	1	Germany	Mecklenburg Western Pomerania	Eldena	bat	11.04.2016	2016_spring	Winter15/16	2016_spring_bat	9	211	186	264	398	372	208	224	396	239	249	142	440	235	245	271	267	431	342	519	240
537	Gd_02139-aa	Gd02139	20160411_B_ELD_1	2	Germany	Mecklenburg Western Pomerania	Eldena	bat	11.04.2016	2016_spring	Winter15/16	2016_spring_bat	9	221	196	264	362	372	208	224	411	239	255	148	421	264	245	271	267	441	342	547	208
538	Gd_02142-acaa	Gd02142	20160411_B_ELD_28	2	Germany	Mecklenburg Western Pomerania	Eldena	bat	11.04.2016	2016_spring	Winter15/16	2016_spring_bat	NA	211	186	264	398	NA	208	233	396	239	261	142	446	264	245	271	267	461	347	547	208
539	Gd_02142-ad	Gd02142	20160411_B_ELD_28	2	Germany	Mecklenburg Western Pomerania	Eldena	bat	11.04.2016	2016_spring	Winter15/16	2016_spring_bat	NA	211	186	264	398	366	208	233	396	239	261	142	446	264	245	271	267	461	347	547	208
540	Gd_02142-ae	Gd02142	20160411_B_ELD_28	2	Germany	Mecklenburg Western Pomerania	Eldena	bat	11.04.2016	2016_spring	Winter15/16	2016_spring_bat	NA	211	186	264	398	366	208	233	396	239	261	142	446	264	245	271	267	461	347	547	208
541	Gd_02302-ab	Gd02302	20160411_B_ELD_39	1	Germany	Mecklenburg Western Pomerania	Eldena	bat	11.04.2016	2016_spring	Winter15/16	2016_spring_bat	10	211	180	264	392	372	208	233	426	239	249	142	390	264	245	271	267	431	342	519	240
542	Gd_02299-ad	Gd02299	20160411_B_ELD_4	1	Germany	Mecklenburg Western Pomerania	Eldena	bat	11.04.2016	2016_spring	Winter15/16	2016_spring_bat	9	257	196	264	422	372	208	224	411	239	255	142	446	264	245	276	267	431	342	519	240
543	Gd_02299-ab	Gd02299	20160411_B_ELD_4	1	Germany	Mecklenburg Western Pomerania	Eldena	bat	11.04.2016	2016_spring	Winter15/16	2016_spring_bat	9	257	196	264	422	372	208	224	411	239	255	142	446	264	245	276	267	431	342	519	240
544	Gd_02299-ae	Gd02299	20160411_B_ELD_4	2	Germany	Mecklenburg Western Pomerania	Eldena	bat	11.04.2016	2016_spring	Winter15/16	2016_spring_bat	9	201	186	264	410	366	208	224	411	239	261	142	409	264	245	276	267	431	347	NA	208
545	Gd_00606-ca	Gd00606	20160422_W_ELD_17	2	Germany	Mecklenburg Western Pomerania	Eldena	wall	22.04.2016	2016_spring	Winter14/15	2016_spring_wall	8	211	186	264	386	366	208	233	396	239	261	142	446	264	245	271	267	461	347	547	NA
546	Gd_00607-bb	Gd00607	20160422_W_ELD_20	1	Germany	Mecklenburg Western Pomerania	Eldena	wall	22.04.2016	2016_spring	Winter14/15	2016_spring_wall	8	211	180	264	392	372	208	233	426	239	249	142	390	264	245	271	267	431	342	519	NA
547	Gd_00607-be	Gd00607	20160422_W_ELD_20	2	Germany	Mecklenburg Western Pomerania	Eldena	wall	22.04.2016	2016_spring	Winter14/15	2016_spring_wall	8	221	192	264	404	NA	208	224	411	239	249	142	446	264	245	271	267	431	342	547	208
548	Gd_00607-ad	Gd00607	20160422_W_ELD_20	3	Germany	Mecklenburg Western Pomerania	Eldena	wall	22.04.2016	2016_spring	Winter14/15	2016_spring_wall	8	211	186	264	398	NA	208	233	396	239	261	142	446	264	245	271	267	461	347	NA	NA
549	Gd_00607-ba	Gd00607	20160422_W_ELD_20	1	Germany	Mecklenburg Western Pomerania	Eldena	wall	22.04.2016	2016_spring	Winter14/15	2016_spring_wall	8	252	196	264	404	372	208	224	411	242	255	142	446	264	245	276	267	431	342	519	NA
550	Gd_00607-bc	Gd00607	20160422_W_ELD_20	1	Germany	Mecklenburg Western Pomerania	Eldena	wall	22.04.2016	2016_spring	Winter14/15	2016_spring_wall	8	211	186	264	380	366	208	224	411	239	249	142	446	271	245	271	267	431	342	519	NA
551	Gd_00608-bb	Gd00608	20160422_W_ELD_21	3	Germany	Mecklenburg Western Pomerania	Eldena	wall	22.04.2016	2016_spring	Winter14/15	2016_spring_wall	8	257	180	264	398	366	208	224	426	242	249	142	421	271	245	271	267	441	335	NA	NA
552	Gd_00608-aa	Gd00608	20160422_W_ELD_21	2	Germany	Mecklenburg Western Pomerania	Eldena	wall	22.04.2016	2016_spring	Winter14/15	2016_spring_wall	8	211	180	264	392	NA	208	233	426	239	249	142	390	264	245	271	267	461	342	547	208
553	Gd_00608-ac	Gd00608	20160422_W_ELD_21	2	Germany	Mecklenburg Western Pomerania	Eldena	wall	22.04.2016	2016_spring	Winter14/15	2016_spring_wall	8	267	207	264	356	212	214	224	411	239	249	142	452	264	245	276	267	441	342	547	NA
554	Gd_00608-af	Gd00608	20160422_W_ELD_21	1	Germany	Mecklenburg Western Pomerania	Eldena	wall	22.04.2016	2016_spring	Winter14/15	2016_spring_wall	8	252	196	264	404	372	208	224	411	242	255	142	446	264	245	276	267	431	342	519	240
555	Gd_00608-ad	Gd00608	20160422_W_ELD_21	2	Germany	Mecklenburg Western Pomerania	Eldena	wall	22.04.2016	2016_spring	Winter14/15	2016_spring_wall	8	211	186	264	398	366	208	233	396	239	261	142	446	264	245	271	267	461	347	547	208
556	Gd_00613-ad	Gd00613	20160422_W_ELD_25	2	Germany	Mecklenburg Western Pomerania	Eldena	wall	22.04.2016	2016_spring	Winter14/15	2016_spring_wall	10	211	186	264	398	NA	208	233	396	239	261	142	446	264	245	271	267	461	347	547	NA
557	Gd_00613-ac	Gd00613	20160422_W_ELD_25	1	Germany	Mecklenburg Western Pomerania	Eldena	wall	22.04.2016	2016_spring	Winter14/15	2016_spring_wall	10	252	196	264	404	372	208	224	411	242	255	142	446	264	245	276	267	431	342	519	NA
558	Gd_00613-aa	Gd00613	20160422_W_ELD_25	1	Germany	Mecklenburg Western Pomerania	Eldena	wall	22.04.2016	2016_spring	Winter14/15	2016_spring_wall	10	211	186	264	398	372	208	224	396	239	249	142	440	235	245	271	267	431	342	519	NA
559	Gd_00613-ab	Gd00613	20160422_W_ELD_25	1	Germany	Mecklenburg Western Pomerania	Eldena	wall	22.04.2016	2016_spring	Winter14/15	2016_spring_wall	10	211	192	264	398	372	208	224	396	239	249	142	440	235	245	271	267	431	342	519	NA
560	Gd_00612-af	Gd00612	20160422_W_ELD_35	2	Germany	Mecklenburg Western Pomerania	Eldena	wall	22.04.2016	2016_spring	Winter14/15	2016_spring_wall	10	211	186	264	398	366	208	233	396	239	261	142	446	264	245	271	267	461	347	547	NA
561	Gd_00612-ab	Gd00612	20160422_W_ELD_35	1	Germany	Mecklenburg Western Pomerania	Eldena	wall	22.04.2016	2016_spring	Winter14/15	2016_spring_wall	10	257	196	264	404	372	208	224	411	239	255	142	446	264	245	276	267	441	342	519	NA
562	Gd_00612-ag	Gd00612	20160422_W_ELD_35	1	Germany	Mecklenburg Western Pomerania	Eldena	wall	22.04.2016	2016_spring	Winter14/15	2016_spring_wall	10	262	186	264	398	NA	214	224	411	239	249	142	421	264	245	276	292	441	335	519	NA
563	Gd_00612-ac	Gd00612	20160422_W_ELD_35	1	Germany	Mecklenburg Western Pomerania	Eldena	wall	22.04.2016	2016_spring	Winter14/15	2016_spring_wall	10	262	186	264	398	372	214	224	411	239	249	142	421	264	245	276	292	441	335	519	NA
564	Gd_00612-aa	Gd00612	20160422_W_ELD_35	3	Germany	Mecklenburg Western Pomerania	Eldena	wall	22.04.2016	2016_spring	Winter14/15	2016_spring_wall	10	211	180	264	392	372	208	233	426	239	249	142	390	264	245	271	267	431	342	NA	NA
565	Gd_00879-bb	Gd00879	20160422_W_ELD_48	2	Germany	Mecklenburg Western Pomerania	Eldena	wall	22.04.2016	2016_spring	Winter14/15	2016_spring_wall	9	211	186	264	398	366	208	233	396	239	261	142	446	264	245	271	267	461	347	547	208
566	Gd_00879-ag	Gd00879	20160422_W_ELD_48	1	Germany	Mecklenburg Western Pomerania	Eldena	wall	22.04.2016	2016_spring	Winter14/15	2016_spring_wall	9	257	196	264	404	372	208	224	411	239	255	142	446	264	245	276	267	441	342	519	240
567	Gd_00879-ba	Gd00879	20160422_W_ELD_48	1	Germany	Mecklenburg Western Pomerania	Eldena	wall	22.04.2016	2016_spring	Winter14/15	2016_spring_wall	9	257	196	264	404	372	208	224	411	239	255	142	446	264	245	276	267	441	342	519	240
568	Gd_00879-ca	Gd00879	20160422_W_ELD_48	1	Germany	Mecklenburg Western Pomerania	Eldena	wall	22.04.2016	2016_spring	Winter14/15	2016_spring_wall	9	257	196	264	404	248	208	224	411	239	255	142	446	264	245	276	267	441	342	519	240
569	Gd_00610-aa	Gd00610	20160422_W_ELD_54	1	Germany	Mecklenburg Western Pomerania	Eldena	wall	22.04.2016	2016_spring	Winter14/15	2016_spring_wall	9	257	196	264	422	372	208	224	411	239	255	142	446	264	245	276	267	431	342	519	NA
570	Gd_00610-ah	Gd00610	20160422_W_ELD_54	3	Germany	Mecklenburg Western Pomerania	Eldena	wall	22.04.2016	2016_spring	Winter14/15	2016_spring_wall	9	201	186	264	404	366	208	224	411	239	261	142	409	264	245	276	267	431	347	NA	NA
571	Gd_00610-bc	Gd00610	20160422_W_ELD_54	2	Germany	Mecklenburg Western Pomerania	Eldena	wall	22.04.2016	2016_spring	Winter14/15	2016_spring_wall	9	201	192	264	410	NA	208	224	411	239	261	142	409	264	245	276	267	431	347	547	NA
572	Gd_00610-bb	Gd00610	20160422_W_ELD_54	2	Germany	Mecklenburg Western Pomerania	Eldena	wall	22.04.2016	2016_spring	Winter14/15	2016_spring_wall	9	201	192	264	410	366	208	224	411	239	261	142	409	264	245	276	267	431	347	547	NA
573	Gd_00610-ac	Gd00610	20160422_W_ELD_54	2	Germany	Mecklenburg Western Pomerania	Eldena	wall	22.04.2016	2016_spring	Winter14/15	2016_spring_wall	9	201	192	264	410	NA	208	224	411	239	261	142	409	264	245	276	267	431	347	547	NA
574	Gd_00609-ba	Gd00609	20160422_W_ELD_67	3	Germany	Mecklenburg Western Pomerania	Eldena	wall	22.04.2016	2016_spring	Winter14/15	2016_spring_wall	8	257	180	264	398	366	208	224	426	242	249	142	421	271	245	271	267	441	335	NA	NA
575	Gd_00609-ac	Gd00609	20160422_W_ELD_67	3	Germany	Mecklenburg Western Pomerania	Eldena	wall	22.04.2016	2016_spring	Winter14/15	2016_spring_wall	8	262	186	264	410	366	208	208	426	239	249	142	421	246	245	276	267	441	335	NA	NA
576	Gd_00609-bb	Gd00609	20160422_W_ELD_67	3	Germany	Mecklenburg Western Pomerania	Eldena	wall	22.04.2016	2016_spring	Winter14/15	2016_spring_wall	8	211	180	264	392	372	208	233	426	239	249	142	390	264	245	271	267	431	342	NA	NA
577	Gd_00609-ah	Gd00609	20160422_W_ELD_67	2	Germany	Mecklenburg Western Pomerania	Eldena	wall	22.04.2016	2016_spring	Winter14/15	2016_spring_wall	8	262	186	264	410	366	208	208	426	239	249	142	421	246	245	276	267	441	335	547	NA
578	Gd_00609-af	Gd00609	20160422_W_ELD_67	1	Germany	Mecklenburg Western Pomerania	Eldena	wall	22.04.2016	2016_spring	Winter14/15	2016_spring_wall	8	216	180	264	386	NA	208	233	426	239	249	142	390	264	245	271	267	431	342	519	NA
579	Gd_00880-cd	Gd00880	20160422_W_ELD_80	1	Germany	Mecklenburg Western Pomerania	Eldena	wall	22.04.2016	2016_spring	Winter14/15	2016_spring_wall	7	211	186	264	398	372	208	224	396	239	249	142	440	235	245	271	267	431	342	519	240
580	Gd_00880-bc	Gd00880	20160422_W_ELD_80	1	Germany	Mecklenburg Western Pomerania	Eldena	wall	22.04.2016	2016_spring	Winter14/15	2016_spring_wall	7	252	196	264	410	372	208	224	411	242	255	142	446	264	245	276	267	431	342	519	240
581	Gd_00880-bb	Gd00880	20160422_W_ELD_80	2	Germany	Mecklenburg Western Pomerania	Eldena	wall	22.04.2016	2016_spring	Winter14/15	2016_spring_wall	7	272	207	264	356	212	214	224	411	239	249	142	452	264	245	276	267	441	342	547	208
582	Gd_00880-ab	Gd00880	20160422_W_ELD_80	1	Germany	Mecklenburg Western Pomerania	Eldena	wall	22.04.2016	2016_spring	Winter14/15	2016_spring_wall	7	211	186	264	398	372	208	224	396	239	249	142	440	235	245	271	267	431	342	519	240
583	Gd_00881-ca	Gd00881	20161017_W_ELD_18	2	Germany	Mecklenburg Western Pomerania	Eldena	wall	17.10.2016	2016_autumn	Winter16/17	2016_autumn_wall	6	211	186	264	398	366	208	233	396	239	261	142	446	264	245	271	267	461	347	547	208
584	Gd_00819-aa	Gd00819	20161017_W_ELD_23	1	Germany	Mecklenburg Western Pomerania	Eldena	wall	17.10.2016	2016_autumn	Winter16/17	2016_autumn_wall	8	211	180	264	392	NA	208	233	426	239	249	142	390	264	245	271	267	431	342	519	240
585	Gd_00819-ba	Gd00819	20161017_W_ELD_23	2	Germany	Mecklenburg Western Pomerania	Eldena	wall	17.10.2016	2016_autumn	Winter16/17	2016_autumn_wall	8	201	186	264	410	366	208	224	411	239	261	142	409	264	245	276	267	431	347	547	208
586	Gd_00819-da	Gd00819	20161017_W_ELD_23	2	Germany	Mecklenburg Western Pomerania	Eldena	wall	17.10.2016	2016_autumn	Winter16/17	2016_autumn_wall	8	201	186	264	410	366	208	224	411	239	261	142	409	264	245	276	267	431	347	547	208
587	Gd_00819-db	Gd00819	20161017_W_ELD_23	1	Germany	Mecklenburg Western Pomerania	Eldena	wall	17.10.2016	2016_autumn	Winter16/17	2016_autumn_wall	8	211	180	264	392	372	208	233	426	239	249	142	390	264	245	271	267	431	342	519	240
588	Gd_00819-cf	Gd00819	20161017_W_ELD_23	2	Germany	Mecklenburg Western Pomerania	Eldena	wall	17.10.2016	2016_autumn	Winter16/17	2016_autumn_wall	8	201	186	264	410	NA	208	224	411	239	261	142	409	264	245	276	267	431	347	547	208
589	Gd_00820-ba	Gd00820	20161017_W_ELD_42	2	Germany	Mecklenburg Western Pomerania	Eldena	wall	17.10.2016	2016_autumn	Winter16/17	2016_autumn_wall	9	211	186	264	398	366	208	233	396	239	261	142	446	264	245	271	267	461	347	547	208
590	Gd_00820-ae	Gd00820	20161017_W_ELD_42	2	Germany	Mecklenburg Western Pomerania	Eldena	wall	17.10.2016	2016_autumn	Winter16/17	2016_autumn_wall	9	211	186	264	398	366	208	239	396	239	261	142	446	264	245	271	267	461	347	547	208
591	Gd_00820-cb	Gd00820	20161017_W_ELD_42	1	Germany	Mecklenburg Western Pomerania	Eldena	wall	17.10.2016	2016_autumn	Winter16/17	2016_autumn_wall	9	221	192	264	398	366	208	224	411	239	249	142	458	271	245	271	267	431	342	519	240
592	Gd_00820-ca	Gd00820	20161017_W_ELD_42	1	Germany	Mecklenburg Western Pomerania	Eldena	wall	17.10.2016	2016_autumn	Winter16/17	2016_autumn_wall	9	211	180	264	392	372	208	233	426	239	249	142	390	264	245	271	267	431	342	519	240
593	Gd_00820-da	Gd00820	20161017_W_ELD_42	1	Germany	Mecklenburg Western Pomerania	Eldena	wall	17.10.2016	2016_autumn	Winter16/17	2016_autumn_wall	9	252	196	264	404	372	208	224	411	242	255	142	446	264	245	276	267	431	342	519	240
594	Gd_00884-ba	Gd00884	20161017_W_ELD_65	2	Germany	Mecklenburg Western Pomerania	Eldena	wall	17.10.2016	2016_autumn	Winter16/17	2016_autumn_wall	8	221	196	264	362	372	208	224	411	239	255	148	421	264	245	271	267	441	342	547	208
595	Gd_00822-ca	Gd00822	20161017_W_ELD_70	1	Germany	Mecklenburg Western Pomerania	Eldena	wall	17.10.2016	2016_autumn	Winter16/17	2016_autumn_wall	10	262	186	264	398	372	214	224	411	239	249	142	421	264	245	276	292	441	335	519	240
596	Gd_00822-bb	Gd00822	20161017_W_ELD_70	1	Germany	Mecklenburg Western Pomerania	Eldena	wall	17.10.2016	2016_autumn	Winter16/17	2016_autumn_wall	10	252	196	264	410	372	208	224	411	242	255	142	464	264	245	276	267	431	342	519	240
597	Gd_00822-aaa	Gd00822	20161017_W_ELD_70	2	Germany	Mecklenburg Western Pomerania	Eldena	wall	17.10.2016	2016_autumn	Winter16/17	2016_autumn_wall	10	211	186	264	398	280	208	233	396	239	261	142	446	264	245	271	267	461	347	547	208
598	Gd_00822-ba	Gd00822	20161017_W_ELD_70	1	Germany	Mecklenburg Western Pomerania	Eldena	wall	17.10.2016	2016_autumn	Winter16/17	2016_autumn_wall	10	257	196	264	422	NA	208	224	411	239	255	142	446	264	245	276	267	431	342	519	240
599	Gd_00822-da	Gd00822	20161017_W_ELD_70	1	Germany	Mecklenburg Western Pomerania	Eldena	wall	17.10.2016	2016_autumn	Winter16/17	2016_autumn_wall	10	211	186	264	398	372	208	224	396	239	249	142	440	235	245	271	267	431	342	519	240
600	Gd_00823-ec	Gd00823	20161017_W_ELD_75	2	Germany	Mecklenburg Western Pomerania	Eldena	wall	17.10.2016	2016_autumn	Winter16/17	2016_autumn_wall	10	196	207	240	398	360	208	224	396	239	261	142	390	264	245	271	267	431	342	547	208
601	Gd_00823-ad	Gd00823	20161017_W_ELD_75	1	Germany	Mecklenburg Western Pomerania	Eldena	wall	17.10.2016	2016_autumn	Winter16/17	2016_autumn_wall	10	257	196	264	416	212	208	224	411	239	255	142	446	264	245	276	267	431	342	519	240
602	Gd_00823-ch	Gd00823	20161017_W_ELD_75	2	Germany	Mecklenburg Western Pomerania	Eldena	wall	17.10.2016	2016_autumn	Winter16/17	2016_autumn_wall	10	262	207	264	356	212	214	224	411	239	249	142	452	264	245	276	267	441	342	547	208
603	Gd_00823-eb	Gd00823	20161017_W_ELD_75	2	Germany	Mecklenburg Western Pomerania	Eldena	wall	17.10.2016	2016_autumn	Winter16/17	2016_autumn_wall	10	267	207	264	356	212	214	224	411	239	249	142	452	264	245	276	267	441	342	547	208
604	Gd_00823-ac	Gd00823	20161017_W_ELD_75	1	Germany	Mecklenburg Western Pomerania	Eldena	wall	17.10.2016	2016_autumn	Winter16/17	2016_autumn_wall	10	262	186	264	398	372	214	224	411	239	249	142	421	264	245	276	292	441	335	519	240
605	Gd_00909-aa	Gd00909	20170110_B_ELD_3	2	Germany	Mecklenburg Western Pomerania	Eldena	bat	10.01.2017	2017_spring	Winter16/17	2017_spring_bat	5	272	207	264	356	212	214	224	411	239	249	142	452	264	245	276	267	441	342	547	208
606	Gd_00909-ac	Gd00909	20170110_B_ELD_3	1	Germany	Mecklenburg Western Pomerania	Eldena	bat	10.01.2017	2017_spring	Winter16/17	2017_spring_bat	5	252	196	264	404	372	208	224	411	242	255	142	446	264	245	276	267	431	342	519	240
607	Gd_00909-ab	Gd00909	20170110_B_ELD_3	2	Germany	Mecklenburg Western Pomerania	Eldena	bat	10.01.2017	2017_spring	Winter16/17	2017_spring_bat	5	272	207	264	356	212	214	224	411	239	249	142	452	264	245	276	267	441	342	547	208
608	Gd_00910-aa	Gd00910	20170110_B_ELD_4	2	Germany	Mecklenburg Western Pomerania	Eldena	bat	10.01.2017	2017_spring	Winter16/17	2017_spring_bat	8	267	207	264	356	212	214	224	411	239	249	142	452	264	245	276	267	441	342	547	208
609	Gd_00910-ab	Gd00910	20170110_B_ELD_4	2	Germany	Mecklenburg Western Pomerania	Eldena	bat	10.01.2017	2017_spring	Winter16/17	2017_spring_bat	8	211	186	264	398	366	208	233	396	239	261	142	446	264	245	271	267	461	347	547	208
610	Gd_00911-ad	Gd00911	20170110_B_ELD_5	1	Germany	Mecklenburg Western Pomerania	Eldena	bat	10.01.2017	2017_spring	Winter16/17	2017_spring_bat	10	262	186	264	398	372	214	224	411	239	249	142	421	264	245	276	292	441	335	519	240
611	Gd_00911-ac	Gd00911	20170110_B_ELD_5	1	Germany	Mecklenburg Western Pomerania	Eldena	bat	10.01.2017	2017_spring	Winter16/17	2017_spring_bat	10	262	186	264	398	372	214	224	411	239	249	142	421	264	245	276	292	441	335	519	240
612	Gd_00911-aa	Gd00911	20170110_B_ELD_5	1	Germany	Mecklenburg Western Pomerania	Eldena	bat	10.01.2017	2017_spring	Winter16/17	2017_spring_bat	10	262	186	264	398	NA	214	224	411	239	249	142	421	264	245	276	292	441	335	519	240
613	Gd_02309-ac	Gd02309	20170306_B_ELD_15	1	Germany	Mecklenburg Western Pomerania	Eldena	bat	06.03.2017	2017_spring	Winter16/17	2017_spring_bat	11	211	180	264	392	372	208	233	426	239	249	142	390	264	245	271	267	431	342	519	240
614	Gd_02309-ad	Gd02309	20170306_B_ELD_15	2	Germany	Mecklenburg Western Pomerania	Eldena	bat	06.03.2017	2017_spring	Winter16/17	2017_spring_bat	11	196	196	240	398	360	208	224	396	239	261	142	390	264	245	271	267	431	342	547	208
615	Gd_02309-aa	Gd02309	20170306_B_ELD_15	1	Germany	Mecklenburg Western Pomerania	Eldena	bat	06.03.2017	2017_spring	Winter16/17	2017_spring_bat	11	252	196	264	404	372	208	224	411	242	255	142	446	264	245	276	267	431	342	519	240
616	Gd_02152-ad	Gd02152	20170306_B_ELD_26	2	Germany	Mecklenburg Western Pomerania	Eldena	bat	06.03.2017	2017_spring	Winter16/17	2017_spring_bat	11	201	186	264	410	366	208	224	411	239	261	142	421	264	245	276	267	431	347	547	208
617	Gd_02152-ab	Gd02152	20170306_B_ELD_26	1	Germany	Mecklenburg Western Pomerania	Eldena	bat	06.03.2017	2017_spring	Winter16/17	2017_spring_bat	11	211	180	264	392	372	208	233	426	239	249	142	390	264	245	271	267	431	342	519	240
618	Gd_02152-ac	Gd02152	20170306_B_ELD_26	2	Germany	Mecklenburg Western Pomerania	Eldena	bat	06.03.2017	2017_spring	Winter16/17	2017_spring_bat	11	211	180	264	410	366	208	224	426	239	249	142	403	264	245	271	267	431	342	547	208
619	Gd_02153-ae	Gd02153	20170306_B_ELD_28	2	Germany	Mecklenburg Western Pomerania	Eldena	bat	06.03.2017	2017_spring	Winter16/17	2017_spring_bat	11	211	180	264	410	280	208	224	426	239	249	142	403	264	245	271	267	431	342	547	208
620	Gd_02153-aa	Gd02153	20170306_B_ELD_28	2	Germany	Mecklenburg Western Pomerania	Eldena	bat	06.03.2017	2017_spring	Winter16/17	2017_spring_bat	11	211	180	264	410	366	208	224	426	239	249	142	403	264	245	271	267	431	342	547	208
621	Gd_02153-ab	Gd02153	20170306_B_ELD_28	2	Germany	Mecklenburg Western Pomerania	Eldena	bat	06.03.2017	2017_spring	Winter16/17	2017_spring_bat	11	211	180	264	410	366	208	224	426	239	249	142	403	264	245	271	267	431	342	547	208
622	Gd_02312-ac	Gd02312	20170306_B_ELD_29	1	Germany	Mecklenburg Western Pomerania	Eldena	bat	06.03.2017	2017_spring	Winter16/17	2017_spring_bat	11	252	196	264	428	274	208	224	411	248	255	142	446	264	245	276	267	NA	342	519	240
623	Gd_02312-ab	Gd02312	20170306_B_ELD_29	1	Germany	Mecklenburg Western Pomerania	Eldena	bat	06.03.2017	2017_spring	Winter16/17	2017_spring_bat	11	206	180	264	398	366	208	224	411	239	261	142	421	271	245	271	267	431	347	519	240
624	Gd_02312-ad	Gd02312	20170306_B_ELD_29	1	Germany	Mecklenburg Western Pomerania	Eldena	bat	06.03.2017	2017_spring	Winter16/17	2017_spring_bat	11	201	180	264	398	NA	208	224	411	239	261	142	421	271	245	271	267	431	347	519	240
625	Gd_02150-af	Gd02150	20170306_B_ELD_7	2	Germany	Mecklenburg Western Pomerania	Eldena	bat	06.03.2017	2017_spring	Winter16/17	2017_spring_bat	NA	211	186	264	398	366	208	233	396	239	261	142	446	264	245	271	267	461	347	547	208
626	Gd_02150-aaaa	Gd02150	20170306_B_ELD_7	1	Germany	Mecklenburg Western Pomerania	Eldena	bat	06.03.2017	2017_spring	Winter16/17	2017_spring_bat	NA	211	180	264	392	372	208	233	426	239	249	142	390	264	245	271	267	431	342	519	240
627	Gd_02150-ab	Gd02150	20170306_B_ELD_7	2	Germany	Mecklenburg Western Pomerania	Eldena	bat	06.03.2017	2017_spring	Winter16/17	2017_spring_bat	NA	211	186	264	398	366	208	233	396	239	261	142	446	264	245	271	267	461	347	547	208
628	Gd_02317-aa	Gd02317	20170320_B_ELD_19	1	Germany	Mecklenburg Western Pomerania	Eldena	bat	20.03.2017	2017_spring	Winter16/17	2017_spring_bat	11	252	196	264	410	372	208	224	411	242	255	142	446	264	245	276	267	431	342	519	240
629	Gd_02317-ab	Gd02317	20170320_B_ELD_19	1	Germany	Mecklenburg Western Pomerania	Eldena	bat	20.03.2017	2017_spring	Winter16/17	2017_spring_bat	11	221	192	264	398	366	208	224	411	239	249	142	458	271	245	271	267	431	342	519	240
630	Gd_02167-aa	Gd02167	20170417_B_ELD_31	2	Germany	Mecklenburg Western Pomerania	Eldena	bat	17.04.2017	2017_spring	Winter16/17	2017_spring_bat	8	211	186	264	398	NA	208	233	396	239	261	142	446	264	245	271	267	461	347	547	208
631	Gd_01836-ab	Gd01836	20171016_W_ELD_23	2	Germany	Mecklenburg Western Pomerania	Eldena	wall	16.10.2017	2017_autumn	Winter17/18	2017_autumn_wall	8	211	186	264	398	366	208	233	396	239	261	142	446	264	245	271	267	461	347	547	208
632	Gd_01836-ba	Gd01836	20171016_W_ELD_23	1	Germany	Mecklenburg Western Pomerania	Eldena	wall	16.10.2017	2017_autumn	Winter17/18	2017_autumn_wall	8	252	196	264	404	372	208	224	411	242	255	142	446	264	245	276	267	431	342	519	240
633	Gd_01836-ac	Gd01836	20171016_W_ELD_23	2	Germany	Mecklenburg Western Pomerania	Eldena	wall	16.10.2017	2017_autumn	Winter17/18	2017_autumn_wall	8	226	186	264	404	360	208	224	411	239	249	142	446	264	245	271	267	431	342	547	208
634	Gd_01836-aa	Gd01836	20171016_W_ELD_23	2	Germany	Mecklenburg Western Pomerania	Eldena	wall	16.10.2017	2017_autumn	Winter17/18	2017_autumn_wall	8	262	186	264	410	366	208	208	426	239	243	142	421	246	245	276	267	441	335	547	208
635	Gd_01836-ae	Gd01836	20171016_W_ELD_23	2	Germany	Mecklenburg Western Pomerania	Eldena	wall	16.10.2017	2017_autumn	Winter17/18	2017_autumn_wall	8	272	207	264	356	212	214	224	411	239	249	142	452	264	245	276	267	441	342	547	208
636	Gd_02085-ab	Gd02085	20171016_W_ELD_24	1	Germany	Mecklenburg Western Pomerania	Eldena	wall	16.10.2017	2017_autumn	Winter17/18	2017_autumn_wall	8	257	196	264	434	372	208	224	411	239	255	142	446	264	245	276	267	431	342	519	240
637	Gd_02085-aa	Gd02085	20171016_W_ELD_24	1	Germany	Mecklenburg Western Pomerania	Eldena	wall	16.10.2017	2017_autumn	Winter17/18	2017_autumn_wall	8	252	196	264	410	372	208	224	411	242	255	142	446	264	245	276	267	431	342	519	240
638	Gd_02085-ba	Gd02085	20171016_W_ELD_24	2	Germany	Mecklenburg Western Pomerania	Eldena	wall	16.10.2017	2017_autumn	Winter17/18	2017_autumn_wall	8	211	186	264	398	366	208	233	396	239	261	142	446	264	245	271	267	461	347	NA	208
639	Gd_02085-ac	Gd02085	20171016_W_ELD_24	2	Germany	Mecklenburg Western Pomerania	Eldena	wall	16.10.2017	2017_autumn	Winter17/18	2017_autumn_wall	8	226	196	264	362	372	208	233	411	239	255	148	421	264	245	271	267	441	342	547	208
640	Gd_01837-ba	Gd01837	20171016_W_ELD_25	2	Germany	Mecklenburg Western Pomerania	Eldena	wall	16.10.2017	2017_autumn	Winter17/18	2017_autumn_wall	8	267	207	264	356	212	214	224	411	239	249	142	452	264	245	276	267	441	342	547	208
641	Gd_01837-ab	Gd01837	20171016_W_ELD_25	2	Germany	Mecklenburg Western Pomerania	Eldena	wall	16.10.2017	2017_autumn	Winter17/18	2017_autumn_wall	8	257	180	264	410	366	208	224	426	239	249	142	428	271	245	271	267	441	NA	547	208
642	Gd_01837-aa	Gd01837	20171016_W_ELD_25	1	Germany	Mecklenburg Western Pomerania	Eldena	wall	16.10.2017	2017_autumn	Winter17/18	2017_autumn_wall	8	262	186	264	398	372	214	224	411	239	249	142	421	264	245	276	292	441	335	519	240
643	Gd_01837-ac	Gd01837	20171016_W_ELD_25	2	Germany	Mecklenburg Western Pomerania	Eldena	wall	16.10.2017	2017_autumn	Winter17/18	2017_autumn_wall	8	267	207	264	356	212	214	224	411	239	249	142	452	264	245	276	267	441	342	547	208
644	Gd_01837-ad	Gd01837	20171016_W_ELD_25	2	Germany	Mecklenburg Western Pomerania	Eldena	wall	16.10.2017	2017_autumn	Winter17/18	2017_autumn_wall	8	224	186	264	404	360	208	224	411	239	249	142	446	264	245	271	267	431	NA	547	208
645	Gd_02086-ba	Gd02086	20171016_W_ELD_26	2	Germany	Mecklenburg Western Pomerania	Eldena	wall	16.10.2017	2017_autumn	Winter17/18	2017_autumn_wall	8	262	207	264	356	212	214	224	411	239	249	142	452	264	245	276	267	441	342	547	208
646	Gd_02086-aa	Gd02086	20171016_W_ELD_26	2	Germany	Mecklenburg Western Pomerania	Eldena	wall	16.10.2017	2017_autumn	Winter17/18	2017_autumn_wall	8	262	207	264	356	212	214	224	411	239	249	142	452	264	245	276	267	441	342	547	208
647	Gd_02086-aeaa	Gd02086	20171016_W_ELD_26	2	Germany	Mecklenburg Western Pomerania	Eldena	wall	16.10.2017	2017_autumn	Winter17/18	2017_autumn_wall	8	221	196	264	362	372	208	224	411	239	255	148	421	264	245	271	267	441	342	547	208
648	Gd_02086-af	Gd02086	20171016_W_ELD_26	2	Germany	Mecklenburg Western Pomerania	Eldena	wall	16.10.2017	2017_autumn	Winter17/18	2017_autumn_wall	8	201	186	264	410	366	208	224	411	239	261	142	409	264	245	276	267	431	347	547	208
649	Gd_02086-ad	Gd02086	20171016_W_ELD_26	2	Germany	Mecklenburg Western Pomerania	Eldena	wall	16.10.2017	2017_autumn	Winter17/18	2017_autumn_wall	8	201	186	264	410	NA	208	224	411	239	261	142	409	264	245	276	267	431	347	547	208
650	Gd_02087-ac	Gd02087	20171016_W_ELD_27	2	Germany	Mecklenburg Western Pomerania	Eldena	wall	16.10.2017	2017_autumn	Winter17/18	2017_autumn_wall	8	211	180	264	410	366	208	224	426	239	249	142	403	264	245	271	267	431	342	547	208
651	Gd_02087-ae	Gd02087	20171016_W_ELD_27	1	Germany	Mecklenburg Western Pomerania	Eldena	wall	16.10.2017	2017_autumn	Winter17/18	2017_autumn_wall	8	257	196	264	416	372	208	224	411	239	255	142	446	264	245	276	267	431	342	519	240
652	Gd_02087-ab	Gd02087	20171016_W_ELD_27	2	Germany	Mecklenburg Western Pomerania	Eldena	wall	16.10.2017	2017_autumn	Winter17/18	2017_autumn_wall	8	221	196	264	362	372	208	224	411	239	255	148	421	264	245	271	267	441	342	547	208
653	Gd_02087-ad	Gd02087	20171016_W_ELD_27	2	Germany	Mecklenburg Western Pomerania	Eldena	wall	16.10.2017	2017_autumn	Winter17/18	2017_autumn_wall	8	211	180	264	410	366	208	224	426	239	249	142	403	264	245	271	267	431	342	547	208
654	Gd_02087-aa	Gd02087	20171016_W_ELD_27	2	Germany	Mecklenburg Western Pomerania	Eldena	wall	16.10.2017	2017_autumn	Winter17/18	2017_autumn_wall	8	216	186	264	398	NA	208	233	396	239	261	142	446	264	245	271	267	461	347	547	208
655	Gd_02088-bcaa	Gd02088	20171016_W_ELD_28	1	Germany	Mecklenburg Western Pomerania	Eldena	wall	16.10.2017	2017_autumn	Winter17/18	2017_autumn_wall	8	221	186	264	410	NA	208	224	411	239	249	142	446	264	245	276	267	431	342	519	240
656	Gd_02088-aa	Gd02088	20171016_W_ELD_28	1	Germany	Mecklenburg Western Pomerania	Eldena	wall	16.10.2017	2017_autumn	Winter17/18	2017_autumn_wall	8	257	196	264	416	NA	208	224	411	239	255	142	446	264	245	276	267	431	342	519	240
657	Gd_02088-ba	Gd02088	20171016_W_ELD_28	2	Germany	Mecklenburg Western Pomerania	Eldena	wall	16.10.2017	2017_autumn	Winter17/18	2017_autumn_wall	8	211	180	264	410	366	208	224	426	239	249	142	403	264	245	271	267	431	342	547	208
658	Gd_02089-aa	Gd02089	20171016_W_ELD_29	2	Germany	Mecklenburg Western Pomerania	Eldena	wall	16.10.2017	2017_autumn	Winter17/18	2017_autumn_wall	8	211	186	264	398	366	208	233	396	239	261	142	446	264	245	271	267	461	347	547	208
659	Gd_01838-ab	Gd01838	20171016_W_ELD_42	2	Germany	Mecklenburg Western Pomerania	Eldena	wall	16.10.2017	2017_autumn	Winter17/18	2017_autumn_wall	9	211	186	264	398	366	208	233	396	239	261	142	446	264	245	271	267	461	347	547	208
660	Gd_01838-ba	Gd01838	20171016_W_ELD_42	1	Germany	Mecklenburg Western Pomerania	Eldena	wall	16.10.2017	2017_autumn	Winter17/18	2017_autumn_wall	9	252	196	264	404	372	208	224	411	242	255	142	446	264	245	276	267	431	342	519	240
661	Gd_02090-aa	Gd02090	20171016_W_ELD_43	2	Germany	Mecklenburg Western Pomerania	Eldena	wall	16.10.2017	2017_autumn	Winter17/18	2017_autumn_wall	9	226	186	264	404	360	208	224	411	239	249	142	446	264	245	271	267	431	342	547	208
662	Gd_01841-aa	Gd01841	20171016_W_ELD_69	2	Germany	Mecklenburg Western Pomerania	Eldena	wall	16.10.2017	2017_autumn	Winter17/18	2017_autumn_wall	10	211	186	264	398	366	208	233	396	239	261	142	446	264	245	271	267	461	347	547	208
663	Gd_01841-ac	Gd01841	20171016_W_ELD_69	1	Germany	Mecklenburg Western Pomerania	Eldena	wall	16.10.2017	2017_autumn	Winter17/18	2017_autumn_wall	10	211	186	264	398	372	208	224	396	239	249	142	440	235	245	271	267	431	342	519	240
664	Gd_01841-ca	Gd01841	20171016_W_ELD_69	1	Germany	Mecklenburg Western Pomerania	Eldena	wall	16.10.2017	2017_autumn	Winter17/18	2017_autumn_wall	10	211	180	264	392	372	208	233	426	239	249	142	390	264	245	271	267	431	342	519	240
665	Gd_01841-ad	Gd01841	20171016_W_ELD_69	2	Germany	Mecklenburg Western Pomerania	Eldena	wall	16.10.2017	2017_autumn	Winter17/18	2017_autumn_wall	10	211	186	264	398	366	208	233	396	239	261	142	446	264	245	271	267	461	NA	547	208
666	Gd_01841-ab	Gd01841	20171016_W_ELD_69	2	Germany	Mecklenburg Western Pomerania	Eldena	wall	16.10.2017	2017_autumn	Winter17/18	2017_autumn_wall	10	211	186	264	404	366	208	233	396	239	261	142	446	264	245	271	267	461	347	547	208
667	Gd_01905-aa	Gd01905	20171016_W_ELD_70	2	Germany	Mecklenburg Western Pomerania	Eldena	wall	16.10.2017	2017_autumn	Winter17/18	2017_autumn_wall	10	211	186	264	404	366	208	233	396	239	261	142	446	264	245	271	267	461	347	547	208
668	Gd_01842-aa	Gd01842	20171016_W_ELD_75	1	Germany	Mecklenburg Western Pomerania	Eldena	wall	16.10.2017	2017_autumn	Winter17/18	2017_autumn_wall	10	262	186	264	398	372	214	228	411	239	249	142	421	264	245	276	292	441	335	519	240
669	Gd_01842-ba	Gd01842	20171016_W_ELD_75	1	Germany	Mecklenburg Western Pomerania	Eldena	wall	16.10.2017	2017_autumn	Winter17/18	2017_autumn_wall	10	211	180	264	392	372	208	233	426	239	249	142	390	264	245	271	267	431	342	519	240
670	Gd_01842-ab	Gd01842	20171016_W_ELD_75	2	Germany	Mecklenburg Western Pomerania	Eldena	wall	16.10.2017	2017_autumn	Winter17/18	2017_autumn_wall	10	267	207	264	356	212	214	224	411	239	249	142	452	264	245	276	267	441	342	547	208
671	Gd_01842-ae	Gd01842	20171016_W_ELD_75	1	Germany	Mecklenburg Western Pomerania	Eldena	wall	16.10.2017	2017_autumn	Winter17/18	2017_autumn_wall	10	262	186	264	398	372	214	224	411	239	249	142	421	264	245	276	292	441	335	519	240
672	Gd_01842-ag	Gd01842	20171016_W_ELD_75	1	Germany	Mecklenburg Western Pomerania	Eldena	wall	16.10.2017	2017_autumn	Winter17/18	2017_autumn_wall	10	211	186	264	398	372	208	224	396	239	249	142	440	235	245	271	267	431	342	519	240
673	Gd_02091-ah	Gd02091	20171016_W_ELD_76	1	Germany	Mecklenburg Western Pomerania	Eldena	wall	16.10.2017	2017_autumn	Winter17/18	2017_autumn_wall	10	211	180	264	392	NA	208	233	426	239	249	142	390	264	245	271	267	431	342	519	240
674	Gd_02091-aa	Gd02091	20171016_W_ELD_76	2	Germany	Mecklenburg Western Pomerania	Eldena	wall	16.10.2017	2017_autumn	Winter17/18	2017_autumn_wall	10	257	180	264	398	366	208	224	426	242	249	142	421	271	245	271	267	441	335	547	208
675	Gd_02091-af	Gd02091	20171016_W_ELD_76	1	Germany	Mecklenburg Western Pomerania	Eldena	wall	16.10.2017	2017_autumn	Winter17/18	2017_autumn_wall	10	211	180	264	392	205	208	233	426	239	249	142	390	264	245	271	267	431	342	519	240
676	Gd_02091-ba	Gd02091	20171016_W_ELD_76	2	Germany	Mecklenburg Western Pomerania	Eldena	wall	16.10.2017	2017_autumn	Winter17/18	2017_autumn_wall	10	231	186	264	410	360	208	224	411	239	249	142	446	264	245	276	267	431	342	547	208
677	Gd_02091-aj	Gd02091	20171016_W_ELD_76	2	Germany	Mecklenburg Western Pomerania	Eldena	wall	16.10.2017	2017_autumn	Winter17/18	2017_autumn_wall	10	216	186	264	404	NA	208	224	411	239	261	142	446	264	245	276	274	431	342	547	208
678	Gd_02092-ab	Gd02092	20171016_W_ELD_78	2	Germany	Mecklenburg Western Pomerania	Eldena	wall	16.10.2017	2017_autumn	Winter17/18	2017_autumn_wall	10	267	207	264	356	212	214	224	411	239	249	142	452	264	245	276	267	441	342	547	208
679	Gd_02093-ba	Gd02093	20171016_W_ELD_79	2	Germany	Mecklenburg Western Pomerania	Eldena	wall	16.10.2017	2017_autumn	Winter17/18	2017_autumn_wall	10	201	186	264	404	366	208	224	411	239	261	142	409	264	245	276	267	431	347	547	208
680	Gd_02093-ab	Gd02093	20171016_W_ELD_79	2	Germany	Mecklenburg Western Pomerania	Eldena	wall	16.10.2017	2017_autumn	Winter17/18	2017_autumn_wall	10	211	186	264	398	366	208	233	396	239	261	142	446	264	245	271	267	461	347	547	208
681	Gd_02093-bb	Gd02093	20171016_W_ELD_79	1	Germany	Mecklenburg Western Pomerania	Eldena	wall	16.10.2017	2017_autumn	Winter17/18	2017_autumn_wall	10	211	180	264	392	372	208	233	426	239	249	142	390	264	245	271	267	431	342	519	240
682	Gd_02093-aa	Gd02093	20171016_W_ELD_79	1	Germany	Mecklenburg Western Pomerania	Eldena	wall	16.10.2017	2017_autumn	Winter17/18	2017_autumn_wall	10	211	180	264	392	372	208	233	426	239	249	142	390	264	245	271	267	431	342	519	240
683	Gd_02093-ad	Gd02093	20171016_W_ELD_79	2	Germany	Mecklenburg Western Pomerania	Eldena	wall	16.10.2017	2017_autumn	Winter17/18	2017_autumn_wall	10	211	186	264	398	NA	208	233	396	239	261	142	446	264	245	271	267	461	347	547	208
684	Gd_01906-ab	Gd01906	20171016_W_ELD_80	1	Germany	Mecklenburg Western Pomerania	Eldena	wall	16.10.2017	2017_autumn	Winter17/18	2017_autumn_wall	10	211	186	264	398	372	208	224	396	239	249	142	440	235	245	271	267	431	NA	519	240
685	Gd_01906-ad	Gd01906	20171016_W_ELD_80	1	Germany	Mecklenburg Western Pomerania	Eldena	wall	16.10.2017	2017_autumn	Winter17/18	2017_autumn_wall	10	211	186	264	398	372	208	224	396	239	249	142	440	235	245	271	267	431	NA	519	240
686	Gd_01347-ab	Gd01347	20180205_B_ELD_10	2	Germany	Mecklenburg Western Pomerania	Eldena	bat	05.02.2018	2018_spring	Winter17/18	2018_spring_bat	9	211	186	264	398	366	208	233	396	239	261	142	446	264	245	271	267	461	347	547	208
687	Gd_01348-ca	Gd01348	20180205_B_ELD_11	2	Germany	Mecklenburg Western Pomerania	Eldena	bat	05.02.2018	2018_spring	Winter17/18	2018_spring_bat	9	221	196	264	362	372	208	224	411	239	255	148	421	264	245	271	267	441	342	547	208
688	Gd_01348-cc	Gd01348	20180205_B_ELD_11	2	Germany	Mecklenburg Western Pomerania	Eldena	bat	05.02.2018	2018_spring	Winter17/18	2018_spring_bat	9	221	196	264	362	372	208	224	411	239	255	148	421	264	245	271	267	441	342	547	208
689	Gd_01348-cb	Gd01348	20180205_B_ELD_11	2	Germany	Mecklenburg Western Pomerania	Eldena	bat	05.02.2018	2018_spring	Winter17/18	2018_spring_bat	9	201	186	264	410	366	208	224	411	239	261	142	409	264	245	276	267	431	347	547	208
690	Gd_01349-abaa	Gd01349	20180205_B_ELD_12	1	Germany	Mecklenburg Western Pomerania	Eldena	bat	05.02.2018	2018_spring	Winter17/18	2018_spring_bat	5	211	180	264	392	372	208	233	426	239	249	142	390	264	245	271	267	431	342	519	240
691	Gd_01349-aa	Gd01349	20180205_B_ELD_12	2	Germany	Mecklenburg Western Pomerania	Eldena	bat	05.02.2018	2018_spring	Winter17/18	2018_spring_bat	5	211	180	264	410	212	208	224	426	239	249	142	403	264	245	271	267	431	342	547	208
692	Gd_01350-ac	Gd01350	20180205_B_ELD_13	1	Germany	Mecklenburg Western Pomerania	Eldena	bat	05.02.2018	2018_spring	Winter17/18	2018_spring_bat	5	262	186	264	398	372	214	224	411	239	249	142	421	264	245	276	292	441	335	519	240
693	Gd_01350-abaa	Gd01350	20180205_B_ELD_13	1	Germany	Mecklenburg Western Pomerania	Eldena	bat	05.02.2018	2018_spring	Winter17/18	2018_spring_bat	5	201	186	264	398	366	208	224	426	239	249	142	403	264	245	271	267	431	342	519	240
694	Gd_01350-aa	Gd01350	20180205_B_ELD_13	1	Germany	Mecklenburg Western Pomerania	Eldena	bat	05.02.2018	2018_spring	Winter17/18	2018_spring_bat	5	262	186	264	398	372	214	224	411	239	249	142	421	264	245	276	292	441	335	519	240
695	Gd_01351-abaa	Gd01351	20180205_B_ELD_14	1	Germany	Mecklenburg Western Pomerania	Eldena	bat	05.02.2018	2018_spring	Winter17/18	2018_spring_bat	5	252	196	264	410	NA	208	224	411	242	255	142	446	264	245	276	267	431	342	519	240
696	Gd_01354-aab	Gd01354	20180205_B_ELD_17	1	Germany	Mecklenburg Western Pomerania	Eldena	bat	05.02.2018	2018_spring	Winter17/18	2018_spring_bat	5	211	180	264	392	212	208	233	426	239	249	142	390	264	245	271	267	431	342	519	240
697	Gd_01354-aac	Gd01354	20180205_B_ELD_17	1	Germany	Mecklenburg Western Pomerania	Eldena	bat	05.02.2018	2018_spring	Winter17/18	2018_spring_bat	5	211	180	264	392	372	208	233	426	239	249	142	390	264	245	271	267	431	342	519	240
698	Gd_01354-aaaaa	Gd01354	20180205_B_ELD_17	1	Germany	Mecklenburg Western Pomerania	Eldena	bat	05.02.2018	2018_spring	Winter17/18	2018_spring_bat	5	211	180	264	392	372	208	233	426	239	249	142	390	264	245	271	267	431	342	519	240
699	Gd_01339-ab	Gd01339	20180205_B_ELD_2	1	Germany	Mecklenburg Western Pomerania	Eldena	bat	05.02.2018	2018_spring	Winter17/18	2018_spring_bat	10	257	196	264	410	372	208	224	411	239	255	142	458	264	245	276	267	431	335	519	240
700	Gd_01339-aa	Gd01339	20180205_B_ELD_2	1	Germany	Mecklenburg Western Pomerania	Eldena	bat	05.02.2018	2018_spring	Winter17/18	2018_spring_bat	10	257	196	264	410	372	208	224	411	239	255	142	458	264	245	276	267	431	335	519	240
701	Gd_01339-ac	Gd01339	20180205_B_ELD_2	1	Germany	Mecklenburg Western Pomerania	Eldena	bat	05.02.2018	2018_spring	Winter17/18	2018_spring_bat	10	257	196	264	410	372	208	224	411	239	255	142	458	264	245	276	267	431	335	519	240
702	Gd_01340-ab	Gd01340	20180205_B_ELD_3	2	Germany	Mecklenburg Western Pomerania	Eldena	bat	05.02.2018	2018_spring	Winter17/18	2018_spring_bat	10	221	196	264	362	372	208	224	411	239	255	148	421	264	245	271	267	441	342	547	208
703	Gd_01340-aa	Gd01340	20180205_B_ELD_3	2	Germany	Mecklenburg Western Pomerania	Eldena	bat	05.02.2018	2018_spring	Winter17/18	2018_spring_bat	10	221	196	264	362	NA	208	224	411	239	255	148	421	264	245	271	267	441	342	547	208
704	Gd_01340-ac	Gd01340	20180205_B_ELD_3	2	Germany	Mecklenburg Western Pomerania	Eldena	bat	05.02.2018	2018_spring	Winter17/18	2018_spring_bat	10	221	196	264	362	372	208	224	411	239	255	148	421	264	245	271	267	441	342	547	208
705	Gd_01341-ac	Gd01341	20180205_B_ELD_4	1	Germany	Mecklenburg Western Pomerania	Eldena	bat	05.02.2018	2018_spring	Winter17/18	2018_spring_bat	10	221	192	264	398	366	208	224	411	239	249	142	458	271	245	271	267	431	342	519	240
706	Gd_01341-aa	Gd01341	20180205_B_ELD_4	1	Germany	Mecklenburg Western Pomerania	Eldena	bat	05.02.2018	2018_spring	Winter17/18	2018_spring_bat	10	221	192	264	398	366	208	224	411	239	249	142	458	271	245	271	267	431	342	519	240
707	Gd_01341-ab	Gd01341	20180205_B_ELD_4	1	Germany	Mecklenburg Western Pomerania	Eldena	bat	05.02.2018	2018_spring	Winter17/18	2018_spring_bat	10	221	192	264	398	366	208	224	411	239	249	142	458	271	245	271	267	431	342	519	240
708	Gd_01343-ab	Gd01343	20180205_B_ELD_6	1	Germany	Mecklenburg Western Pomerania	Eldena	bat	05.02.2018	2018_spring	Winter17/18	2018_spring_bat	9	201	180	264	398	366	208	224	411	239	261	142	421	271	245	271	267	431	347	519	240
709	Gd_01343-ac	Gd01343	20180205_B_ELD_6	1	Germany	Mecklenburg Western Pomerania	Eldena	bat	05.02.2018	2018_spring	Winter17/18	2018_spring_bat	9	201	180	264	404	366	208	224	411	239	261	142	421	271	245	271	267	431	347	519	240
710	Gd_01343-aa	Gd01343	20180205_B_ELD_6	1	Germany	Mecklenburg Western Pomerania	Eldena	bat	05.02.2018	2018_spring	Winter17/18	2018_spring_bat	9	201	180	264	398	366	208	224	411	239	261	142	421	271	245	271	267	431	347	519	240
711	Gd_01344-ab	Gd01344	20180205_B_ELD_7	1	Germany	Mecklenburg Western Pomerania	Eldena	bat	05.02.2018	2018_spring	Winter17/18	2018_spring_bat	9	211	180	264	386	205	208	233	426	239	249	142	390	264	245	271	267	431	342	519	240
712	Gd_01344-ac	Gd01344	20180205_B_ELD_7	1	Germany	Mecklenburg Western Pomerania	Eldena	bat	05.02.2018	2018_spring	Winter17/18	2018_spring_bat	9	211	180	264	386	372	208	233	426	239	249	142	390	264	245	271	267	431	342	519	240
713	Gd_01447-aa	Gd01447	20180219_B_ELD_1	2	Germany	Mecklenburg Western Pomerania	Eldena	bat	19.02.2018	2018_spring	Winter17/18	2018_spring_bat	4	201	186	264	410	366	208	224	411	239	261	142	409	264	245	276	267	431	347	547	208
714	Gd_01447-ab	Gd01447	20180219_B_ELD_1	2	Germany	Mecklenburg Western Pomerania	Eldena	bat	19.02.2018	2018_spring	Winter17/18	2018_spring_bat	4	201	186	264	410	366	208	224	411	239	261	142	409	264	245	276	267	431	347	547	208
715	Gd_01447-ac	Gd01447	20180219_B_ELD_1	2	Germany	Mecklenburg Western Pomerania	Eldena	bat	19.02.2018	2018_spring	Winter17/18	2018_spring_bat	4	201	186	264	410	366	208	224	411	239	261	142	409	264	245	276	267	431	347	547	208
716	Gd_01456-ac	Gd01456	20180219_B_ELD_10	1	Germany	Mecklenburg Western Pomerania	Eldena	bat	19.02.2018	2018_spring	Winter17/18	2018_spring_bat	5	211	180	264	392	372	208	233	426	239	249	142	390	264	245	271	267	431	342	519	240
717	Gd_01456-aa	Gd01456	20180219_B_ELD_10	1	Germany	Mecklenburg Western Pomerania	Eldena	bat	19.02.2018	2018_spring	Winter17/18	2018_spring_bat	5	211	180	264	392	372	208	233	426	239	249	142	390	264	245	271	267	431	342	519	240
718	Gd_01457-ab	Gd01457	20180219_B_ELD_11	2	Germany	Mecklenburg Western Pomerania	Eldena	bat	19.02.2018	2018_spring	Winter17/18	2018_spring_bat	5	211	186	264	398	366	208	233	396	239	261	142	446	264	245	271	267	461	347	547	208
719	Gd_01457-aa	Gd01457	20180219_B_ELD_11	1	Germany	Mecklenburg Western Pomerania	Eldena	bat	19.02.2018	2018_spring	Winter17/18	2018_spring_bat	5	211	192	264	398	372	208	224	396	239	249	142	446	235	245	271	267	431	342	519	240
720	Gd_01457-ac	Gd01457	20180219_B_ELD_11	2	Germany	Mecklenburg Western Pomerania	Eldena	bat	19.02.2018	2018_spring	Winter17/18	2018_spring_bat	5	211	186	264	398	366	208	233	396	239	261	142	446	264	245	271	267	461	347	547	208
721	Gd_01458-aa	Gd01458	20180219_B_ELD_12	1	Germany	Mecklenburg Western Pomerania	Eldena	bat	19.02.2018	2018_spring	Winter17/18	2018_spring_bat	5	211	186	264	398	372	208	224	396	239	249	142	440	235	245	271	267	431	342	519	240
722	Gd_01458-ab	Gd01458	20180219_B_ELD_12	2	Germany	Mecklenburg Western Pomerania	Eldena	bat	19.02.2018	2018_spring	Winter17/18	2018_spring_bat	5	196	196	240	398	360	208	224	396	239	261	142	390	264	245	271	267	431	342	547	208
723	Gd_01459-ac	Gd01459	20180219_B_ELD_13	1	Germany	Mecklenburg Western Pomerania	Eldena	bat	19.02.2018	2018_spring	Winter17/18	2018_spring_bat	5	262	186	264	398	372	214	224	411	239	249	142	421	264	245	276	292	441	335	519	240
724	Gd_01459-ab	Gd01459	20180219_B_ELD_13	1	Germany	Mecklenburg Western Pomerania	Eldena	bat	19.02.2018	2018_spring	Winter17/18	2018_spring_bat	5	262	186	264	398	372	214	224	411	239	249	142	421	264	245	276	292	441	335	519	240
725	Gd_01459-aa	Gd01459	20180219_B_ELD_13	1	Germany	Mecklenburg Western Pomerania	Eldena	bat	19.02.2018	2018_spring	Winter17/18	2018_spring_bat	5	211	180	264	392	372	208	233	426	239	249	142	390	264	245	271	267	431	342	519	240
726	Gd_01460-ab	Gd01460	20180219_B_ELD_14	1	Germany	Mecklenburg Western Pomerania	Eldena	bat	19.02.2018	2018_spring	Winter17/18	2018_spring_bat	5	262	186	264	422	372	214	224	411	239	249	142	421	264	245	276	292	441	335	519	240
727	Gd_01460-aa	Gd01460	20180219_B_ELD_14	1	Germany	Mecklenburg Western Pomerania	Eldena	bat	19.02.2018	2018_spring	Winter17/18	2018_spring_bat	5	211	180	264	392	372	208	233	426	239	249	142	390	264	245	271	267	431	342	519	240
728	Gd_01460-ac	Gd01460	20180219_B_ELD_14	2	Germany	Mecklenburg Western Pomerania	Eldena	bat	19.02.2018	2018_spring	Winter17/18	2018_spring_bat	5	211	186	264	398	366	208	233	396	239	261	142	446	264	245	271	267	461	347	547	208
729	Gd_01461-aa	Gd01461	20180219_B_ELD_15	2	Germany	Mecklenburg Western Pomerania	Eldena	bat	19.02.2018	2018_spring	Winter17/18	2018_spring_bat	6	201	186	264	410	366	208	224	411	239	261	142	421	264	245	276	267	431	347	547	208
730	Gd_01461-ac	Gd01461	20180219_B_ELD_15	1	Germany	Mecklenburg Western Pomerania	Eldena	bat	19.02.2018	2018_spring	Winter17/18	2018_spring_bat	6	262	186	264	398	372	214	224	411	239	249	142	421	264	245	276	292	441	335	519	240
731	Gd_01461-ab	Gd01461	20180219_B_ELD_15	2	Germany	Mecklenburg Western Pomerania	Eldena	bat	19.02.2018	2018_spring	Winter17/18	2018_spring_bat	6	201	186	264	410	366	208	224	411	239	261	142	421	264	245	276	267	431	347	547	208
732	Gd_01462-ac	Gd01462	20180219_B_ELD_16	2	Germany	Mecklenburg Western Pomerania	Eldena	bat	19.02.2018	2018_spring	Winter17/18	2018_spring_bat	6	226	186	264	404	360	208	224	411	239	249	142	446	264	245	271	267	431	342	547	208
733	Gd_01462-ab	Gd01462	20180219_B_ELD_16	2	Germany	Mecklenburg Western Pomerania	Eldena	bat	19.02.2018	2018_spring	Winter17/18	2018_spring_bat	6	206	186	264	410	366	208	224	411	239	261	142	409	264	245	276	267	431	347	547	208
734	Gd_01462-aa	Gd01462	20180219_B_ELD_16	2	Germany	Mecklenburg Western Pomerania	Eldena	bat	19.02.2018	2018_spring	Winter17/18	2018_spring_bat	6	206	186	264	410	366	208	224	411	239	261	142	409	264	245	276	267	431	347	547	208
735	Gd_01448-ac	Gd01448	20180219_B_ELD_2	2	Germany	Mecklenburg Western Pomerania	Eldena	bat	19.02.2018	2018_spring	Winter17/18	2018_spring_bat	4	211	186	264	398	366	208	233	396	239	261	142	446	264	245	271	267	461	347	547	208
736	Gd_01448-aa	Gd01448	20180219_B_ELD_2	2	Germany	Mecklenburg Western Pomerania	Eldena	bat	19.02.2018	2018_spring	Winter17/18	2018_spring_bat	4	211	186	264	398	366	208	233	396	239	261	142	446	264	245	271	267	461	347	547	208
737	Gd_01448-ab	Gd01448	20180219_B_ELD_2	2	Germany	Mecklenburg Western Pomerania	Eldena	bat	19.02.2018	2018_spring	Winter17/18	2018_spring_bat	4	211	186	264	398	366	208	233	396	239	261	142	446	264	245	271	267	461	347	547	208
738	Gd_01466-ac	Gd01466	20180219_B_ELD_20	2	Germany	Mecklenburg Western Pomerania	Eldena	bat	19.02.2018	2018_spring	Winter17/18	2018_spring_bat	9	201	186	264	416	366	208	224	411	239	261	142	409	264	245	276	267	431	347	547	208
739	Gd_01466-aa	Gd01466	20180219_B_ELD_20	2	Germany	Mecklenburg Western Pomerania	Eldena	bat	19.02.2018	2018_spring	Winter17/18	2018_spring_bat	9	201	186	264	416	366	208	224	411	239	261	142	409	264	245	276	267	431	347	547	208
740	Gd_01466-ab	Gd01466	20180219_B_ELD_20	2	Germany	Mecklenburg Western Pomerania	Eldena	bat	19.02.2018	2018_spring	Winter17/18	2018_spring_bat	9	201	186	264	416	366	208	224	411	239	261	142	409	264	245	276	267	431	347	547	208
741	Gd_01467-ab	Gd01467	20180219_B_ELD_21	1	Germany	Mecklenburg Western Pomerania	Eldena	bat	19.02.2018	2018_spring	Winter17/18	2018_spring_bat	9	252	196	264	404	378	208	224	411	242	255	142	446	264	245	276	267	431	342	519	240
742	Gd_01467-ac	Gd01467	20180219_B_ELD_21	2	Germany	Mecklenburg Western Pomerania	Eldena	bat	19.02.2018	2018_spring	Winter17/18	2018_spring_bat	9	201	186	264	416	366	208	224	411	239	261	142	409	264	245	276	267	431	347	547	208
743	Gd_01467-aa	Gd01467	20180219_B_ELD_21	2	Germany	Mecklenburg Western Pomerania	Eldena	bat	19.02.2018	2018_spring	Winter17/18	2018_spring_bat	9	226	186	264	404	360	208	224	411	239	249	142	446	264	245	271	267	431	342	547	208
744	Gd_01468-ac	Gd01468	20180219_B_ELD_22	1	Germany	Mecklenburg Western Pomerania	Eldena	bat	19.02.2018	2018_spring	Winter17/18	2018_spring_bat	9	262	186	264	398	372	214	224	411	239	249	142	421	264	245	276	292	441	335	519	240
745	Gd_01468-aa	Gd01468	20180219_B_ELD_22	2	Germany	Mecklenburg Western Pomerania	Eldena	bat	19.02.2018	2018_spring	Winter17/18	2018_spring_bat	9	221	196	264	362	372	208	224	411	239	255	148	421	264	245	271	267	441	342	547	208
746	Gd_01468-ab	Gd01468	20180219_B_ELD_22	2	Germany	Mecklenburg Western Pomerania	Eldena	bat	19.02.2018	2018_spring	Winter17/18	2018_spring_bat	9	221	196	264	362	372	208	224	411	239	255	148	421	264	245	271	267	441	342	547	208
747	Gd_01469-ab	Gd01469	20180219_B_ELD_23	2	Germany	Mecklenburg Western Pomerania	Eldena	bat	19.02.2018	2018_spring	Winter17/18	2018_spring_bat	9	201	186	264	410	366	208	224	411	239	261	142	409	264	245	276	267	431	347	547	208
748	Gd_01469-aa	Gd01469	20180219_B_ELD_23	2	Germany	Mecklenburg Western Pomerania	Eldena	bat	19.02.2018	2018_spring	Winter17/18	2018_spring_bat	9	211	186	264	398	366	208	233	396	239	261	142	446	264	245	271	267	461	347	547	208
749	Gd_01469-ac	Gd01469	20180219_B_ELD_23	2	Germany	Mecklenburg Western Pomerania	Eldena	bat	19.02.2018	2018_spring	Winter17/18	2018_spring_bat	9	211	186	264	398	366	208	233	396	239	261	142	446	264	245	271	267	461	347	547	208
750	Gd_01470-ac	Gd01470	20180219_B_ELD_24	2	Germany	Mecklenburg Western Pomerania	Eldena	bat	19.02.2018	2018_spring	Winter17/18	2018_spring_bat	9	201	186	264	416	366	208	224	411	239	261	142	409	264	245	276	267	431	347	547	208
751	Gd_01470-aa	Gd01470	20180219_B_ELD_24	2	Germany	Mecklenburg Western Pomerania	Eldena	bat	19.02.2018	2018_spring	Winter17/18	2018_spring_bat	9	267	207	264	356	212	214	224	411	239	249	142	452	264	245	276	267	441	342	547	208
752	Gd_01470-ab	Gd01470	20180219_B_ELD_24	2	Germany	Mecklenburg Western Pomerania	Eldena	bat	19.02.2018	2018_spring	Winter17/18	2018_spring_bat	9	267	207	264	356	212	214	224	411	239	249	142	452	264	245	276	267	441	342	547	208
753	Gd_01471-ac	Gd01471	20180219_B_ELD_25	2	Germany	Mecklenburg Western Pomerania	Eldena	bat	19.02.2018	2018_spring	Winter17/18	2018_spring_bat	NA	226	196	264	362	372	208	224	411	239	255	148	421	264	245	271	267	441	342	547	208
754	Gd_01471-ab	Gd01471	20180219_B_ELD_25	1	Germany	Mecklenburg Western Pomerania	Eldena	bat	19.02.2018	2018_spring	Winter17/18	2018_spring_bat	NA	221	192	264	398	366	208	224	411	239	249	142	458	271	245	271	267	431	342	519	240
755	Gd_01471-aa	Gd01471	20180219_B_ELD_25	1	Germany	Mecklenburg Western Pomerania	Eldena	bat	19.02.2018	2018_spring	Winter17/18	2018_spring_bat	NA	221	192	264	398	366	208	224	411	239	249	142	458	271	245	271	267	431	342	519	240
756	Gd_01472-aa	Gd01472	20180219_B_ELD_26	1	Germany	Mecklenburg Western Pomerania	Eldena	bat	19.02.2018	2018_spring	Winter17/18	2018_spring_bat	NA	211	180	264	392	372	208	233	426	239	249	142	390	264	245	271	267	431	342	519	240
757	Gd_01472-ac	Gd01472	20180219_B_ELD_26	2	Germany	Mecklenburg Western Pomerania	Eldena	bat	19.02.2018	2018_spring	Winter17/18	2018_spring_bat	NA	272	207	264	356	212	214	224	411	239	249	142	452	264	245	276	267	441	342	547	208
758	Gd_01472-ab	Gd01472	20180219_B_ELD_26	2	Germany	Mecklenburg Western Pomerania	Eldena	bat	19.02.2018	2018_spring	Winter17/18	2018_spring_bat	NA	272	207	264	356	212	214	224	411	239	249	142	452	264	245	276	267	441	342	547	208
759	Gd_01473-ac	Gd01473	20180219_B_ELD_27	2	Germany	Mecklenburg Western Pomerania	Eldena	bat	19.02.2018	2018_spring	Winter17/18	2018_spring_bat	NA	226	196	264	362	372	208	224	411	239	255	148	421	264	245	271	267	441	342	547	208
760	Gd_01473-aa	Gd01473	20180219_B_ELD_27	2	Germany	Mecklenburg Western Pomerania	Eldena	bat	19.02.2018	2018_spring	Winter17/18	2018_spring_bat	NA	226	196	264	362	372	208	224	411	239	255	148	421	264	245	271	267	441	342	547	208
761	Gd_01473-ab	Gd01473	20180219_B_ELD_27	2	Germany	Mecklenburg Western Pomerania	Eldena	bat	19.02.2018	2018_spring	Winter17/18	2018_spring_bat	NA	211	186	264	398	366	208	233	396	239	261	142	446	264	245	271	267	461	347	547	208
762	Gd_01474-ac	Gd01474	20180219_B_ELD_28	1	Germany	Mecklenburg Western Pomerania	Eldena	bat	19.02.2018	2018_spring	Winter17/18	2018_spring_bat	NA	211	180	264	392	372	208	233	426	239	249	142	390	264	245	271	267	431	342	NA	240
763	Gd_01474-aa	Gd01474	20180219_B_ELD_28	1	Germany	Mecklenburg Western Pomerania	Eldena	bat	19.02.2018	2018_spring	Winter17/18	2018_spring_bat	NA	252	180	264	410	372	208	224	411	242	255	142	446	264	245	276	267	431	342	519	240
764	Gd_01474-ab	Gd01474	20180219_B_ELD_28	1	Germany	Mecklenburg Western Pomerania	Eldena	bat	19.02.2018	2018_spring	Winter17/18	2018_spring_bat	NA	211	180	264	392	372	208	233	426	239	249	142	390	264	245	271	267	431	342	519	240
765	Gd_01475-ac	Gd01475	20180219_B_ELD_29	1	Germany	Mecklenburg Western Pomerania	Eldena	bat	19.02.2018	2018_spring	Winter17/18	2018_spring_bat	NA	262	186	264	398	372	214	224	411	239	249	142	421	264	245	276	292	441	335	519	240
766	Gd_01475-ab	Gd01475	20180219_B_ELD_29	2	Germany	Mecklenburg Western Pomerania	Eldena	bat	19.02.2018	2018_spring	Winter17/18	2018_spring_bat	NA	221	196	264	362	372	208	224	411	239	255	148	421	264	245	271	267	441	342	547	208
767	Gd_01475-aa	Gd01475	20180219_B_ELD_29	2	Germany	Mecklenburg Western Pomerania	Eldena	bat	19.02.2018	2018_spring	Winter17/18	2018_spring_bat	NA	216	186	264	398	366	208	233	396	239	261	142	416	264	245	271	267	461	347	547	208
768	Gd_01449-aa	Gd01449	20180219_B_ELD_3	2	Germany	Mecklenburg Western Pomerania	Eldena	bat	19.02.2018	2018_spring	Winter17/18	2018_spring_bat	4	201	186	264	410	366	208	224	411	239	261	142	409	264	245	276	267	431	347	547	208
769	Gd_01449-ab	Gd01449	20180219_B_ELD_3	2	Germany	Mecklenburg Western Pomerania	Eldena	bat	19.02.2018	2018_spring	Winter17/18	2018_spring_bat	4	211	186	264	398	366	208	233	396	239	261	142	446	264	245	271	267	461	347	547	208
770	Gd_01449-ac	Gd01449	20180219_B_ELD_3	2	Germany	Mecklenburg Western Pomerania	Eldena	bat	19.02.2018	2018_spring	Winter17/18	2018_spring_bat	4	201	186	264	410	366	208	224	411	239	261	142	409	264	245	276	267	431	347	547	208
771	Gd_01476-ac	Gd01476	20180219_B_ELD_30	2	Germany	Mecklenburg Western Pomerania	Eldena	bat	19.02.2018	2018_spring	Winter17/18	2018_spring_bat	NA	267	207	264	356	212	214	224	411	239	249	142	452	264	245	276	267	441	342	547	208
772	Gd_01476-ab	Gd01476	20180219_B_ELD_30	2	Germany	Mecklenburg Western Pomerania	Eldena	bat	19.02.2018	2018_spring	Winter17/18	2018_spring_bat	NA	267	207	264	356	212	214	224	411	239	249	142	452	264	245	276	267	441	342	547	208
773	Gd_01476-aa	Gd01476	20180219_B_ELD_30	1	Germany	Mecklenburg Western Pomerania	Eldena	bat	19.02.2018	2018_spring	Winter17/18	2018_spring_bat	NA	211	180	264	386	372	208	233	426	239	249	142	390	264	245	271	267	431	342	519	240
774	Gd_01477-aa	Gd01477	20180219_B_ELD_31	2	Germany	Mecklenburg Western Pomerania	Eldena	bat	19.02.2018	2018_spring	Winter17/18	2018_spring_bat	NA	226	186	264	404	360	208	224	411	239	249	142	446	264	245	271	267	431	342	547	208
775	Gd_01477-ab	Gd01477	20180219_B_ELD_31	2	Germany	Mecklenburg Western Pomerania	Eldena	bat	19.02.2018	2018_spring	Winter17/18	2018_spring_bat	NA	211	186	264	398	366	208	233	396	239	261	142	446	264	245	271	267	461	347	547	208
776	Gd_01477-ac	Gd01477	20180219_B_ELD_31	2	Germany	Mecklenburg Western Pomerania	Eldena	bat	19.02.2018	2018_spring	Winter17/18	2018_spring_bat	NA	211	186	264	398	366	208	233	396	239	261	142	446	264	245	271	267	461	347	547	208
777	Gd_01478-ab	Gd01478	20180219_B_ELD_32	2	Germany	Mecklenburg Western Pomerania	Eldena	bat	19.02.2018	2018_spring	Winter17/18	2018_spring_bat	NA	211	186	264	398	366	208	233	396	239	261	142	446	264	245	271	267	461	347	547	208
778	Gd_01478-ac	Gd01478	20180219_B_ELD_32	2	Germany	Mecklenburg Western Pomerania	Eldena	bat	19.02.2018	2018_spring	Winter17/18	2018_spring_bat	NA	211	186	264	398	366	208	233	396	239	261	142	446	264	245	271	267	461	347	547	208
779	Gd_01478-aa	Gd01478	20180219_B_ELD_32	2	Germany	Mecklenburg Western Pomerania	Eldena	bat	19.02.2018	2018_spring	Winter17/18	2018_spring_bat	NA	211	186	264	398	366	208	233	396	239	261	142	446	264	245	271	267	461	347	547	208
780	Gd_01479-ab	Gd01479	20180219_B_ELD_33	2	Germany	Mecklenburg Western Pomerania	Eldena	bat	19.02.2018	2018_spring	Winter17/18	2018_spring_bat	NA	226	186	264	404	360	208	224	411	239	249	142	446	264	245	271	267	431	342	547	208
781	Gd_01479-aa	Gd01479	20180219_B_ELD_33	2	Germany	Mecklenburg Western Pomerania	Eldena	bat	19.02.2018	2018_spring	Winter17/18	2018_spring_bat	NA	211	186	264	398	NA	208	233	396	239	261	142	446	264	245	271	267	461	347	547	208
782	Gd_01479-ac	Gd01479	20180219_B_ELD_33	2	Germany	Mecklenburg Western Pomerania	Eldena	bat	19.02.2018	2018_spring	Winter17/18	2018_spring_bat	NA	226	186	264	404	360	208	224	411	239	249	142	446	264	245	271	267	431	342	547	208
783	Gd_01481-ac	Gd01481	20180219_B_ELD_35	2	Germany	Mecklenburg Western Pomerania	Eldena	bat	19.02.2018	2018_spring	Winter17/18	2018_spring_bat	10	211	186	264	404	366	208	233	396	239	261	142	446	264	245	271	267	461	347	547	208
784	Gd_01481-aa	Gd01481	20180219_B_ELD_35	2	Germany	Mecklenburg Western Pomerania	Eldena	bat	19.02.2018	2018_spring	Winter17/18	2018_spring_bat	10	211	186	264	404	366	208	233	396	239	261	142	446	264	245	271	267	461	347	547	208
785	Gd_01481-ab	Gd01481	20180219_B_ELD_35	2	Germany	Mecklenburg Western Pomerania	Eldena	bat	19.02.2018	2018_spring	Winter17/18	2018_spring_bat	10	211	186	264	404	366	208	233	396	239	261	142	446	264	245	271	267	461	347	547	208
786	Gd_01482-ab	Gd01482	20180219_B_ELD_36	2	Germany	Mecklenburg Western Pomerania	Eldena	bat	19.02.2018	2018_spring	Winter17/18	2018_spring_bat	10	226	186	264	398	360	208	224	411	239	249	142	446	264	245	271	267	431	342	547	208
787	Gd_01482-ac	Gd01482	20180219_B_ELD_36	2	Germany	Mecklenburg Western Pomerania	Eldena	bat	19.02.2018	2018_spring	Winter17/18	2018_spring_bat	10	211	186	264	398	366	208	233	396	239	261	142	446	264	245	271	267	461	347	547	208
788	Gd_01483-ac	Gd01483	20180219_B_ELD_37	2	Germany	Mecklenburg Western Pomerania	Eldena	bat	19.02.2018	2018_spring	Winter17/18	2018_spring_bat	10	201	192	264	410	366	208	224	411	239	261	142	409	264	245	276	267	431	347	547	208
789	Gd_01483-aa	Gd01483	20180219_B_ELD_37	2	Germany	Mecklenburg Western Pomerania	Eldena	bat	19.02.2018	2018_spring	Winter17/18	2018_spring_bat	10	221	196	264	362	372	208	224	411	239	255	148	421	264	245	271	267	441	342	547	208
790	Gd_01483-ab	Gd01483	20180219_B_ELD_37	1	Germany	Mecklenburg Western Pomerania	Eldena	bat	19.02.2018	2018_spring	Winter17/18	2018_spring_bat	10	262	186	264	398	372	214	224	411	239	249	142	421	264	245	276	292	441	335	519	240
791	Gd_01484-ab	Gd01484	20180219_B_ELD_38	2	Germany	Mecklenburg Western Pomerania	Eldena	bat	19.02.2018	2018_spring	Winter17/18	2018_spring_bat	10	221	196	264	362	372	208	224	411	239	255	148	421	264	245	271	267	441	342	547	208
792	Gd_01484-aa	Gd01484	20180219_B_ELD_38	1	Germany	Mecklenburg Western Pomerania	Eldena	bat	19.02.2018	2018_spring	Winter17/18	2018_spring_bat	10	252	196	264	410	372	208	224	411	242	255	142	446	264	245	276	267	431	342	519	240
793	Gd_01484-ac	Gd01484	20180219_B_ELD_38	1	Germany	Mecklenburg Western Pomerania	Eldena	bat	19.02.2018	2018_spring	Winter17/18	2018_spring_bat	10	252	196	264	410	372	208	224	411	242	255	142	446	264	245	276	267	431	342	519	240
794	Gd_01485-ab	Gd01485	20180219_B_ELD_39	2	Germany	Mecklenburg Western Pomerania	Eldena	bat	19.02.2018	2018_spring	Winter17/18	2018_spring_bat	10	226	186	264	422	360	208	224	411	239	249	142	446	264	245	271	267	431	342	547	208
795	Gd_01485-aa	Gd01485	20180219_B_ELD_39	2	Germany	Mecklenburg Western Pomerania	Eldena	bat	19.02.2018	2018_spring	Winter17/18	2018_spring_bat	10	226	186	264	422	360	208	224	411	239	249	142	446	264	245	271	267	431	342	547	208
796	Gd_01485-ac	Gd01485	20180219_B_ELD_39	2	Germany	Mecklenburg Western Pomerania	Eldena	bat	19.02.2018	2018_spring	Winter17/18	2018_spring_bat	10	226	186	264	422	NA	208	224	411	239	249	142	446	264	245	271	267	431	342	547	208
797	Gd_01450-ac	Gd01450	20180219_B_ELD_4	1	Germany	Mecklenburg Western Pomerania	Eldena	bat	19.02.2018	2018_spring	Winter17/18	2018_spring_bat	4	211	180	264	392	372	208	233	426	239	249	142	390	264	245	271	267	431	342	519	240
798	Gd_01450-ab	Gd01450	20180219_B_ELD_4	1	Germany	Mecklenburg Western Pomerania	Eldena	bat	19.02.2018	2018_spring	Winter17/18	2018_spring_bat	4	211	180	264	392	372	208	233	426	239	249	142	390	264	245	271	267	431	342	519	240
799	Gd_01450-aa	Gd01450	20180219_B_ELD_4	1	Germany	Mecklenburg Western Pomerania	Eldena	bat	19.02.2018	2018_spring	Winter17/18	2018_spring_bat	4	211	180	264	392	372	208	233	426	239	249	142	390	264	245	271	267	431	342	519	240
800	Gd_01486-aa	Gd01486	20180219_B_ELD_40	1	Germany	Mecklenburg Western Pomerania	Eldena	bat	19.02.2018	2018_spring	Winter17/18	2018_spring_bat	10	257	196	264	410	372	208	224	411	239	255	142	458	264	245	276	267	431	335	519	240
801	Gd_01486-ab	Gd01486	20180219_B_ELD_40	1	Germany	Mecklenburg Western Pomerania	Eldena	bat	19.02.2018	2018_spring	Winter17/18	2018_spring_bat	10	257	196	264	410	372	208	224	411	239	255	142	458	264	245	276	267	431	335	519	240
802	Gd_01486-ac	Gd01486	20180219_B_ELD_40	1	Germany	Mecklenburg Western Pomerania	Eldena	bat	19.02.2018	2018_spring	Winter17/18	2018_spring_bat	10	257	196	264	410	372	208	224	411	239	255	142	458	264	245	276	267	431	335	519	240
803	Gd_01487-ac	Gd01487	20180219_B_ELD_41	2	Germany	Mecklenburg Western Pomerania	Eldena	bat	19.02.2018	2018_spring	Winter17/18	2018_spring_bat	10	226	196	264	368	372	208	224	411	239	255	148	421	264	245	271	267	441	342	547	208
804	Gd_01487-aa	Gd01487	20180219_B_ELD_41	2	Germany	Mecklenburg Western Pomerania	Eldena	bat	19.02.2018	2018_spring	Winter17/18	2018_spring_bat	10	226	196	264	368	372	208	224	411	239	255	148	421	264	245	271	267	441	342	547	208
805	Gd_01487-ab	Gd01487	20180219_B_ELD_41	2	Germany	Mecklenburg Western Pomerania	Eldena	bat	19.02.2018	2018_spring	Winter17/18	2018_spring_bat	10	226	196	264	368	372	208	224	411	239	255	148	421	264	245	271	267	441	342	547	208
806	Gd_01488-ac	Gd01488	20180219_B_ELD_42	2	Germany	Mecklenburg Western Pomerania	Eldena	bat	19.02.2018	2018_spring	Winter17/18	2018_spring_bat	10	267	207	264	356	212	214	224	411	239	249	142	452	264	245	276	267	441	342	547	208
807	Gd_01488-ab	Gd01488	20180219_B_ELD_42	2	Germany	Mecklenburg Western Pomerania	Eldena	bat	19.02.2018	2018_spring	Winter17/18	2018_spring_bat	10	211	186	264	398	NA	208	233	396	239	261	142	446	264	245	271	267	461	347	547	208
808	Gd_01488-aa	Gd01488	20180219_B_ELD_42	1	Germany	Mecklenburg Western Pomerania	Eldena	bat	19.02.2018	2018_spring	Winter17/18	2018_spring_bat	10	257	196	264	410	372	208	224	411	239	255	142	458	264	245	276	267	431	335	519	240
809	Gd_01489-ab	Gd01489	20180219_B_ELD_43	2	Germany	Mecklenburg Western Pomerania	Eldena	bat	19.02.2018	2018_spring	Winter17/18	2018_spring_bat	10	226	196	264	362	372	208	224	411	239	255	148	421	264	245	271	267	441	342	547	208
810	Gd_01489-aa	Gd01489	20180219_B_ELD_43	2	Germany	Mecklenburg Western Pomerania	Eldena	bat	19.02.2018	2018_spring	Winter17/18	2018_spring_bat	10	221	196	264	362	372	208	224	411	239	255	148	421	264	245	271	267	441	342	547	208
811	Gd_01489-ac	Gd01489	20180219_B_ELD_43	2	Germany	Mecklenburg Western Pomerania	Eldena	bat	19.02.2018	2018_spring	Winter17/18	2018_spring_bat	10	226	196	264	362	372	208	224	411	239	255	148	421	264	245	271	267	441	342	547	208
812	Gd_01490-ac	Gd01490	20180219_B_ELD_44	1	Germany	Mecklenburg Western Pomerania	Eldena	bat	19.02.2018	2018_spring	Winter17/18	2018_spring_bat	10	211	180	264	386	372	208	233	426	239	249	142	390	264	245	271	267	431	342	519	240
813	Gd_01490-aa	Gd01490	20180219_B_ELD_44	1	Germany	Mecklenburg Western Pomerania	Eldena	bat	19.02.2018	2018_spring	Winter17/18	2018_spring_bat	10	211	186	264	398	372	208	224	396	239	249	142	440	235	245	271	267	431	342	519	240
814	Gd_01490-ab	Gd01490	20180219_B_ELD_44	1	Germany	Mecklenburg Western Pomerania	Eldena	bat	19.02.2018	2018_spring	Winter17/18	2018_spring_bat	10	211	186	264	398	372	208	224	396	239	249	142	440	235	245	271	267	431	342	519	240
815	Gd_01491-ac	Gd01491	20180219_B_ELD_45	1	Germany	Mecklenburg Western Pomerania	Eldena	bat	19.02.2018	2018_spring	Winter17/18	2018_spring_bat	10	257	196	264	410	372	208	224	411	239	255	142	458	264	245	276	267	431	335	519	240
816	Gd_01491-aa	Gd01491	20180219_B_ELD_45	1	Germany	Mecklenburg Western Pomerania	Eldena	bat	19.02.2018	2018_spring	Winter17/18	2018_spring_bat	10	257	196	264	410	NA	208	224	411	239	255	142	458	264	245	276	267	431	335	519	240
817	Gd_01491-ab	Gd01491	20180219_B_ELD_45	1	Germany	Mecklenburg Western Pomerania	Eldena	bat	19.02.2018	2018_spring	Winter17/18	2018_spring_bat	10	211	180	264	392	372	208	233	426	239	249	142	390	264	245	271	267	431	342	519	240
818	Gd_01492-ac	Gd01492	20180219_B_ELD_46	1	Germany	Mecklenburg Western Pomerania	Eldena	bat	19.02.2018	2018_spring	Winter17/18	2018_spring_bat	10	257	196	264	416	372	208	224	411	239	255	142	446	264	245	276	267	431	342	519	240
819	Gd_01492-ab	Gd01492	20180219_B_ELD_46	1	Germany	Mecklenburg Western Pomerania	Eldena	bat	19.02.2018	2018_spring	Winter17/18	2018_spring_bat	10	257	196	264	416	372	208	224	411	239	255	142	446	264	245	276	267	431	342	519	240
820	Gd_01492-aa	Gd01492	20180219_B_ELD_46	1	Germany	Mecklenburg Western Pomerania	Eldena	bat	19.02.2018	2018_spring	Winter17/18	2018_spring_bat	10	257	196	264	416	372	208	224	411	239	255	142	446	264	245	276	267	431	342	519	240
821	Gd_01451-ac	Gd01451	20180219_B_ELD_5	2	Germany	Mecklenburg Western Pomerania	Eldena	bat	19.02.2018	2018_spring	Winter17/18	2018_spring_bat	3	267	207	264	356	212	214	224	411	242	249	142	452	271	245	276	274	441	342	547	208
822	Gd_01451-ab	Gd01451	20180219_B_ELD_5	2	Germany	Mecklenburg Western Pomerania	Eldena	bat	19.02.2018	2018_spring	Winter17/18	2018_spring_bat	3	267	207	264	356	212	214	224	411	239	249	142	452	264	245	276	267	441	342	547	208
823	Gd_01452-ac	Gd01452	20180219_B_ELD_6	1	Germany	Mecklenburg Western Pomerania	Eldena	bat	19.02.2018	2018_spring	Winter17/18	2018_spring_bat	NA	211	180	264	386	372	208	233	426	239	249	142	390	264	245	271	267	431	342	519	240
824	Gd_01452-aa	Gd01452	20180219_B_ELD_6	1	Germany	Mecklenburg Western Pomerania	Eldena	bat	19.02.2018	2018_spring	Winter17/18	2018_spring_bat	NA	211	180	264	386	372	208	233	426	239	249	142	390	264	245	271	267	431	342	519	240
825	Gd_01452-ab	Gd01452	20180219_B_ELD_6	1	Germany	Mecklenburg Western Pomerania	Eldena	bat	19.02.2018	2018_spring	Winter17/18	2018_spring_bat	NA	211	180	264	392	372	208	233	426	239	249	142	390	264	245	271	267	431	342	519	240
826	Gd_01453-ac	Gd01453	20180219_B_ELD_7	1	Germany	Mecklenburg Western Pomerania	Eldena	bat	19.02.2018	2018_spring	Winter17/18	2018_spring_bat	NA	211	180	264	392	372	208	233	426	239	249	142	390	264	245	271	267	431	342	519	240
827	Gd_01453-aa	Gd01453	20180219_B_ELD_7	1	Germany	Mecklenburg Western Pomerania	Eldena	bat	19.02.2018	2018_spring	Winter17/18	2018_spring_bat	NA	211	180	264	392	372	208	233	426	239	249	142	390	264	245	271	267	431	342	519	240
828	Gd_01453-ab	Gd01453	20180219_B_ELD_7	1	Germany	Mecklenburg Western Pomerania	Eldena	bat	19.02.2018	2018_spring	Winter17/18	2018_spring_bat	NA	211	180	264	392	372	208	233	426	239	249	142	390	264	245	271	267	431	342	519	240
829	Gd_01454-ab	Gd01454	20180219_B_ELD_8	1	Germany	Mecklenburg Western Pomerania	Eldena	bat	19.02.2018	2018_spring	Winter17/18	2018_spring_bat	NA	211	180	264	392	372	208	233	426	239	249	142	390	264	245	271	267	431	342	519	240
830	Gd_01454-ac	Gd01454	20180219_B_ELD_8	1	Germany	Mecklenburg Western Pomerania	Eldena	bat	19.02.2018	2018_spring	Winter17/18	2018_spring_bat	NA	211	180	264	386	372	208	233	426	239	249	142	390	264	245	271	267	431	342	519	240
831	Gd_01454-aa	Gd01454	20180219_B_ELD_8	2	Germany	Mecklenburg Western Pomerania	Eldena	bat	19.02.2018	2018_spring	Winter17/18	2018_spring_bat	NA	206	186	264	410	366	208	224	411	239	261	142	409	264	245	276	267	431	347	547	208
832	Gd_01455-aa	Gd01455	20180219_B_ELD_9	2	Germany	Mecklenburg Western Pomerania	Eldena	bat	19.02.2018	2018_spring	Winter17/18	2018_spring_bat	5	211	186	264	398	NA	208	233	396	239	261	142	446	264	245	271	267	461	347	547	208
833	Gd_01455-ab	Gd01455	20180219_B_ELD_9	1	Germany	Mecklenburg Western Pomerania	Eldena	bat	19.02.2018	2018_spring	Winter17/18	2018_spring_bat	5	211	186	264	398	372	208	224	396	239	249	142	440	235	245	271	267	431	342	519	240
834	Gd_01455-ac	Gd01455	20180219_B_ELD_9	2	Germany	Mecklenburg Western Pomerania	Eldena	bat	19.02.2018	2018_spring	Winter17/18	2018_spring_bat	5	267	207	264	356	212	214	224	411	239	249	142	452	264	245	276	267	441	342	547	208
835	Gd_01829-ab	Gd01829	20180423_W_ELD_23	2	Germany	Mecklenburg Western Pomerania	Eldena	wall	23.04.2018	2018_spring	Winter17/18	2018_spring_wall	8	226	196	264	362	372	208	233	411	239	255	148	421	264	245	271	267	441	342	547	208
836	Gd_01829-ad	Gd01829	20180423_W_ELD_23	2	Germany	Mecklenburg Western Pomerania	Eldena	wall	23.04.2018	2018_spring	Winter17/18	2018_spring_wall	8	201	186	264	410	366	208	224	411	239	261	142	409	264	245	276	267	431	347	547	208
837	Gd_01829-aa	Gd01829	20180423_W_ELD_23	2	Germany	Mecklenburg Western Pomerania	Eldena	wall	23.04.2018	2018_spring	Winter17/18	2018_spring_wall	8	211	186	264	398	366	208	233	396	239	261	142	446	264	245	271	267	461	347	547	208
838	Gd_01829-ac	Gd01829	20180423_W_ELD_23	2	Germany	Mecklenburg Western Pomerania	Eldena	wall	23.04.2018	2018_spring	Winter17/18	2018_spring_wall	8	211	186	264	398	366	208	233	396	239	261	142	446	264	245	271	267	461	NA	547	208
839	Gd_01829-ae	Gd01829	20180423_W_ELD_23	2	Germany	Mecklenburg Western Pomerania	Eldena	wall	23.04.2018	2018_spring	Winter17/18	2018_spring_wall	8	211	186	264	398	366	208	233	396	239	261	142	446	264	245	271	267	461	347	547	208
840	Gd_01830-ab	Gd01830	20180423_W_ELD_25	2	Germany	Mecklenburg Western Pomerania	Eldena	wall	23.04.2018	2018_spring	Winter17/18	2018_spring_wall	8	211	186	264	398	366	208	233	396	239	261	142	446	264	245	271	267	461	347	547	208
841	Gd_01830-ad	Gd01830	20180423_W_ELD_25	1	Germany	Mecklenburg Western Pomerania	Eldena	wall	23.04.2018	2018_spring	Winter17/18	2018_spring_wall	8	262	186	264	398	372	214	224	411	239	249	142	421	264	245	276	292	441	335	519	240
842	Gd_01830-aa	Gd01830	20180423_W_ELD_25	1	Germany	Mecklenburg Western Pomerania	Eldena	wall	23.04.2018	2018_spring	Winter17/18	2018_spring_wall	8	211	180	264	392	372	208	233	426	239	249	142	390	264	245	271	267	431	342	519	240
843	Gd_01831-aa	Gd01831	20180423_W_ELD_42	1	Germany	Mecklenburg Western Pomerania	Eldena	wall	23.04.2018	2018_spring	Winter17/18	2018_spring_wall	9	252	196	264	404	372	208	224	411	242	255	142	446	264	245	276	267	431	342	519	240
844	Gd_01831-ae	Gd01831	20180423_W_ELD_42	1	Germany	Mecklenburg Western Pomerania	Eldena	wall	23.04.2018	2018_spring	Winter17/18	2018_spring_wall	9	201	180	264	398	366	208	224	411	239	261	142	421	271	245	271	267	431	347	519	240
845	Gd_01831-af	Gd01831	20180423_W_ELD_42	2	Germany	Mecklenburg Western Pomerania	Eldena	wall	23.04.2018	2018_spring	Winter17/18	2018_spring_wall	9	211	186	264	398	366	208	233	396	239	261	142	446	264	245	271	267	461	347	547	208
846	Gd_01831-ab	Gd01831	20180423_W_ELD_42	2	Germany	Mecklenburg Western Pomerania	Eldena	wall	23.04.2018	2018_spring	Winter17/18	2018_spring_wall	9	226	196	264	368	372	208	224	411	239	255	148	421	264	245	271	267	441	342	547	208
847	Gd_01831-ac	Gd01831	20180423_W_ELD_42	2	Germany	Mecklenburg Western Pomerania	Eldena	wall	23.04.2018	2018_spring	Winter17/18	2018_spring_wall	9	221	196	264	362	NA	208	224	411	239	255	148	421	264	245	271	267	441	342	547	208
848	Gd_01832-aa	Gd01832	20180423_W_ELD_60	2	Germany	Mecklenburg Western Pomerania	Eldena	wall	23.04.2018	2018_spring	Winter17/18	2018_spring_wall	8	257	186	264	410	366	208	208	426	239	249	142	421	246	245	276	267	441	335	547	208
849	Gd_01904-ab	Gd01904	20180423_W_ELD_62	1	Germany	Mecklenburg Western Pomerania	Eldena	wall	23.04.2018	2018_spring	Winter17/18	2018_spring_wall	8	262	186	264	398	286	214	228	411	239	249	142	421	264	245	276	292	441	335	519	240
850	Gd_01904-ad	Gd01904	20180423_W_ELD_62	1	Germany	Mecklenburg Western Pomerania	Eldena	wall	23.04.2018	2018_spring	Winter17/18	2018_spring_wall	8	211	180	264	386	372	208	233	426	239	249	142	390	264	245	271	267	431	342	519	240
851	Gd_01904-aa	Gd01904	20180423_W_ELD_62	2	Germany	Mecklenburg Western Pomerania	Eldena	wall	23.04.2018	2018_spring	Winter17/18	2018_spring_wall	8	272	207	264	356	212	214	224	411	239	249	142	452	264	245	265	267	441	342	547	208
852	Gd_01904-ac	Gd01904	20180423_W_ELD_62	2	Germany	Mecklenburg Western Pomerania	Eldena	wall	23.04.2018	2018_spring	Winter17/18	2018_spring_wall	8	211	186	264	398	366	208	233	396	239	261	142	446	264	245	271	267	461	347	547	208
853	Gd_01904-ae	Gd01904	20180423_W_ELD_62	2	Germany	Mecklenburg Western Pomerania	Eldena	wall	23.04.2018	2018_spring	Winter17/18	2018_spring_wall	8	267	207	264	356	212	214	224	411	239	249	142	452	264	245	276	267	441	342	547	208
854	Gd_01834-ab	Gd01834	20180423_W_ELD_69	2	Germany	Mecklenburg Western Pomerania	Eldena	wall	23.04.2018	2018_spring	Winter17/18	2018_spring_wall	10	267	207	264	356	212	214	224	411	239	249	142	452	264	245	276	267	441	342	547	208
855	Gd_01834-ac	Gd01834	20180423_W_ELD_69	2	Germany	Mecklenburg Western Pomerania	Eldena	wall	23.04.2018	2018_spring	Winter17/18	2018_spring_wall	10	267	207	264	356	212	214	224	411	239	249	142	452	264	245	276	267	441	342	547	208
856	Gd_01834-ad	Gd01834	20180423_W_ELD_69	2	Germany	Mecklenburg Western Pomerania	Eldena	wall	23.04.2018	2018_spring	Winter17/18	2018_spring_wall	10	211	186	264	398	NA	208	239	396	239	261	142	446	264	245	271	267	461	347	547	208
857	Gd_01834-aa	Gd01834	20180423_W_ELD_69	2	Germany	Mecklenburg Western Pomerania	Eldena	wall	23.04.2018	2018_spring	Winter17/18	2018_spring_wall	10	226	196	264	368	372	208	224	411	239	255	148	421	264	245	271	267	441	342	547	208
858	Gd_01834-ae	Gd01834	20180423_W_ELD_69	2	Germany	Mecklenburg Western Pomerania	Eldena	wall	23.04.2018	2018_spring	Winter17/18	2018_spring_wall	10	211	180	264	410	366	208	224	426	239	249	142	403	264	245	271	267	431	342	547	208
859	Gd_01902-aa	Gd01902	20180423_W_ELD_70	2	Germany	Mecklenburg Western Pomerania	Eldena	wall	23.04.2018	2018_spring	Winter17/18	2018_spring_wall	10	211	186	264	398	366	208	233	396	239	261	142	446	264	245	271	267	461	347	547	208
860	Gd_01902-ad	Gd01902	20180423_W_ELD_70	1	Germany	Mecklenburg Western Pomerania	Eldena	wall	23.04.2018	2018_spring	Winter17/18	2018_spring_wall	10	211	180	264	386	372	208	233	426	239	249	142	390	264	245	271	267	431	342	519	240
861	Gd_01902-ae	Gd01902	20180423_W_ELD_70	1	Germany	Mecklenburg Western Pomerania	Eldena	wall	23.04.2018	2018_spring	Winter17/18	2018_spring_wall	10	211	180	264	386	372	208	233	426	239	249	142	390	264	245	271	267	431	342	519	240
862	Gd_01902-af	Gd01902	20180423_W_ELD_70	1	Germany	Mecklenburg Western Pomerania	Eldena	wall	23.04.2018	2018_spring	Winter17/18	2018_spring_wall	10	252	196	264	410	372	208	224	411	242	255	142	446	264	245	276	267	431	342	519	240
863	Gd_01902-ab	Gd01902	20180423_W_ELD_70	2	Germany	Mecklenburg Western Pomerania	Eldena	wall	23.04.2018	2018_spring	Winter17/18	2018_spring_wall	10	226	196	264	362	372	208	233	411	239	255	148	421	264	245	271	267	441	342	547	208
864	Gd_01835-ad	Gd01835	20180423_W_ELD_75	2	Germany	Mecklenburg Western Pomerania	Eldena	wall	23.04.2018	2018_spring	Winter17/18	2018_spring_wall	10	226	196	264	362	372	208	233	411	239	255	148	421	264	245	271	267	441	342	547	208
865	Gd_01835-ab	Gd01835	20180423_W_ELD_75	2	Germany	Mecklenburg Western Pomerania	Eldena	wall	23.04.2018	2018_spring	Winter17/18	2018_spring_wall	10	226	196	264	362	372	208	233	411	239	255	148	421	264	245	271	267	441	342	547	208
866	Gd_01835-ae	Gd01835	20180423_W_ELD_75	2	Germany	Mecklenburg Western Pomerania	Eldena	wall	23.04.2018	2018_spring	Winter17/18	2018_spring_wall	10	257	180	264	398	NA	208	224	426	242	249	142	421	271	245	271	267	441	335	547	208
867	Gd_01835-ac	Gd01835	20180423_W_ELD_75	2	Germany	Mecklenburg Western Pomerania	Eldena	wall	23.04.2018	2018_spring	Winter17/18	2018_spring_wall	10	272	207	264	356	212	214	224	411	239	249	142	452	264	245	276	267	441	342	547	208
868	Gd_01835-aa	Gd01835	20180423_W_ELD_75	1	Germany	Mecklenburg Western Pomerania	Eldena	wall	23.04.2018	2018_spring	Winter17/18	2018_spring_wall	10	262	186	264	398	372	214	224	411	239	249	142	421	264	245	276	292	441	335	519	240
869	Gd_02104-ad	Gd02104	20181019_W_ELD_10	2	Germany	Mecklenburg Western Pomerania	Eldena	wall	19.10.2018	2018_autumn	Winter18/19	2018_autumn_wall	9	211	180	264	410	366	208	224	426	239	249	142	403	264	245	271	267	431	342	547	208
870	Gd_02104-ab	Gd02104	20181019_W_ELD_10	1	Germany	Mecklenburg Western Pomerania	Eldena	wall	19.10.2018	2018_autumn	Winter18/19	2018_autumn_wall	9	211	180	264	404	372	208	233	426	239	249	142	390	264	245	271	267	431	342	519	240
871	Gd_02104-ae	Gd02104	20181019_W_ELD_10	1	Germany	Mecklenburg Western Pomerania	Eldena	wall	19.10.2018	2018_autumn	Winter18/19	2018_autumn_wall	9	252	196	264	404	378	208	224	411	242	255	142	446	264	245	276	267	431	342	519	240
872	Gd_02105-aa	Gd02105	20181019_W_ELD_12	2	Germany	Mecklenburg Western Pomerania	Eldena	wall	19.10.2018	2018_autumn	Winter18/19	2018_autumn_wall	9	272	207	264	356	212	214	224	411	239	249	142	452	264	245	276	267	441	342	547	208
873	Gd_02105-ab	Gd02105	20181019_W_ELD_12	2	Germany	Mecklenburg Western Pomerania	Eldena	wall	19.10.2018	2018_autumn	Winter18/19	2018_autumn_wall	9	201	186	264	410	NA	208	224	411	239	261	142	409	264	245	276	267	431	347	547	208
874	Gd_02106-ag	Gd02106	20181019_W_ELD_14	1	Germany	Mecklenburg Western Pomerania	Eldena	wall	19.10.2018	2018_autumn	Winter18/19	2018_autumn_wall	9	252	196	264	404	372	208	224	411	242	255	142	446	264	245	276	267	431	342	519	240
875	Gd_02106-ad	Gd02106	20181019_W_ELD_14	2	Germany	Mecklenburg Western Pomerania	Eldena	wall	19.10.2018	2018_autumn	Winter18/19	2018_autumn_wall	9	201	186	264	410	366	208	224	411	239	261	142	409	264	245	276	267	431	347	NA	208
876	Gd_02106-af	Gd02106	20181019_W_ELD_14	2	Germany	Mecklenburg Western Pomerania	Eldena	wall	19.10.2018	2018_autumn	Winter18/19	2018_autumn_wall	9	211	186	264	404	366	208	233	396	239	261	142	446	264	245	271	267	461	347	547	208
877	Gd_02106-ac	Gd02106	20181019_W_ELD_14	1	Germany	Mecklenburg Western Pomerania	Eldena	wall	19.10.2018	2018_autumn	Winter18/19	2018_autumn_wall	9	257	196	264	404	372	208	224	411	239	255	142	446	264	245	276	267	441	342	519	240
878	Gd_02106-aa	Gd02106	20181019_W_ELD_14	2	Germany	Mecklenburg Western Pomerania	Eldena	wall	19.10.2018	2018_autumn	Winter18/19	2018_autumn_wall	9	221	196	264	362	372	208	224	411	239	255	148	421	264	245	271	267	441	342	547	208
879	Gd_02107-aa	Gd02107	20181019_W_ELD_16	2	Germany	Mecklenburg Western Pomerania	Eldena	wall	19.10.2018	2018_autumn	Winter18/19	2018_autumn_wall	9	201	186	264	404	NA	208	224	411	239	261	142	409	264	245	276	267	431	347	547	208
880	Gd_02107-ab	Gd02107	20181019_W_ELD_16	1	Germany	Mecklenburg Western Pomerania	Eldena	wall	19.10.2018	2018_autumn	Winter18/19	2018_autumn_wall	9	252	196	264	404	193	208	224	411	242	255	142	446	264	245	276	267	431	342	NA	240
881	Gd_02107-ah	Gd02107	20181019_W_ELD_16	2	Germany	Mecklenburg Western Pomerania	Eldena	wall	19.10.2018	2018_autumn	Winter18/19	2018_autumn_wall	9	257	180	264	398	NA	208	224	426	242	249	142	421	271	245	271	267	441	335	NA	208
882	Gd_02107-ae	Gd02107	20181019_W_ELD_16	1	Germany	Mecklenburg Western Pomerania	Eldena	wall	19.10.2018	2018_autumn	Winter18/19	2018_autumn_wall	9	211	180	264	392	372	208	233	426	239	249	142	390	264	245	271	267	431	342	519	240
883	Gd_02107-ad	Gd02107	20181019_W_ELD_16	2	Germany	Mecklenburg Western Pomerania	Eldena	wall	19.10.2018	2018_autumn	Winter18/19	2018_autumn_wall	9	272	207	264	356	212	214	224	411	239	249	142	452	264	245	276	267	441	342	547	208
884	Gd_02108-ah	Gd02108	20181019_W_ELD_18	2	Germany	Mecklenburg Western Pomerania	Eldena	wall	19.10.2018	2018_autumn	Winter18/19	2018_autumn_wall	9	221	196	264	362	372	208	224	411	239	255	148	421	264	245	271	267	441	342	NA	208
885	Gd_02108-ac	Gd02108	20181019_W_ELD_18	1	Germany	Mecklenburg Western Pomerania	Eldena	wall	19.10.2018	2018_autumn	Winter18/19	2018_autumn_wall	9	211	186	264	398	NA	208	224	396	239	249	142	440	235	245	271	267	431	342	519	240
886	Gd_02108-ai	Gd02108	20181019_W_ELD_18	2	Germany	Mecklenburg Western Pomerania	Eldena	wall	19.10.2018	2018_autumn	Winter18/19	2018_autumn_wall	9	277	207	264	356	212	220	224	411	239	249	142	452	264	245	276	267	441	342	547	208
887	Gd_02108-aa	Gd02108	20181019_W_ELD_18	2	Germany	Mecklenburg Western Pomerania	Eldena	wall	19.10.2018	2018_autumn	Winter18/19	2018_autumn_wall	9	201	186	264	410	366	208	224	411	239	255	142	409	264	245	276	267	431	347	547	208
888	Gd_02108-af	Gd02108	20181019_W_ELD_18	2	Germany	Mecklenburg Western Pomerania	Eldena	wall	19.10.2018	2018_autumn	Winter18/19	2018_autumn_wall	9	277	207	264	356	212	220	224	411	239	249	142	452	264	245	276	267	441	342	547	208
889	Gd_02101-ad	Gd02101	20181019_W_ELD_3	2	Germany	Mecklenburg Western Pomerania	Eldena	wall	19.10.2018	2018_autumn	Winter18/19	2018_autumn_wall	9	272	207	264	356	212	214	224	411	239	249	142	452	264	245	276	267	441	342	547	208
890	Gd_02101-aa	Gd02101	20181019_W_ELD_3	1	Germany	Mecklenburg Western Pomerania	Eldena	wall	19.10.2018	2018_autumn	Winter18/19	2018_autumn_wall	9	252	180	264	410	372	208	224	411	242	255	142	446	264	245	276	267	431	342	519	240
891	Gd_02101-af	Gd02101	20181019_W_ELD_3	2	Germany	Mecklenburg Western Pomerania	Eldena	wall	19.10.2018	2018_autumn	Winter18/19	2018_autumn_wall	9	211	186	264	404	366	208	233	396	239	261	142	446	264	245	271	267	461	347	547	208
892	Gd_02101-ab	Gd02101	20181019_W_ELD_3	2	Germany	Mecklenburg Western Pomerania	Eldena	wall	19.10.2018	2018_autumn	Winter18/19	2018_autumn_wall	9	272	207	264	356	212	214	224	411	239	249	142	452	264	245	276	267	441	342	547	208
893	Gd_02116-aa	Gd02116	20181019_W_ELD_30	2	Germany	Mecklenburg Western Pomerania	Eldena	wall	19.10.2018	2018_autumn	Winter18/19	2018_autumn_wall	8	211	180	264	410	280	208	224	426	239	249	142	403	264	245	271	267	431	342	547	208
894	Gd_02119-aa	Gd02119	20181019_W_ELD_36	2	Germany	Mecklenburg Western Pomerania	Eldena	wall	19.10.2018	2018_autumn	Winter18/19	2018_autumn_wall	8	211	186	264	398	NA	208	233	396	239	261	142	446	264	245	271	267	461	347	547	208
895	Gd_02121-aa	Gd02121	20181019_W_ELD_40	2	Germany	Mecklenburg Western Pomerania	Eldena	wall	19.10.2018	2018_autumn	Winter18/19	2018_autumn_wall	8	211	186	264	398	NA	208	233	396	239	261	142	446	264	245	271	267	461	347	547	208
896	Gd_02127-ac	Gd02127	20181019_W_ELD_51	2	Germany	Mecklenburg Western Pomerania	Eldena	wall	19.10.2018	2018_autumn	Winter18/19	2018_autumn_wall	10	206	186	264	410	366	208	224	411	239	261	142	409	264	245	276	267	431	347	547	208
897	Gd_02127-ab	Gd02127	20181019_W_ELD_51	1	Germany	Mecklenburg Western Pomerania	Eldena	wall	19.10.2018	2018_autumn	Winter18/19	2018_autumn_wall	10	211	180	264	386	372	208	233	426	239	249	142	390	264	245	271	267	431	342	519	240
898	Gd_02127-ad	Gd02127	20181019_W_ELD_51	2	Germany	Mecklenburg Western Pomerania	Eldena	wall	19.10.2018	2018_autumn	Winter18/19	2018_autumn_wall	10	267	207	264	356	212	214	224	411	239	249	142	452	264	245	276	267	441	342	547	208
899	Gd_02127-aa	Gd02127	20181019_W_ELD_51	2	Germany	Mecklenburg Western Pomerania	Eldena	wall	19.10.2018	2018_autumn	Winter18/19	2018_autumn_wall	10	272	207	264	356	212	214	224	411	239	249	142	452	264	245	276	267	441	342	547	208
900	Gd_02127-af	Gd02127	20181019_W_ELD_51	2	Germany	Mecklenburg Western Pomerania	Eldena	wall	19.10.2018	2018_autumn	Winter18/19	2018_autumn_wall	10	211	186	264	398	366	208	233	396	239	261	142	446	264	245	271	267	461	347	547	208
901	Gd_02128-aa	Gd02128	20181019_W_ELD_52	1	Germany	Mecklenburg Western Pomerania	Eldena	wall	19.10.2018	2018_autumn	Winter18/19	2018_autumn_wall	10	262	186	264	398	372	214	224	411	239	249	142	421	264	245	276	292	441	335	519	240
902	Gd_02129-ac	Gd02129	20181019_W_ELD_53	2	Germany	Mecklenburg Western Pomerania	Eldena	wall	19.10.2018	2018_autumn	Winter18/19	2018_autumn_wall	10	221	196	264	362	372	208	224	411	239	255	148	421	264	245	271	267	441	342	547	208
903	Gd_02129-ab	Gd02129	20181019_W_ELD_53	2	Germany	Mecklenburg Western Pomerania	Eldena	wall	19.10.2018	2018_autumn	Winter18/19	2018_autumn_wall	10	257	186	264	410	280	208	208	426	239	249	142	421	246	245	276	267	441	335	547	208
904	Gd_02129-aa	Gd02129	20181019_W_ELD_53	2	Germany	Mecklenburg Western Pomerania	Eldena	wall	19.10.2018	2018_autumn	Winter18/19	2018_autumn_wall	10	226	196	264	362	NA	208	224	411	239	255	148	421	264	245	271	267	441	342	547	208
905	Gd_02129-ae	Gd02129	20181019_W_ELD_53	2	Germany	Mecklenburg Western Pomerania	Eldena	wall	19.10.2018	2018_autumn	Winter18/19	2018_autumn_wall	10	226	196	264	368	372	208	224	411	239	255	148	421	264	245	271	267	441	342	547	208
906	Gd_02129-ad	Gd02129	20181019_W_ELD_53	1	Germany	Mecklenburg Western Pomerania	Eldena	wall	19.10.2018	2018_autumn	Winter18/19	2018_autumn_wall	10	262	186	264	NA	372	214	228	411	239	249	142	421	264	245	276	292	441	335	NA	240
907	Gd_02130-ah	Gd02130	20181019_W_ELD_54	1	Germany	Mecklenburg Western Pomerania	Eldena	wall	19.10.2018	2018_autumn	Winter18/19	2018_autumn_wall	10	262	186	264	392	372	214	224	411	239	249	142	421	264	245	276	292	441	335	519	240
908	Gd_02130-ae	Gd02130	20181019_W_ELD_54	2	Germany	Mecklenburg Western Pomerania	Eldena	wall	19.10.2018	2018_autumn	Winter18/19	2018_autumn_wall	10	221	196	264	362	NA	208	224	411	239	255	148	421	264	245	271	267	441	342	547	208
909	Gd_02130-ab	Gd02130	20181019_W_ELD_54	2	Germany	Mecklenburg Western Pomerania	Eldena	wall	19.10.2018	2018_autumn	Winter18/19	2018_autumn_wall	10	267	207	264	356	212	214	224	411	239	249	142	452	264	245	276	267	441	342	NA	208
910	Gd_02130-aa	Gd02130	20181019_W_ELD_54	2	Germany	Mecklenburg Western Pomerania	Eldena	wall	19.10.2018	2018_autumn	Winter18/19	2018_autumn_wall	10	226	186	264	398	360	208	224	411	239	249	142	446	264	245	271	267	431	342	547	208
911	Gd_02130-ad	Gd02130	20181019_W_ELD_54	2	Germany	Mecklenburg Western Pomerania	Eldena	wall	19.10.2018	2018_autumn	Winter18/19	2018_autumn_wall	10	267	207	264	356	212	214	224	411	239	249	142	452	264	245	276	267	441	342	547	208
912	Gd_02131-ac	Gd02131	20181019_W_ELD_56	2	Germany	Mecklenburg Western Pomerania	Eldena	wall	19.10.2018	2018_autumn	Winter18/19	2018_autumn_wall	10	211	186	264	398	366	208	233	396	239	261	142	446	264	245	271	267	461	347	547	208
913	Gd_02131-ab	Gd02131	20181019_W_ELD_56	2	Germany	Mecklenburg Western Pomerania	Eldena	wall	19.10.2018	2018_autumn	Winter18/19	2018_autumn_wall	10	267	207	264	356	212	214	224	411	239	249	142	452	264	245	276	267	441	342	547	208
914	Gd_02131-aa	Gd02131	20181019_W_ELD_56	1	Germany	Mecklenburg Western Pomerania	Eldena	wall	19.10.2018	2018_autumn	Winter18/19	2018_autumn_wall	10	257	196	264	410	372	208	224	411	242	255	142	446	264	245	276	267	431	342	519	240
915	Gd_02131-am	Gd02131	20181019_W_ELD_56	2	Germany	Mecklenburg Western Pomerania	Eldena	wall	19.10.2018	2018_autumn	Winter18/19	2018_autumn_wall	10	211	186	264	398	366	208	233	396	239	261	142	446	264	245	271	267	461	347	NA	208
916	Gd_02131-af	Gd02131	20181019_W_ELD_56	2	Germany	Mecklenburg Western Pomerania	Eldena	wall	19.10.2018	2018_autumn	Winter18/19	2018_autumn_wall	10	211	186	264	398	366	208	233	396	239	261	142	446	264	245	271	267	461	347	547	208
917	Gd_02102-ab	Gd02102	20181019_W_ELD_7	2	Germany	Mecklenburg Western Pomerania	Eldena	wall	19.10.2018	2018_autumn	Winter18/19	2018_autumn_wall	9	267	207	264	356	212	214	224	411	239	249	142	452	264	245	276	267	441	342	547	208
918	Gd_02102-ad	Gd02102	20181019_W_ELD_7	1	Germany	Mecklenburg Western Pomerania	Eldena	wall	19.10.2018	2018_autumn	Winter18/19	2018_autumn_wall	9	211	180	264	392	372	208	233	426	239	249	142	390	264	245	271	267	431	342	519	240
919	Gd_02102-ac	Gd02102	20181019_W_ELD_7	2	Germany	Mecklenburg Western Pomerania	Eldena	wall	19.10.2018	2018_autumn	Winter18/19	2018_autumn_wall	9	277	207	264	356	212	220	224	411	239	249	142	452	264	245	276	267	441	342	547	208
920	Gd_02102-aa	Gd02102	20181019_W_ELD_7	2	Germany	Mecklenburg Western Pomerania	Eldena	wall	19.10.2018	2018_autumn	Winter18/19	2018_autumn_wall	9	226	196	264	362	NA	208	233	411	239	255	148	421	264	245	271	267	441	342	547	208
921	Gd_02331-aa	Gd02331	20190201_B_ELD_1	2	Germany	Mecklenburg Western Pomerania	Eldena	bat	01.02.2019	2019_spring	Winter18/19	2019_spring_bat	8	226	186	264	404	NA	208	224	411	239	249	142	446	264	245	271	267	431	342	547	208
922	Gd_02331-ac	Gd02331	20190201_B_ELD_1	2	Germany	Mecklenburg Western Pomerania	Eldena	bat	01.02.2019	2019_spring	Winter18/19	2019_spring_bat	8	226	186	264	404	360	208	224	411	239	249	142	446	264	245	271	267	431	342	547	208
923	Gd_02331-ab	Gd02331	20190201_B_ELD_1	2	Germany	Mecklenburg Western Pomerania	Eldena	bat	01.02.2019	2019_spring	Winter18/19	2019_spring_bat	8	226	186	264	404	360	208	224	411	239	249	142	446	264	245	271	267	431	342	547	208
924	Gd_02332-aa	Gd02332	20190201_B_ELD_2	2	Germany	Mecklenburg Western Pomerania	Eldena	bat	01.02.2019	2019_spring	Winter18/19	2019_spring_bat	8	211	192	264	398	366	208	233	396	239	261	142	446	264	245	271	267	461	347	547	208
925	Gd_02332-ab	Gd02332	20190201_B_ELD_2	2	Germany	Mecklenburg Western Pomerania	Eldena	bat	01.02.2019	2019_spring	Winter18/19	2019_spring_bat	8	211	186	264	398	366	208	233	396	239	261	142	446	264	245	271	267	461	347	547	208
926	Gd_02332-ac	Gd02332	20190201_B_ELD_2	2	Germany	Mecklenburg Western Pomerania	Eldena	bat	01.02.2019	2019_spring	Winter18/19	2019_spring_bat	8	211	186	264	386	366	208	233	396	239	261	142	446	264	245	271	267	461	347	547	208
927	Gd_02333-ab	Gd02333	20190201_B_ELD_3	2	Germany	Mecklenburg Western Pomerania	Eldena	bat	01.02.2019	2019_spring	Winter18/19	2019_spring_bat	8	226	196	264	368	372	208	224	411	239	255	148	421	264	245	271	267	441	342	547	208
928	Gd_02333-aa	Gd02333	20190201_B_ELD_3	2	Germany	Mecklenburg Western Pomerania	Eldena	bat	01.02.2019	2019_spring	Winter18/19	2019_spring_bat	8	226	196	264	368	372	208	224	411	239	255	148	421	264	245	271	267	441	342	NA	208
929	Gd_02333-ac	Gd02333	20190201_B_ELD_3	2	Germany	Mecklenburg Western Pomerania	Eldena	bat	01.02.2019	2019_spring	Winter18/19	2019_spring_bat	8	226	196	264	368	NA	208	224	411	239	255	148	421	264	245	271	267	441	342	547	208
930	Gd_02334-ac	Gd02334	20190201_B_ELD_4	2	Germany	Mecklenburg Western Pomerania	Eldena	bat	01.02.2019	2019_spring	Winter18/19	2019_spring_bat	8	267	207	264	356	212	214	224	411	239	249	142	452	264	245	276	267	441	342	547	208
931	Gd_02334-aa	Gd02334	20190201_B_ELD_4	2	Germany	Mecklenburg Western Pomerania	Eldena	bat	01.02.2019	2019_spring	Winter18/19	2019_spring_bat	8	211	186	264	386	366	208	233	396	239	261	142	446	264	245	271	267	461	347	547	208
932	Gd_02334-ab	Gd02334	20190201_B_ELD_4	2	Germany	Mecklenburg Western Pomerania	Eldena	bat	01.02.2019	2019_spring	Winter18/19	2019_spring_bat	8	211	186	264	386	366	208	233	396	239	261	142	446	264	245	271	267	461	347	547	208
933	Gd_02335-ac	Gd02335	20190201_B_ELD_5	2	Germany	Mecklenburg Western Pomerania	Eldena	bat	01.02.2019	2019_spring	Winter18/19	2019_spring_bat	8	267	207	264	356	212	214	224	411	239	249	142	452	264	245	276	267	441	342	547	208
934	Gd_02335-ab	Gd02335	20190201_B_ELD_5	2	Germany	Mecklenburg Western Pomerania	Eldena	bat	01.02.2019	2019_spring	Winter18/19	2019_spring_bat	8	267	207	264	356	212	214	224	411	239	249	142	452	264	245	276	267	441	342	547	208
935	Gd_02335-aa	Gd02335	20190201_B_ELD_5	2	Germany	Mecklenburg Western Pomerania	Eldena	bat	01.02.2019	2019_spring	Winter18/19	2019_spring_bat	8	267	207	264	356	212	214	224	411	239	249	142	452	264	245	276	267	441	342	547	208
936	Gd_02337-aa	Gd02337	20190201_B_ELD_7	1	Germany	Mecklenburg Western Pomerania	Eldena	bat	01.02.2019	2019_spring	Winter18/19	2019_spring_bat	6	257	196	264	410	372	208	224	411	242	255	142	446	264	245	276	267	431	347	519	240
937	Gd_02337-ab	Gd02337	20190201_B_ELD_7	1	Germany	Mecklenburg Western Pomerania	Eldena	bat	01.02.2019	2019_spring	Winter18/19	2019_spring_bat	6	257	203	264	410	372	208	224	411	242	255	142	446	264	245	276	267	431	347	519	240
938	Gd_02522-ab	Gd02522	20190324_B_ELD_1	2	Germany	Mecklenburg Western Pomerania	Eldena	bat	24.03.2019	2019_spring	Winter18/19	2019_spring_bat	8	226	196	264	362	372	208	224	411	239	255	148	421	264	245	276	267	441	335	547	208
939	Gd_02522-ac	Gd02522	20190324_B_ELD_1	2	Germany	Mecklenburg Western Pomerania	Eldena	bat	24.03.2019	2019_spring	Winter18/19	2019_spring_bat	8	267	207	264	356	212	214	224	411	239	249	142	452	264	245	276	267	441	342	547	208
940	Gd_02522-aa	Gd02522	20190324_B_ELD_1	2	Germany	Mecklenburg Western Pomerania	Eldena	bat	24.03.2019	2019_spring	Winter18/19	2019_spring_bat	8	277	207	264	356	212	214	224	411	239	249	142	452	264	245	276	267	441	342	547	208
941	Gd_02531-ab	Gd02531	20190324_B_ELD_10	1	Germany	Mecklenburg Western Pomerania	Eldena	bat	24.03.2019	2019_spring	Winter18/19	2019_spring_bat	10	262	186	264	398	372	214	224	411	239	249	142	421	264	245	276	292	441	335	519	240
942	Gd_02531-ac	Gd02531	20190324_B_ELD_10	2	Germany	Mecklenburg Western Pomerania	Eldena	bat	24.03.2019	2019_spring	Winter18/19	2019_spring_bat	10	201	186	264	404	366	208	224	411	239	261	142	409	264	245	276	267	431	347	547	208
943	Gd_02531-aa	Gd02531	20190324_B_ELD_10	2	Germany	Mecklenburg Western Pomerania	Eldena	bat	24.03.2019	2019_spring	Winter18/19	2019_spring_bat	10	211	186	264	398	366	208	233	396	239	261	142	452	264	245	271	267	461	347	547	208
944	Gd_02532-ac	Gd02532	20190324_B_ELD_11	2	Germany	Mecklenburg Western Pomerania	Eldena	bat	24.03.2019	2019_spring	Winter18/19	2019_spring_bat	10	272	207	264	356	212	214	224	411	239	249	142	452	264	245	276	267	441	342	547	208
945	Gd_02532-ab	Gd02532	20190324_B_ELD_11	1	Germany	Mecklenburg Western Pomerania	Eldena	bat	24.03.2019	2019_spring	Winter18/19	2019_spring_bat	10	201	180	264	398	366	208	224	411	239	261	142	421	271	245	271	267	431	347	519	240
946	Gd_02532-aa	Gd02532	20190324_B_ELD_11	2	Germany	Mecklenburg Western Pomerania	Eldena	bat	24.03.2019	2019_spring	Winter18/19	2019_spring_bat	10	257	180	264	398	366	208	224	426	242	249	142	421	271	245	271	267	441	335	547	208
947	Gd_02533-aa	Gd02533	20190324_B_ELD_12	1	Germany	Mecklenburg Western Pomerania	Eldena	bat	24.03.2019	2019_spring	Winter18/19	2019_spring_bat	10	262	186	264	398	372	214	224	411	239	249	142	421	264	245	276	292	441	335	519	240
948	Gd_02533-ab	Gd02533	20190324_B_ELD_12	2	Germany	Mecklenburg Western Pomerania	Eldena	bat	24.03.2019	2019_spring	Winter18/19	2019_spring_bat	10	196	196	240	398	360	208	224	396	239	261	142	390	264	245	271	267	431	342	547	208
949	Gd_02533-ac	Gd02533	20190324_B_ELD_12	1	Germany	Mecklenburg Western Pomerania	Eldena	bat	24.03.2019	2019_spring	Winter18/19	2019_spring_bat	10	257	186	264	398	NA	214	228	411	239	249	142	421	264	245	276	292	441	335	519	240
950	Gd_02534-aa	Gd02534	20190324_B_ELD_13	2	Germany	Mecklenburg Western Pomerania	Eldena	bat	24.03.2019	2019_spring	Winter18/19	2019_spring_bat	10	267	207	264	356	212	214	224	411	239	249	142	452	264	245	276	267	441	342	NA	208
951	Gd_02534-ab	Gd02534	20190324_B_ELD_13	2	Germany	Mecklenburg Western Pomerania	Eldena	bat	24.03.2019	2019_spring	Winter18/19	2019_spring_bat	10	226	196	264	362	372	208	233	411	239	255	148	421	264	245	271	267	441	342	547	208
952	Gd_02534-ac	Gd02534	20190324_B_ELD_13	1	Germany	Mecklenburg Western Pomerania	Eldena	bat	24.03.2019	2019_spring	Winter18/19	2019_spring_bat	10	257	196	264	404	372	208	224	411	239	255	142	446	264	245	276	267	441	342	519	240
953	Gd_02535-abaa	Gd02535	20190324_B_ELD_14	2	Germany	Mecklenburg Western Pomerania	Eldena	bat	24.03.2019	2019_spring	Winter18/19	2019_spring_bat	10	211	186	264	398	366	208	233	396	239	261	142	446	264	245	271	267	461	347	547	208
954	Gd_02535-aa	Gd02535	20190324_B_ELD_14	2	Germany	Mecklenburg Western Pomerania	Eldena	bat	24.03.2019	2019_spring	Winter18/19	2019_spring_bat	10	267	207	264	356	212	214	224	411	239	249	142	452	264	245	276	267	441	342	547	208
955	Gd_02535-acaa	Gd02535	20190324_B_ELD_14	2	Germany	Mecklenburg Western Pomerania	Eldena	bat	24.03.2019	2019_spring	Winter18/19	2019_spring_bat	10	211	186	264	398	366	208	233	396	239	261	142	446	264	245	271	267	461	347	547	208
956	Gd_02537-ab	Gd02537	20190324_B_ELD_16	2	Germany	Mecklenburg Western Pomerania	Eldena	bat	24.03.2019	2019_spring	Winter18/19	2019_spring_bat	10	201	186	264	410	NA	208	224	411	239	261	142	409	264	245	276	267	431	347	547	208
957	Gd_02537-aa	Gd02537	20190324_B_ELD_16	2	Germany	Mecklenburg Western Pomerania	Eldena	bat	24.03.2019	2019_spring	Winter18/19	2019_spring_bat	10	267	207	264	356	212	214	224	411	239	249	142	452	264	245	276	267	441	342	547	208
958	Gd_02538-aa	Gd02538	20190324_B_ELD_17	2	Germany	Mecklenburg Western Pomerania	Eldena	bat	24.03.2019	2019_spring	Winter18/19	2019_spring_bat	10	267	214	264	356	212	214	224	411	239	249	142	452	264	245	276	267	441	342	547	208
959	Gd_02539-aa	Gd02539	20190324_B_ELD_18	2	Germany	Mecklenburg Western Pomerania	Eldena	bat	24.03.2019	2019_spring	Winter18/19	2019_spring_bat	10	221	196	264	362	372	208	224	411	239	255	148	421	264	245	271	267	441	342	547	208
960	Gd_02543-aa	Gd02543	20190324_B_ELD_22	2	Germany	Mecklenburg Western Pomerania	Eldena	bat	24.03.2019	2019_spring	Winter18/19	2019_spring_bat	10	226	186	264	404	360	208	224	411	239	249	142	446	264	245	271	267	431	342	547	208
961	Gd_02544-ab	Gd02544	20190324_B_ELD_23	1	Germany	Mecklenburg Western Pomerania	Eldena	bat	24.03.2019	2019_spring	Winter18/19	2019_spring_bat	10	221	192	264	398	366	208	224	411	239	249	142	458	271	245	271	267	431	342	519	240
962	Gd_02544-aa	Gd02544	20190324_B_ELD_23	2	Germany	Mecklenburg Western Pomerania	Eldena	bat	24.03.2019	2019_spring	Winter18/19	2019_spring_bat	10	267	207	264	356	212	214	224	411	239	249	142	452	264	245	276	267	441	342	547	208
963	Gd_02544-ac	Gd02544	20190324_B_ELD_23	2	Germany	Mecklenburg Western Pomerania	Eldena	bat	24.03.2019	2019_spring	Winter18/19	2019_spring_bat	10	267	207	264	356	212	214	224	411	239	249	142	452	264	245	276	267	441	342	547	208
964	Gd_02545-ab	Gd02545	20190324_B_ELD_24	2	Germany	Mecklenburg Western Pomerania	Eldena	bat	24.03.2019	2019_spring	Winter18/19	2019_spring_bat	10	211	186	264	386	NA	208	233	396	239	261	142	446	264	245	271	267	461	347	NA	208
965	Gd_02545-ac	Gd02545	20190324_B_ELD_24	2	Germany	Mecklenburg Western Pomerania	Eldena	bat	24.03.2019	2019_spring	Winter18/19	2019_spring_bat	10	211	186	264	386	NA	208	233	396	239	261	142	446	264	245	271	267	461	347	547	208
966	Gd_02545-aaaa	Gd02545	20190324_B_ELD_24	2	Germany	Mecklenburg Western Pomerania	Eldena	bat	24.03.2019	2019_spring	Winter18/19	2019_spring_bat	10	211	186	264	386	366	208	233	396	239	261	142	446	264	245	271	267	461	347	547	208
967	Gd_02546-aa	Gd02546	20190324_B_ELD_25	1	Germany	Mecklenburg Western Pomerania	Eldena	bat	24.03.2019	2019_spring	Winter18/19	2019_spring_bat	10	211	186	264	398	372	208	224	396	239	249	142	440	235	245	271	267	431	342	519	240
968	Gd_02546-ac	Gd02546	20190324_B_ELD_25	1	Germany	Mecklenburg Western Pomerania	Eldena	bat	24.03.2019	2019_spring	Winter18/19	2019_spring_bat	10	211	186	264	398	372	208	224	396	239	249	142	440	235	245	271	267	431	342	NA	240
969	Gd_02546-ab	Gd02546	20190324_B_ELD_25	1	Germany	Mecklenburg Western Pomerania	Eldena	bat	24.03.2019	2019_spring	Winter18/19	2019_spring_bat	10	211	180	264	392	372	208	233	426	239	249	142	390	264	245	271	267	431	342	519	240
970	Gd_02548-aa	Gd02548	20190324_B_ELD_27	1	Germany	Mecklenburg Western Pomerania	Eldena	bat	24.03.2019	2019_spring	Winter18/19	2019_spring_bat	10	211	180	264	392	372	208	233	426	239	249	142	390	264	245	271	267	431	342	519	240
971	Gd_02548-ab	Gd02548	20190324_B_ELD_27	1	Germany	Mecklenburg Western Pomerania	Eldena	bat	24.03.2019	2019_spring	Winter18/19	2019_spring_bat	10	211	180	264	392	372	208	233	426	239	249	142	390	264	245	271	267	431	342	519	240
972	Gd_02548-ac	Gd02548	20190324_B_ELD_27	1	Germany	Mecklenburg Western Pomerania	Eldena	bat	24.03.2019	2019_spring	Winter18/19	2019_spring_bat	10	262	186	264	398	372	214	224	411	239	249	142	421	264	245	276	292	441	335	519	240
973	Gd_02549-aa	Gd02549	20190324_B_ELD_28	1	Germany	Mecklenburg Western Pomerania	Eldena	bat	24.03.2019	2019_spring	Winter18/19	2019_spring_bat	10	221	192	264	398	NA	208	224	411	239	249	142	458	271	245	271	267	431	342	519	240
974	Gd_02549-ab	Gd02549	20190324_B_ELD_28	2	Germany	Mecklenburg Western Pomerania	Eldena	bat	24.03.2019	2019_spring	Winter18/19	2019_spring_bat	10	211	180	264	410	366	208	224	426	239	249	142	403	264	245	271	267	431	342	547	208
975	Gd_02550-ab	Gd02550	20190324_B_ELD_29	2	Germany	Mecklenburg Western Pomerania	Eldena	bat	24.03.2019	2019_spring	Winter18/19	2019_spring_bat	10	211	180	264	410	366	208	224	426	239	249	142	403	264	245	271	267	431	342	547	208
976	Gd_02550-aa	Gd02550	20190324_B_ELD_29	2	Germany	Mecklenburg Western Pomerania	Eldena	bat	24.03.2019	2019_spring	Winter18/19	2019_spring_bat	10	267	214	264	356	212	214	224	411	239	249	142	452	264	245	276	267	441	342	547	208
977	Gd_02524-ab	Gd02524	20190324_B_ELD_3	1	Germany	Mecklenburg Western Pomerania	Eldena	bat	24.03.2019	2019_spring	Winter18/19	2019_spring_bat	8	211	180	264	386	372	208	233	426	239	249	142	390	264	245	271	267	431	342	519	240
978	Gd_02524-aa	Gd02524	20190324_B_ELD_3	1	Germany	Mecklenburg Western Pomerania	Eldena	bat	24.03.2019	2019_spring	Winter18/19	2019_spring_bat	8	211	180	264	386	372	208	233	426	239	249	142	390	264	245	271	267	431	342	519	240
979	Gd_02551-ab	Gd02551	20190324_B_ELD_30	2	Germany	Mecklenburg Western Pomerania	Eldena	bat	24.03.2019	2019_spring	Winter18/19	2019_spring_bat	9	201	196	240	398	360	208	224	396	239	261	142	390	264	245	271	267	431	342	547	208
980	Gd_02551-ac	Gd02551	20190324_B_ELD_30	2	Germany	Mecklenburg Western Pomerania	Eldena	bat	24.03.2019	2019_spring	Winter18/19	2019_spring_bat	9	211	180	264	410	366	208	224	426	239	249	142	403	264	245	271	267	431	342	547	208
981	Gd_02551-aa	Gd02551	20190324_B_ELD_30	1	Germany	Mecklenburg Western Pomerania	Eldena	bat	24.03.2019	2019_spring	Winter18/19	2019_spring_bat	9	216	180	264	392	372	208	233	426	239	249	142	390	264	245	271	267	431	342	519	240
982	Gd_02552-aa	Gd02552	20190324_B_ELD_31	1	Germany	Mecklenburg Western Pomerania	Eldena	bat	24.03.2019	2019_spring	Winter18/19	2019_spring_bat	9	211	180	264	392	372	208	233	426	239	249	142	390	264	245	271	267	431	342	519	240
983	Gd_02552-ac	Gd02552	20190324_B_ELD_31	2	Germany	Mecklenburg Western Pomerania	Eldena	bat	24.03.2019	2019_spring	Winter18/19	2019_spring_bat	9	221	196	264	362	NA	208	224	411	239	255	148	421	264	245	271	267	441	342	547	208
984	Gd_02552-ab	Gd02552	20190324_B_ELD_31	2	Germany	Mecklenburg Western Pomerania	Eldena	bat	24.03.2019	2019_spring	Winter18/19	2019_spring_bat	9	221	196	264	362	NA	208	224	411	239	255	148	421	264	245	271	267	441	342	NA	208
985	Gd_02553-ab	Gd02553	20190324_B_ELD_32	2	Germany	Mecklenburg Western Pomerania	Eldena	bat	24.03.2019	2019_spring	Winter18/19	2019_spring_bat	9	211	186	264	398	366	208	233	396	239	261	142	446	264	245	271	267	461	347	547	208
986	Gd_02553-ac	Gd02553	20190324_B_ELD_32	1	Germany	Mecklenburg Western Pomerania	Eldena	bat	24.03.2019	2019_spring	Winter18/19	2019_spring_bat	9	216	180	264	392	372	208	233	426	239	249	142	390	264	245	271	267	431	342	519	240
987	Gd_02553-aa	Gd02553	20190324_B_ELD_32	1	Germany	Mecklenburg Western Pomerania	Eldena	bat	24.03.2019	2019_spring	Winter18/19	2019_spring_bat	9	216	180	264	392	372	208	233	426	239	249	142	390	264	245	271	267	431	342	NA	240
988	Gd_02554-ac	Gd02554	20190324_B_ELD_33	1	Germany	Mecklenburg Western Pomerania	Eldena	bat	24.03.2019	2019_spring	Winter18/19	2019_spring_bat	9	216	180	264	392	372	208	233	426	239	249	142	390	264	245	271	267	431	342	519	240
989	Gd_02554-aa	Gd02554	20190324_B_ELD_33	2	Germany	Mecklenburg Western Pomerania	Eldena	bat	24.03.2019	2019_spring	Winter18/19	2019_spring_bat	9	211	180	264	410	366	208	224	426	239	249	142	403	264	245	271	267	431	342	547	208
990	Gd_02554-ab	Gd02554	20190324_B_ELD_33	2	Germany	Mecklenburg Western Pomerania	Eldena	bat	24.03.2019	2019_spring	Winter18/19	2019_spring_bat	9	211	180	264	410	366	208	224	426	239	249	142	403	264	245	271	267	431	342	547	208
991	Gd_02555-ac	Gd02555	20190324_B_ELD_34	1	Germany	Mecklenburg Western Pomerania	Eldena	bat	24.03.2019	2019_spring	Winter18/19	2019_spring_bat	9	262	186	264	398	372	214	224	411	239	249	142	421	264	245	276	292	441	335	519	240
992	Gd_02555-ab	Gd02555	20190324_B_ELD_34	2	Germany	Mecklenburg Western Pomerania	Eldena	bat	24.03.2019	2019_spring	Winter18/19	2019_spring_bat	9	201	186	264	410	212	208	224	411	239	261	142	421	264	245	276	267	431	347	547	208
993	Gd_02555-aa	Gd02555	20190324_B_ELD_34	1	Germany	Mecklenburg Western Pomerania	Eldena	bat	24.03.2019	2019_spring	Winter18/19	2019_spring_bat	9	211	186	331	398	212	208	224	381	239	249	142	397	258	263	271	267	431	335	519	240
994	Gd_02556-ab	Gd02556	20190324_B_ELD_35	1	Germany	Mecklenburg Western Pomerania	Eldena	bat	24.03.2019	2019_spring	Winter18/19	2019_spring_bat	9	216	180	264	392	372	208	233	426	239	249	142	390	264	245	271	267	431	342	519	240
995	Gd_02556-aa	Gd02556	20190324_B_ELD_35	2	Germany	Mecklenburg Western Pomerania	Eldena	bat	24.03.2019	2019_spring	Winter18/19	2019_spring_bat	9	211	180	264	410	366	208	224	426	239	249	142	403	264	245	271	267	431	342	547	208
996	Gd_02557-aa	Gd02557	20190324_B_ELD_36	2	Germany	Mecklenburg Western Pomerania	Eldena	bat	24.03.2019	2019_spring	Winter18/19	2019_spring_bat	9	226	186	264	404	360	208	224	411	239	249	142	446	264	245	271	267	431	342	547	208
997	Gd_02557-ac	Gd02557	20190324_B_ELD_36	2	Germany	Mecklenburg Western Pomerania	Eldena	bat	24.03.2019	2019_spring	Winter18/19	2019_spring_bat	9	226	186	264	404	360	208	224	411	239	249	142	446	264	245	271	267	431	342	547	208
998	Gd_02557-ab	Gd02557	20190324_B_ELD_36	1	Germany	Mecklenburg Western Pomerania	Eldena	bat	24.03.2019	2019_spring	Winter18/19	2019_spring_bat	9	262	186	264	422	372	214	224	411	239	249	142	421	264	245	276	292	441	335	519	240
999	Gd_02558-ab	Gd02558	20190324_B_ELD_37	1	Germany	Mecklenburg Western Pomerania	Eldena	bat	24.03.2019	2019_spring	Winter18/19	2019_spring_bat	9	211	186	264	398	372	208	224	396	239	249	142	440	235	245	271	267	431	342	519	240
1000	Gd_02558-ac	Gd02558	20190324_B_ELD_37	2	Germany	Mecklenburg Western Pomerania	Eldena	bat	24.03.2019	2019_spring	Winter18/19	2019_spring_bat	9	211	186	264	398	366	208	239	396	239	261	142	446	264	245	271	267	461	347	547	208
1001	Gd_02559-ab	Gd02559	20190324_B_ELD_38	2	Germany	Mecklenburg Western Pomerania	Eldena	bat	24.03.2019	2019_spring	Winter18/19	2019_spring_bat	9	211	186	264	398	366	208	233	396	239	261	142	446	264	245	271	267	461	347	547	208
1002	Gd_02559-aa	Gd02559	20190324_B_ELD_38	2	Germany	Mecklenburg Western Pomerania	Eldena	bat	24.03.2019	2019_spring	Winter18/19	2019_spring_bat	9	277	207	264	356	212	220	224	411	239	249	142	452	264	245	276	267	441	342	547	208
1003	Gd_02560-ab	Gd02560	20190324_B_ELD_39	2	Germany	Mecklenburg Western Pomerania	Eldena	bat	24.03.2019	2019_spring	Winter18/19	2019_spring_bat	9	277	207	264	356	212	220	224	411	239	249	142	452	264	245	276	267	441	342	547	208
1004	Gd_02560-aa	Gd02560	20190324_B_ELD_39	2	Germany	Mecklenburg Western Pomerania	Eldena	bat	24.03.2019	2019_spring	Winter18/19	2019_spring_bat	9	201	186	264	404	366	208	224	411	239	261	142	409	264	245	276	267	431	347	NA	208
1005	Gd_02560-ac	Gd02560	20190324_B_ELD_39	1	Germany	Mecklenburg Western Pomerania	Eldena	bat	24.03.2019	2019_spring	Winter18/19	2019_spring_bat	9	216	192	264	398	366	208	224	411	239	249	142	464	271	245	271	267	431	342	519	240
1006	Gd_02525-ab	Gd02525	20190324_B_ELD_4	2	Germany	Mecklenburg Western Pomerania	Eldena	bat	24.03.2019	2019_spring	Winter18/19	2019_spring_bat	8	267	207	264	356	212	214	224	411	239	249	142	452	264	245	276	267	441	342	547	208
1007	Gd_02525-aa	Gd02525	20190324_B_ELD_4	1	Germany	Mecklenburg Western Pomerania	Eldena	bat	24.03.2019	2019_spring	Winter18/19	2019_spring_bat	8	262	186	264	398	372	214	224	411	239	249	142	421	264	245	276	292	441	335	519	240
1008	Gd_02525-ac	Gd02525	20190324_B_ELD_4	1	Germany	Mecklenburg Western Pomerania	Eldena	bat	24.03.2019	2019_spring	Winter18/19	2019_spring_bat	8	211	180	264	392	372	208	233	426	239	249	142	390	264	245	271	267	431	342	519	240
1009	Gd_02561-ab	Gd02561	20190324_B_ELD_40	1	Germany	Mecklenburg Western Pomerania	Eldena	bat	24.03.2019	2019_spring	Winter18/19	2019_spring_bat	9	262	186	264	398	372	214	224	411	239	249	142	421	264	245	276	292	441	335	519	240
1010	Gd_02561-ac	Gd02561	20190324_B_ELD_40	2	Germany	Mecklenburg Western Pomerania	Eldena	bat	24.03.2019	2019_spring	Winter18/19	2019_spring_bat	9	196	196	240	398	360	208	224	396	239	261	142	390	264	245	271	267	431	342	547	208
1011	Gd_02561-aa	Gd02561	20190324_B_ELD_40	2	Germany	Mecklenburg Western Pomerania	Eldena	bat	24.03.2019	2019_spring	Winter18/19	2019_spring_bat	9	196	196	240	398	360	208	224	396	239	261	142	390	264	245	271	267	431	342	547	208
1012	Gd_02562-ab	Gd02562	20190324_B_ELD_41	1	Germany	Mecklenburg Western Pomerania	Eldena	bat	24.03.2019	2019_spring	Winter18/19	2019_spring_bat	9	211	180	264	392	372	208	233	426	239	249	142	390	264	245	271	267	431	342	519	240
1013	Gd_02562-acaa	Gd02562	20190324_B_ELD_41	2	Germany	Mecklenburg Western Pomerania	Eldena	bat	24.03.2019	2019_spring	Winter18/19	2019_spring_bat	9	216	186	264	398	366	208	233	396	239	261	142	446	264	245	271	267	461	347	547	208
1014	Gd_02562-aa	Gd02562	20190324_B_ELD_41	1	Germany	Mecklenburg Western Pomerania	Eldena	bat	24.03.2019	2019_spring	Winter18/19	2019_spring_bat	9	211	180	264	392	372	208	233	426	239	249	142	390	264	245	271	267	431	342	519	240
1015	Gd_02563-ac	Gd02563	20190324_B_ELD_42	2	Germany	Mecklenburg Western Pomerania	Eldena	bat	24.03.2019	2019_spring	Winter18/19	2019_spring_bat	9	201	186	264	404	366	208	224	411	239	261	142	409	264	245	276	267	431	347	547	208
1016	Gd_02563-ab	Gd02563	20190324_B_ELD_42	2	Germany	Mecklenburg Western Pomerania	Eldena	bat	24.03.2019	2019_spring	Winter18/19	2019_spring_bat	9	267	207	264	356	212	214	224	411	239	249	142	452	264	245	276	267	441	342	547	208
1017	Gd_02563-aa	Gd02563	20190324_B_ELD_42	2	Germany	Mecklenburg Western Pomerania	Eldena	bat	24.03.2019	2019_spring	Winter18/19	2019_spring_bat	9	267	207	264	356	212	214	224	411	239	249	142	452	264	245	276	267	441	342	547	208
1018	Gd_02564-aa	Gd02564	20190324_B_ELD_43	2	Germany	Mecklenburg Western Pomerania	Eldena	bat	24.03.2019	2019_spring	Winter18/19	2019_spring_bat	9	226	196	264	362	372	208	233	411	239	255	148	421	264	245	271	267	441	342	547	208
1019	Gd_02564-ac	Gd02564	20190324_B_ELD_43	2	Germany	Mecklenburg Western Pomerania	Eldena	bat	24.03.2019	2019_spring	Winter18/19	2019_spring_bat	9	201	186	264	404	366	208	224	411	239	261	142	409	264	245	276	267	431	347	547	208
1020	Gd_02564-ab	Gd02564	20190324_B_ELD_43	1	Germany	Mecklenburg Western Pomerania	Eldena	bat	24.03.2019	2019_spring	Winter18/19	2019_spring_bat	9	211	186	264	398	372	208	224	396	239	249	142	440	235	245	271	267	431	342	519	240
1021	Gd_02565-ac	Gd02565	20190324_B_ELD_44	2	Germany	Mecklenburg Western Pomerania	Eldena	bat	24.03.2019	2019_spring	Winter18/19	2019_spring_bat	9	272	207	264	356	212	214	224	411	239	249	142	452	264	245	276	267	441	342	547	208
1022	Gd_02565-aa	Gd02565	20190324_B_ELD_44	2	Germany	Mecklenburg Western Pomerania	Eldena	bat	24.03.2019	2019_spring	Winter18/19	2019_spring_bat	9	272	207	264	356	212	214	224	411	239	249	142	452	264	245	276	267	441	342	547	208
1023	Gd_02565-ab	Gd02565	20190324_B_ELD_44	2	Germany	Mecklenburg Western Pomerania	Eldena	bat	24.03.2019	2019_spring	Winter18/19	2019_spring_bat	9	267	207	264	356	212	214	224	411	239	249	142	452	264	245	276	267	441	342	547	208
1024	Gd_02566-ab	Gd02566	20190324_B_ELD_45	2	Germany	Mecklenburg Western Pomerania	Eldena	bat	24.03.2019	2019_spring	Winter18/19	2019_spring_bat	NA	211	180	264	404	NA	208	224	426	239	249	142	403	264	245	271	267	431	342	547	208
1025	Gd_02566-aa	Gd02566	20190324_B_ELD_45	1	Germany	Mecklenburg Western Pomerania	Eldena	bat	24.03.2019	2019_spring	Winter18/19	2019_spring_bat	NA	221	192	264	398	366	208	224	411	239	249	142	458	271	245	271	267	431	342	519	240
1026	Gd_02566-ac	Gd02566	20190324_B_ELD_45	1	Germany	Mecklenburg Western Pomerania	Eldena	bat	24.03.2019	2019_spring	Winter18/19	2019_spring_bat	NA	262	186	264	398	372	214	224	411	239	249	142	421	264	245	276	292	441	335	NA	240
1027	Gd_02567-ab	Gd02567	20190324_B_ELD_46	2	Germany	Mecklenburg Western Pomerania	Eldena	bat	24.03.2019	2019_spring	Winter18/19	2019_spring_bat	NA	211	186	264	398	366	208	233	396	239	261	142	446	264	245	271	267	461	347	547	208
1028	Gd_02567-ac	Gd02567	20190324_B_ELD_46	1	Germany	Mecklenburg Western Pomerania	Eldena	bat	24.03.2019	2019_spring	Winter18/19	2019_spring_bat	NA	262	186	264	398	372	214	224	411	239	249	142	421	264	245	276	292	441	335	519	240
1029	Gd_02567-aa	Gd02567	20190324_B_ELD_46	2	Germany	Mecklenburg Western Pomerania	Eldena	bat	24.03.2019	2019_spring	Winter18/19	2019_spring_bat	NA	226	196	264	368	372	208	224	411	239	255	148	421	264	245	271	267	441	342	547	208
1030	Gd_02568-ab	Gd02568	20190324_B_ELD_47	1	Germany	Mecklenburg Western Pomerania	Eldena	bat	24.03.2019	2019_spring	Winter18/19	2019_spring_bat	NA	211	180	264	392	372	208	233	426	239	249	142	390	264	245	271	267	431	342	519	240
1031	Gd_02568-ac	Gd02568	20190324_B_ELD_47	1	Germany	Mecklenburg Western Pomerania	Eldena	bat	24.03.2019	2019_spring	Winter18/19	2019_spring_bat	NA	211	180	264	392	372	208	233	426	239	249	142	390	264	245	271	267	431	342	519	240
1032	Gd_02568-aa	Gd02568	20190324_B_ELD_47	1	Germany	Mecklenburg Western Pomerania	Eldena	bat	24.03.2019	2019_spring	Winter18/19	2019_spring_bat	NA	211	180	264	392	372	208	233	426	239	249	142	390	264	245	271	267	431	342	519	240
1033	Gd_02569-ac	Gd02569	20190324_B_ELD_48	1	Germany	Mecklenburg Western Pomerania	Eldena	bat	24.03.2019	2019_spring	Winter18/19	2019_spring_bat	NA	211	180	264	392	372	208	233	426	239	249	142	390	264	245	271	267	431	342	519	240
1034	Gd_02569-aa	Gd02569	20190324_B_ELD_48	1	Germany	Mecklenburg Western Pomerania	Eldena	bat	24.03.2019	2019_spring	Winter18/19	2019_spring_bat	NA	211	180	264	390	372	208	233	426	239	249	142	390	264	245	271	267	431	342	519	240
1035	Gd_02569-ab	Gd02569	20190324_B_ELD_48	1	Germany	Mecklenburg Western Pomerania	Eldena	bat	24.03.2019	2019_spring	Winter18/19	2019_spring_bat	NA	262	NA	264	398	372	214	224	411	239	249	142	421	264	245	276	292	441	335	NA	240
1036	Gd_02570-ab	Gd02570	20190324_B_ELD_49	1	Germany	Mecklenburg Western Pomerania	Eldena	bat	24.03.2019	2019_spring	Winter18/19	2019_spring_bat	NA	257	196	264	404	372	208	224	411	239	255	142	446	264	245	276	267	441	342	519	240
1037	Gd_02570-aa	Gd02570	20190324_B_ELD_49	1	Germany	Mecklenburg Western Pomerania	Eldena	bat	24.03.2019	2019_spring	Winter18/19	2019_spring_bat	NA	216	180	264	392	372	208	233	426	239	249	142	390	264	245	271	267	431	342	519	240
1038	Gd_02570-ac	Gd02570	20190324_B_ELD_49	1	Germany	Mecklenburg Western Pomerania	Eldena	bat	24.03.2019	2019_spring	Winter18/19	2019_spring_bat	NA	211	180	264	392	372	208	233	426	239	249	142	390	264	245	271	267	431	342	519	240
1039	Gd_02526-aa	Gd02526	20190324_B_ELD_5	1	Germany	Mecklenburg Western Pomerania	Eldena	bat	24.03.2019	2019_spring	Winter18/19	2019_spring_bat	8	262	186	264	398	372	214	228	411	239	249	142	421	264	245	276	292	441	335	519	240
1040	Gd_02526-ac	Gd02526	20190324_B_ELD_5	1	Germany	Mecklenburg Western Pomerania	Eldena	bat	24.03.2019	2019_spring	Winter18/19	2019_spring_bat	8	262	186	264	398	372	214	228	411	239	249	142	421	264	245	276	292	441	335	519	240
1041	Gd_02526-ab	Gd02526	20190324_B_ELD_5	1	Germany	Mecklenburg Western Pomerania	Eldena	bat	24.03.2019	2019_spring	Winter18/19	2019_spring_bat	8	262	186	264	398	372	214	228	411	239	249	142	421	264	245	276	292	441	335	519	240
1042	Gd_02571-ac	Gd02571	20190324_B_ELD_50	1	Germany	Mecklenburg Western Pomerania	Eldena	bat	24.03.2019	2019_spring	Winter18/19	2019_spring_bat	NA	262	186	264	398	372	214	224	411	239	249	142	421	264	245	276	292	441	335	519	240
1043	Gd_02571-ab	Gd02571	20190324_B_ELD_50	1	Germany	Mecklenburg Western Pomerania	Eldena	bat	24.03.2019	2019_spring	Winter18/19	2019_spring_bat	NA	257	196	264	404	372	208	224	411	239	255	142	446	264	245	276	267	441	342	519	240
1044	Gd_02571-aa	Gd02571	20190324_B_ELD_50	1	Germany	Mecklenburg Western Pomerania	Eldena	bat	24.03.2019	2019_spring	Winter18/19	2019_spring_bat	NA	257	196	264	404	372	208	224	411	239	255	142	446	264	245	276	267	441	342	519	240
1045	Gd_02574-ac	Gd02574	20190324_B_ELD_53	1	Germany	Mecklenburg Western Pomerania	Eldena	bat	24.03.2019	2019_spring	Winter18/19	2019_spring_bat	NA	252	196	264	404	286	208	224	411	242	255	142	446	264	245	276	267	431	342	519	240
1046	Gd_02574-aa	Gd02574	20190324_B_ELD_53	1	Germany	Mecklenburg Western Pomerania	Eldena	bat	24.03.2019	2019_spring	Winter18/19	2019_spring_bat	NA	252	196	264	404	372	208	224	411	242	255	142	446	264	245	276	267	431	342	519	240
1047	Gd_02574-ab	Gd02574	20190324_B_ELD_53	1	Germany	Mecklenburg Western Pomerania	Eldena	bat	24.03.2019	2019_spring	Winter18/19	2019_spring_bat	NA	252	196	264	404	372	208	224	411	242	255	142	446	264	245	276	267	431	342	519	240
1048	Gd_02575-ac	Gd02575	20190324_B_ELD_54	1	Germany	Mecklenburg Western Pomerania	Eldena	bat	24.03.2019	2019_spring	Winter18/19	2019_spring_bat	NA	211	186	264	398	372	208	224	396	239	249	142	440	235	245	271	267	431	342	519	240
1049	Gd_02575-aa	Gd02575	20190324_B_ELD_54	1	Germany	Mecklenburg Western Pomerania	Eldena	bat	24.03.2019	2019_spring	Winter18/19	2019_spring_bat	NA	211	180	264	392	372	208	233	426	239	249	142	390	264	245	271	267	431	342	519	240
1050	Gd_02575-ab	Gd02575	20190324_B_ELD_54	1	Germany	Mecklenburg Western Pomerania	Eldena	bat	24.03.2019	2019_spring	Winter18/19	2019_spring_bat	NA	211	186	264	398	372	208	224	396	239	249	142	440	235	245	271	267	431	342	519	240
1051	Gd_02576-ac	Gd02576	20190324_B_ELD_55	1	Germany	Mecklenburg Western Pomerania	Eldena	bat	24.03.2019	2019_spring	Winter18/19	2019_spring_bat	NA	211	180	264	392	372	208	233	426	239	249	142	390	264	245	271	267	431	342	519	240
1052	Gd_02576-aa	Gd02576	20190324_B_ELD_55	1	Germany	Mecklenburg Western Pomerania	Eldena	bat	24.03.2019	2019_spring	Winter18/19	2019_spring_bat	NA	211	180	264	392	372	208	233	426	239	249	142	390	264	245	271	267	431	342	519	240
1053	Gd_02576-ab	Gd02576	20190324_B_ELD_55	1	Germany	Mecklenburg Western Pomerania	Eldena	bat	24.03.2019	2019_spring	Winter18/19	2019_spring_bat	NA	211	180	264	392	372	208	233	426	239	249	142	390	264	245	271	267	431	342	519	240
1054	Gd_02527-aa	Gd02527	20190324_B_ELD_6	1	Germany	Mecklenburg Western Pomerania	Eldena	bat	24.03.2019	2019_spring	Winter18/19	2019_spring_bat	8	211	186	264	380	372	208	224	396	239	249	142	440	235	245	276	267	431	342	519	240
1055	Gd_02528-aa	Gd02528	20190324_B_ELD_7	2	Germany	Mecklenburg Western Pomerania	Eldena	bat	24.03.2019	2019_spring	Winter18/19	2019_spring_bat	8	216	180	264	410	366	208	224	426	239	249	142	403	264	245	271	267	431	342	547	208
1056	Gd_02528-ab	Gd02528	20190324_B_ELD_7	2	Germany	Mecklenburg Western Pomerania	Eldena	bat	24.03.2019	2019_spring	Winter18/19	2019_spring_bat	8	221	196	264	362	372	208	224	411	239	255	148	421	264	245	271	267	441	342	547	208
1057	Gd_02529-ac	Gd02529	20190324_B_ELD_8	1	Germany	Mecklenburg Western Pomerania	Eldena	bat	24.03.2019	2019_spring	Winter18/19	2019_spring_bat	10	252	196	264	410	372	208	224	411	242	255	142	446	264	245	276	267	431	342	519	240
1058	Gd_02529-aa	Gd02529	20190324_B_ELD_8	2	Germany	Mecklenburg Western Pomerania	Eldena	bat	24.03.2019	2019_spring	Winter18/19	2019_spring_bat	10	267	207	264	356	212	214	224	411	239	249	142	452	264	245	276	267	441	342	547	208
1059	Gd_02529-ab	Gd02529	20190324_B_ELD_8	1	Germany	Mecklenburg Western Pomerania	Eldena	bat	24.03.2019	2019_spring	Winter18/19	2019_spring_bat	10	257	196	264	410	372	208	224	411	242	255	142	446	264	245	276	267	431	347	519	240
1060	Gd_02530-aa	Gd02530	20190324_B_ELD_9	1	Germany	Mecklenburg Western Pomerania	Eldena	bat	24.03.2019	2019_spring	Winter18/19	2019_spring_bat	10	257	196	264	404	372	208	224	411	239	255	142	446	264	245	276	267	441	342	519	240
1061	Gd_02530-ac	Gd02530	20190324_B_ELD_9	2	Germany	Mecklenburg Western Pomerania	Eldena	bat	24.03.2019	2019_spring	Winter18/19	2019_spring_bat	10	211	186	264	386	366	208	233	396	239	261	142	446	264	245	271	267	461	347	547	208
1062	Gd_02530-ab	Gd02530	20190324_B_ELD_9	1	Germany	Mecklenburg Western Pomerania	Eldena	bat	24.03.2019	2019_spring	Winter18/19	2019_spring_bat	10	252	196	264	404	372	208	224	411	242	255	142	446	264	245	276	267	431	342	519	240
1063	Gd_00433-a2	Gd00433	20150403_GBL_B_1	1	Bulgaria	Komshtitza	Golyamata Balabanova	bat	03/04/2015	2015_spring	Winter14/15	2015_spring_bat	1	252	NA	404	396	205	208	294	411	209	291	148	452	305	275	325	267	431	266	519	240
1064	Gd_00433-ab	Gd00433	20150403_GBL_B_1	1	Bulgaria	Komshtitza	Golyamata Balabanova	bat	03/04/2015	2015_spring	Winter14/15	2015_spring_bat	1	252	440	404	396	205	208	294	411	209	291	148	452	305	275	325	267	431	266	519	240
1065	Gd_00433-ac	Gd00433	20150403_GBL_B_1	2	Bulgaria	Komshtitza	Golyamata Balabanova	bat	03/04/2015	2015_spring	Winter14/15	2015_spring_bat	1	262	255	264	384	205	208	274	381	209	309	160	337	330	239	325	267	464	366	547	208
1066	Gd_00433-ad	Gd00433	20150403_GBL_B_1	1	Bulgaria	Komshtitza	Golyamata Balabanova	bat	03/04/2015	2015_spring	Winter14/15	2015_spring_bat	1	252	440	404	396	205	208	294	411	209	291	148	452	305	275	325	267	431	266	519	240
1067	Gd_00433-ae	Gd00433	20150403_GBL_B_1	1	Bulgaria	Komshtitza	Golyamata Balabanova	bat	03/04/2015	2015_spring	Winter14/15	2015_spring_bat	1	252	440	404	396	205	208	294	411	209	291	148	452	305	275	325	267	431	266	519	240
1068	Gd_00442-b2	Gd00442	20150403_GBL_B_10	1	Bulgaria	Komshtitza	Golyamata Balabanova	bat	03/04/2015	2015_spring	Winter14/15	2015_spring_bat	1	272	NA	264	408	205	208	294	411	209	249	148	337	312	275	325	267	421	266	519	240
1069	Gd_00442-ba	Gd00442	20150403_GBL_B_10	1	Bulgaria	Komshtitza	Golyamata Balabanova	bat	03/04/2015	2015_spring	Winter14/15	2015_spring_bat	1	252	422	404	396	205	208	294	411	209	291	148	458	305	275	325	267	431	266	519	240
1070	Gd_00442-bc	Gd00442	20150403_GBL_B_10	1	Bulgaria	Komshtitza	Golyamata Balabanova	bat	03/04/2015	2015_spring	Winter14/15	2015_spring_bat	1	252	422	404	396	205	208	294	411	209	291	148	458	305	275	325	267	431	266	519	240
1071	Gd_00442-bd	Gd00442	20150403_GBL_B_10	2	Bulgaria	Komshtitza	Golyamata Balabanova	bat	03/04/2015	2015_spring	Winter14/15	2015_spring_bat	1	307	244	434	378	205	208	352	411	209	249	154	337	318	239	325	267	431	266	547	208
1072	Gd_00442-be	Gd00442	20150403_GBL_B_10	1	Bulgaria	Komshtitza	Golyamata Balabanova	bat	03/04/2015	2015_spring	Winter14/15	2015_spring_bat	1	252	422	404	396	205	208	294	411	209	291	148	458	305	275	325	267	431	266	519	240
1073	Gd_00443-ab	Gd00443	20150403_GBL_B_11	1	Bulgaria	Komshtitza	Golyamata Balabanova	bat	03/04/2015	2015_spring	Winter14/15	2015_spring_bat	1	236	399	386	366	205	214	274	411	209	249	148	337	305	269	325	267	431	266	519	240
1074	Gd_00443-ac	Gd00443	20150403_GBL_B_11	NA	Bulgaria	Komshtitza	Golyamata Balabanova	bat	03/04/2015	2015_spring	Winter14/15	2015_spring_bat	1	252	422	404	396	205	208	294	411	209	291	148	458	305	275	325	267	431	266	NA	240
1075	Gd_00443-ae	Gd00443	20150403_GBL_B_11	NA	Bulgaria	Komshtitza	Golyamata Balabanova	bat	03/04/2015	2015_spring	Winter14/15	2015_spring_bat	1	287	474	264	NA	205	208	294	411	209	249	148	337	318	275	325	298	421	266	NA	240
1076	Gd_00443-ag	Gd00443	20150403_GBL_B_11	NA	Bulgaria	Komshtitza	Golyamata Balabanova	bat	03/04/2015	2015_spring	Winter14/15	2015_spring_bat	1	236	NA	392	NA	205	214	274	411	215	249	148	337	240	281	320	298	431	266	NA	240
1077	Gd_00444-a2	Gd00444	20150403_GBL_B_12	NA	Bulgaria	Komshtitza	Golyamata Balabanova	bat	03/04/2015	2015_spring	Winter14/15	2015_spring_bat	1	252	422	404	NA	205	208	294	411	209	291	148	458	305	275	325	267	431	266	NA	240
1078	Gd_00444-ad	Gd00444	20150403_GBL_B_12	2	Bulgaria	Komshtitza	Golyamata Balabanova	bat	03/04/2015	2015_spring	Winter14/15	2015_spring_bat	1	247	335	264	344	205	208	294	411	209	249	148	337	305	275	320	310	431	266	547	208
1079	Gd_00444-ae	Gd00444	20150403_GBL_B_12	NA	Bulgaria	Komshtitza	Golyamata Balabanova	bat	03/04/2015	2015_spring	Winter14/15	2015_spring_bat	1	272	NA	264	378	199	208	294	381	209	249	160	337	318	239	325	267	322	266	NA	208
1080	Gd_00444-af	Gd00444	20150403_GBL_B_12	1	Bulgaria	Komshtitza	Golyamata Balabanova	bat	03/04/2015	2015_spring	Winter14/15	2015_spring_bat	1	236	399	264	390	205	202	299	396	209	249	148	337	318	275	325	304	431	266	519	240
1081	Gd_00444-ag	Gd00444	20150403_GBL_B_12	NA	Bulgaria	Komshtitza	Golyamata Balabanova	bat	03/04/2015	2015_spring	Winter14/15	2015_spring_bat	1	257	353	264	NA	205	208	352	411	209	249	148	337	305	275	320	267	431	266	NA	240
1082	Gd_00445-b2	Gd00445	20150403_GBL_B_13	1	Bulgaria	Komshtitza	Golyamata Balabanova	bat	03/04/2015	2015_spring	Winter14/15	2015_spring_bat	1	300	309	264	344	205	208	299	381	209	249	160	337	264	275	320	267	322	266	519	240
1083	Gd_00445-ba	Gd00445	20150403_GBL_B_13	1	Bulgaria	Komshtitza	Golyamata Balabanova	bat	03/04/2015	2015_spring	Winter14/15	2015_spring_bat	1	252	277	264	372	205	208	274	381	209	249	148	337	312	239	338	267	451	266	519	240
1084	Gd_00445-bc	Gd00445	20150403_GBL_B_13	1	Bulgaria	Komshtitza	Golyamata Balabanova	bat	03/04/2015	2015_spring	Winter14/15	2015_spring_bat	1	300	309	264	344	205	208	299	381	209	249	160	337	264	275	320	267	322	266	519	240
1085	Gd_00445-bd	Gd00445	20150403_GBL_B_13	1	Bulgaria	Komshtitza	Golyamata Balabanova	bat	03/04/2015	2015_spring	Winter14/15	2015_spring_bat	1	252	277	264	372	205	208	274	381	209	249	148	337	312	239	338	267	451	266	519	240
1086	Gd_00445-bf	Gd00445	20150403_GBL_B_13	1	Bulgaria	Komshtitza	Golyamata Balabanova	bat	03/04/2015	2015_spring	Winter14/15	2015_spring_bat	1	300	309	264	344	205	208	299	381	209	249	160	337	264	275	320	267	322	266	519	240
1087	Gd_00446-a2	Gd00446	20150403_GBL_B_14	1	Bulgaria	Komshtitza	Golyamata Balabanova	bat	03/04/2015	2015_spring	Winter14/15	2015_spring_bat	1	257	365	264	384	205	208	352	411	209	249	148	337	305	275	320	267	431	266	519	240
1088	Gd_00446-ab	Gd00446	20150403_GBL_B_14	2	Bulgaria	Komshtitza	Golyamata Balabanova	bat	03/04/2015	2015_spring	Winter14/15	2015_spring_bat	1	272	277	264	344	205	208	274	381	209	249	148	337	318	275	320	267	431	266	547	208
1089	Gd_00446-ad	Gd00446	20150403_GBL_B_14	1	Bulgaria	Komshtitza	Golyamata Balabanova	bat	03/04/2015	2015_spring	Winter14/15	2015_spring_bat	1	257	365	264	384	205	208	352	411	209	249	148	337	305	275	320	267	431	266	519	240
1090	Gd_00446-ae	Gd00446	20150403_GBL_B_14	2	Bulgaria	Komshtitza	Golyamata Balabanova	bat	03/04/2015	2015_spring	Winter14/15	2015_spring_bat	1	272	277	264	344	205	208	274	381	209	249	148	337	318	275	320	267	431	266	547	208
1091	Gd_00446-af	Gd00446	20150403_GBL_B_14	1	Bulgaria	Komshtitza	Golyamata Balabanova	bat	03/04/2015	2015_spring	Winter14/15	2015_spring_bat	1	300	309	264	344	205	208	299	381	209	249	160	337	264	275	320	267	322	266	519	240
1092	Gd_00447-a2	Gd00447	20150403_GBL_B_15	2	Bulgaria	Komshtitza	Golyamata Balabanova	bat	03/04/2015	2015_spring	Winter14/15	2015_spring_bat	1	262	250	264	384	205	208	274	381	209	309	160	337	336	239	325	267	464	366	547	208
1093	Gd_00447-ad	Gd00447	20150403_GBL_B_15	1	Bulgaria	Komshtitza	Golyamata Balabanova	bat	03/04/2015	2015_spring	Winter14/15	2015_spring_bat	1	257	377	264	384	205	208	352	411	209	249	148	337	305	275	320	267	431	266	519	240
1094	Gd_00447-ae	Gd00447	20150403_GBL_B_15	1	Bulgaria	Komshtitza	Golyamata Balabanova	bat	03/04/2015	2015_spring	Winter14/15	2015_spring_bat	1	252	365	264	344	212	214	274	411	209	273	154	337	330	275	285	267	431	266	519	240
1095	Gd_00447-af	Gd00447	20150403_GBL_B_15	2	Bulgaria	Komshtitza	Golyamata Balabanova	bat	03/04/2015	2015_spring	Winter14/15	2015_spring_bat	1	231	NA	264	350	205	208	294	411	209	249	148	337	305	275	320	310	431	266	547	208
1096	Gd_00447-ag	Gd00447	20150403_GBL_B_15	NA	Bulgaria	Komshtitza	Golyamata Balabanova	bat	03/04/2015	2015_spring	Winter14/15	2015_spring_bat	1	257	250	264	NA	205	208	274	381	209	309	160	337	330	239	325	267	464	366	NA	208
1097	Gd_00448-ad	Gd00448	20150403_GBL_B_16	2	Bulgaria	Komshtitza	Golyamata Balabanova	bat	03/04/2015	2015_spring	Winter14/15	2015_spring_bat	1	292	188	264	414	205	202	274	411	209	291	166	337	318	299	325	298	431	266	547	208
1098	Gd_00448-ba	Gd00448	20150403_GBL_B_16	1	Bulgaria	Komshtitza	Golyamata Balabanova	bat	03/04/2015	2015_spring	Winter14/15	2015_spring_bat	1	252	548	264	344	212	214	274	411	209	273	154	337	330	293	285	267	431	266	519	240
1099	Gd_00449-ba	Gd00449	20150403_GBL_B_17	2	Bulgaria	Komshtitza	Golyamata Balabanova	bat	03/04/2015	2015_spring	Winter14/15	2015_spring_bat	1	307	304	270	378	205	208	279	411	209	249	154	337	305	275	314	267	431	266	547	208
1100	Gd_00449-bc	Gd00449	20150403_GBL_B_17	2	Bulgaria	Komshtitza	Golyamata Balabanova	bat	03/04/2015	2015_spring	Winter14/15	2015_spring_bat	1	307	304	270	378	205	208	279	411	209	249	154	337	305	275	314	267	431	266	547	208
1101	Gd_00449-be	Gd00449	20150403_GBL_B_17	2	Bulgaria	Komshtitza	Golyamata Balabanova	bat	03/04/2015	2015_spring	Winter14/15	2015_spring_bat	1	307	304	270	378	205	208	279	411	209	249	154	337	305	275	314	267	431	266	547	208
1102	Gd_00450-a2	Gd00450	20150403_GBL_B_18	2	Bulgaria	Komshtitza	Golyamata Balabanova	bat	03/04/2015	2015_spring	Winter14/15	2015_spring_bat	1	312	244	434	378	205	208	352	411	209	249	154	337	318	239	325	267	431	266	547	208
1103	Gd_00450-ab	Gd00450	20150403_GBL_B_18	2	Bulgaria	Komshtitza	Golyamata Balabanova	bat	03/04/2015	2015_spring	Winter14/15	2015_spring_bat	1	312	244	434	378	205	208	352	411	209	249	154	337	318	239	325	267	431	266	547	208
1104	Gd_00450-ac	Gd00450	20150403_GBL_B_18	NA	Bulgaria	Komshtitza	Golyamata Balabanova	bat	03/04/2015	2015_spring	Winter14/15	2015_spring_bat	1	312	244	434	NA	205	208	352	411	209	249	154	337	318	239	325	267	431	266	NA	208
1105	Gd_00450-ad	Gd00450	20150403_GBL_B_18	NA	Bulgaria	Komshtitza	Golyamata Balabanova	bat	03/04/2015	2015_spring	Winter14/15	2015_spring_bat	1	312	244	434	NA	205	208	352	411	209	249	154	337	318	239	325	267	431	266	NA	208
1106	Gd_00450-af	Gd00450	20150403_GBL_B_18	2	Bulgaria	Komshtitza	Golyamata Balabanova	bat	03/04/2015	2015_spring	Winter14/15	2015_spring_bat	1	312	244	434	378	205	208	352	411	209	249	154	337	318	239	325	267	431	266	547	208
1107	Gd_00451-b2	Gd00451	20150403_GBL_B_19	1	Bulgaria	Komshtitza	Golyamata Balabanova	bat	03/04/2015	2015_spring	Winter14/15	2015_spring_bat	1	272	458	388	378	205	208	258	381	209	243	148	337	318	239	320	304	431	266	519	240
1108	Gd_00451-ba	Gd00451	20150403_GBL_B_19	2	Bulgaria	Komshtitza	Golyamata Balabanova	bat	03/04/2015	2015_spring	Winter14/15	2015_spring_bat	1	182	309	264	356	205	208	274	411	209	261	160	464	312	281	300	292	431	266	547	208
1109	Gd_00451-bd	Gd00451	20150403_GBL_B_19	2	Bulgaria	Komshtitza	Golyamata Balabanova	bat	03/04/2015	2015_spring	Winter14/15	2015_spring_bat	1	182	309	264	356	205	208	274	411	209	261	160	464	312	281	300	292	431	266	547	208
1110	Gd_00451-be	Gd00451	20150403_GBL_B_19	2	Bulgaria	Komshtitza	Golyamata Balabanova	bat	03/04/2015	2015_spring	Winter14/15	2015_spring_bat	1	272	265	264	344	205	208	274	381	209	249	148	337	318	275	320	267	431	266	547	208
1111	Gd_00434-ab	Gd00434	20150403_GBL_B_2	1	Bulgaria	Komshtitza	Golyamata Balabanova	bat	03/04/2015	2015_spring	Winter14/15	2015_spring_bat	1	287	434	264	414	205	208	294	411	209	249	148	337	318	275	325	298	421	266	519	240
1112	Gd_00434-ae	Gd00434	20150403_GBL_B_2	2	Bulgaria	Komshtitza	Golyamata Balabanova	bat	03/04/2015	2015_spring	Winter14/15	2015_spring_bat	1	277	399	264	414	205	208	279	411	209	249	148	337	312	281	320	267	322	266	547	208
1113	Gd_00452-ab	Gd00452	20150403_GBL_B_20	1	Bulgaria	Komshtitza	Golyamata Balabanova	bat	03/04/2015	2015_spring	Winter14/15	2015_spring_bat	1	262	359	264	384	205	208	352	411	209	249	148	337	305	275	320	267	431	266	519	240
1114	Gd_00452-ac	Gd00452	20150403_GBL_B_20	1	Bulgaria	Komshtitza	Golyamata Balabanova	bat	03/04/2015	2015_spring	Winter14/15	2015_spring_bat	1	262	359	264	384	205	208	352	411	209	249	148	337	305	275	320	267	431	266	519	240
1115	Gd_00452-af	Gd00452	20150403_GBL_B_20	1	Bulgaria	Komshtitza	Golyamata Balabanova	bat	03/04/2015	2015_spring	Winter14/15	2015_spring_bat	1	262	365	264	384	205	208	352	411	209	249	148	337	305	275	320	267	431	266	519	240
1116	Gd_00452-ag	Gd00452	20150403_GBL_B_20	1	Bulgaria	Komshtitza	Golyamata Balabanova	bat	03/04/2015	2015_spring	Winter14/15	2015_spring_bat	1	262	359	264	384	205	208	352	411	209	249	148	337	305	275	320	267	431	266	519	240
1117	Gd_00452-ah	Gd00452	20150403_GBL_B_20	1	Bulgaria	Komshtitza	Golyamata Balabanova	bat	03/04/2015	2015_spring	Winter14/15	2015_spring_bat	1	262	359	264	384	205	208	352	411	209	249	148	337	305	275	320	267	431	266	519	240
1118	Gd_00453-a2	Gd00453	20150403_GBL_B_21	2	Bulgaria	Komshtitza	Golyamata Balabanova	bat	03/04/2015	2015_spring	Winter14/15	2015_spring_bat	1	307	292	270	378	205	208	279	411	209	249	154	337	305	275	314	267	431	266	547	208
1119	Gd_00453-ab	Gd00453	20150403_GBL_B_21	1	Bulgaria	Komshtitza	Golyamata Balabanova	bat	03/04/2015	2015_spring	Winter14/15	2015_spring_bat	1	252	265	264	426	205	214	284	411	209	249	148	337	330	275	314	304	431	266	519	240
1120	Gd_00453-ac	Gd00453	20150403_GBL_B_21	1	Bulgaria	Komshtitza	Golyamata Balabanova	bat	03/04/2015	2015_spring	Winter14/15	2015_spring_bat	1	252	524	264	344	212	214	274	411	209	273	154	337	330	275	285	267	431	266	519	240
1121	Gd_00453-ad	Gd00453	20150403_GBL_B_21	1	Bulgaria	Komshtitza	Golyamata Balabanova	bat	03/04/2015	2015_spring	Winter14/15	2015_spring_bat	1	252	265	264	426	205	214	284	411	209	249	148	337	330	275	314	304	431	266	519	240
1122	Gd_00453-ae	Gd00453	20150403_GBL_B_21	1	Bulgaria	Komshtitza	Golyamata Balabanova	bat	03/04/2015	2015_spring	Winter14/15	2015_spring_bat	1	247	434	404	396	205	208	294	411	209	291	148	452	312	275	325	267	431	266	519	240
1123	Gd_00435-bc	Gd00435	20150403_GBL_B_3	1	Bulgaria	Komshtitza	Golyamata Balabanova	bat	03/04/2015	2015_spring	Winter14/15	2015_spring_bat	1	262	377	264	384	205	208	352	411	209	249	148	337	305	275	320	267	431	266	519	240
1124	Gd_00435-bd	Gd00435	20150403_GBL_B_3	1	Bulgaria	Komshtitza	Golyamata Balabanova	bat	03/04/2015	2015_spring	Winter14/15	2015_spring_bat	1	282	NA	380	372	205	208	274	381	209	249	160	409	240	281	320	285	411	266	519	240
1125	Gd_00435-be	Gd00435	20150403_GBL_B_3	1	Bulgaria	Komshtitza	Golyamata Balabanova	bat	03/04/2015	2015_spring	Winter14/15	2015_spring_bat	1	262	377	264	384	205	208	352	411	209	249	148	337	305	275	320	267	431	266	519	240
1126	Gd_00435-bf	Gd00435	20150403_GBL_B_3	1	Bulgaria	Komshtitza	Golyamata Balabanova	bat	03/04/2015	2015_spring	Winter14/15	2015_spring_bat	1	262	377	264	384	205	208	352	411	209	249	148	337	305	275	320	267	431	266	519	240
1127	Gd_00436-a2	Gd00436	20150403_GBL_B_4	NA	Bulgaria	Komshtitza	Golyamata Balabanova	bat	03/04/2015	2015_spring	Winter14/15	2015_spring_bat	1	216	416	392	408	205	214	274	411	209	249	148	337	240	281	320	298	431	266	NA	240
1128	Gd_00436-ab	Gd00436	20150403_GBL_B_4	1	Bulgaria	Komshtitza	Golyamata Balabanova	bat	03/04/2015	2015_spring	Winter14/15	2015_spring_bat	1	216	422	392	408	205	214	274	411	209	249	148	337	240	281	320	298	431	266	519	240
1129	Gd_00436-ac	Gd00436	20150403_GBL_B_4	1	Bulgaria	Komshtitza	Golyamata Balabanova	bat	03/04/2015	2015_spring	Winter14/15	2015_spring_bat	1	216	422	392	408	205	214	274	411	209	249	148	337	240	281	320	298	431	266	519	240
1130	Gd_00436-ad	Gd00436	20150403_GBL_B_4	2	Bulgaria	Komshtitza	Golyamata Balabanova	bat	03/04/2015	2015_spring	Winter14/15	2015_spring_bat	1	297	188	264	414	205	202	274	411	209	291	166	337	324	299	325	298	431	266	547	208
1131	Gd_00437-ac	Gd00437	20150403_GBL_B_5	2	Bulgaria	Komshtitza	Golyamata Balabanova	bat	03/04/2015	2015_spring	Winter14/15	2015_spring_bat	1	236	365	264	344	205	208	304	411	209	249	154	337	312	275	320	267	431	266	547	208
1132	Gd_00437-ae	Gd00437	20150403_GBL_B_5	1	Bulgaria	Komshtitza	Golyamata Balabanova	bat	03/04/2015	2015_spring	Winter14/15	2015_spring_bat	1	257	393	264	384	205	208	352	411	209	249	148	337	305	275	320	267	431	266	519	240
1133	Gd_00437-af	Gd00437	20150403_GBL_B_5	1	Bulgaria	Komshtitza	Golyamata Balabanova	bat	03/04/2015	2015_spring	Winter14/15	2015_spring_bat	1	257	393	264	384	205	208	352	411	209	249	148	337	305	275	320	267	431	266	519	240
1134	Gd_00437-b2	Gd00437	20150403_GBL_B_5	1	Bulgaria	Komshtitza	Golyamata Balabanova	bat	03/04/2015	2015_spring	Winter14/15	2015_spring_bat	1	257	393	264	384	205	208	352	411	209	249	148	337	305	275	320	267	431	266	519	240
1135	Gd_00437-ba	Gd00437	20150403_GBL_B_5	1	Bulgaria	Komshtitza	Golyamata Balabanova	bat	03/04/2015	2015_spring	Winter14/15	2015_spring_bat	1	257	393	264	384	205	208	352	411	209	249	148	337	305	275	320	267	431	266	519	240
1136	Gd_00438-a2	Gd00438	20150403_GBL_B_6	1	Bulgaria	Komshtitza	Golyamata Balabanova	bat	03/04/2015	2015_spring	Winter14/15	2015_spring_bat	1	252	440	404	402	205	208	294	411	209	291	148	452	305	275	325	267	431	266	519	240
1137	Gd_00438-ba	Gd00438	20150403_GBL_B_6	1	Bulgaria	Komshtitza	Golyamata Balabanova	bat	03/04/2015	2015_spring	Winter14/15	2015_spring_bat	1	252	NA	404	396	205	214	294	411	209	291	148	452	305	275	325	267	431	266	519	240
1138	Gd_00439-a2	Gd00439	20150403_GBL_B_7	1	Bulgaria	Komshtitza	Golyamata Balabanova	bat	03/04/2015	2015_spring	Winter14/15	2015_spring_bat	1	252	512	404	396	205	208	294	411	209	291	148	458	305	275	325	267	431	266	519	240
1139	Gd_00439-ab	Gd00439	20150403_GBL_B_7	1	Bulgaria	Komshtitza	Golyamata Balabanova	bat	03/04/2015	2015_spring	Winter14/15	2015_spring_bat	1	252	518	404	396	205	208	294	411	209	291	148	458	305	275	325	267	431	266	519	240
1140	Gd_00439-ad	Gd00439	20150403_GBL_B_7	2	Bulgaria	Komshtitza	Golyamata Balabanova	bat	03/04/2015	2015_spring	Winter14/15	2015_spring_bat	1	257	250	264	390	205	208	274	381	209	309	160	337	336	239	325	267	464	366	547	208
1141	Gd_00439-ae	Gd00439	20150403_GBL_B_7	1	Bulgaria	Komshtitza	Golyamata Balabanova	bat	03/04/2015	2015_spring	Winter14/15	2015_spring_bat	1	257	428	264	408	205	202	294	411	209	249	148	446	305	275	325	267	431	266	519	240
1142	Gd_00439-af	Gd00439	20150403_GBL_B_7	1	Bulgaria	Komshtitza	Golyamata Balabanova	bat	03/04/2015	2015_spring	Winter14/15	2015_spring_bat	1	252	512	404	396	205	208	294	411	209	291	148	458	305	275	325	267	431	266	519	240
1143	Gd_00440-a2	Gd00440	20150403_GBL_B_8	1	Bulgaria	Komshtitza	Golyamata Balabanova	bat	03/04/2015	2015_spring	Winter14/15	2015_spring_bat	1	231	283	264	420	205	214	274	411	209	249	148	337	312	275	308	298	431	266	519	240
1144	Gd_00440-b2	Gd00440	20150403_GBL_B_8	2	Bulgaria	Komshtitza	Golyamata Balabanova	bat	03/04/2015	2015_spring	Winter14/15	2015_spring_bat	1	252	311	264	344	205	202	299	411	209	249	148	337	305	275	320	267	322	266	547	208
1145	Gd_00440-ba	Gd00440	20150403_GBL_B_8	2	Bulgaria	Komshtitza	Golyamata Balabanova	bat	03/04/2015	2015_spring	Winter14/15	2015_spring_bat	1	247	347	264	344	205	208	294	411	209	249	148	337	305	275	320	310	431	266	547	208
1146	Gd_00440-bc	Gd00440	20150403_GBL_B_8	1	Bulgaria	Komshtitza	Golyamata Balabanova	bat	03/04/2015	2015_spring	Winter14/15	2015_spring_bat	1	267	365	410	396	205	208	294	411	209	297	148	446	312	275	325	267	431	266	519	240
1147	Gd_00440-bd	Gd00440	20150403_GBL_B_8	1	Bulgaria	Komshtitza	Golyamata Balabanova	bat	03/04/2015	2015_spring	Winter14/15	2015_spring_bat	1	252	NA	404	396	205	208	294	411	209	291	148	458	305	275	325	267	431	266	519	240
1148	Gd_00440-be	Gd00440	20150403_GBL_B_8	1	Bulgaria	Komshtitza	Golyamata Balabanova	bat	03/04/2015	2015_spring	Winter14/15	2015_spring_bat	1	252	452	404	396	205	208	294	411	209	291	148	458	305	275	325	267	431	266	519	240
1149	Gd_00441-a2	Gd00441	20150403_GBL_B_9	2	Bulgaria	Komshtitza	Golyamata Balabanova	bat	03/04/2015	2015_spring	Winter14/15	2015_spring_bat	1	262	255	264	384	205	208	274	381	209	309	160	337	330	239	325	267	464	366	547	208
1150	Gd_00441-ab	Gd00441	20150403_GBL_B_9	1	Bulgaria	Komshtitza	Golyamata Balabanova	bat	03/04/2015	2015_spring	Winter14/15	2015_spring_bat	1	252	428	264	408	205	202	294	411	209	249	148	446	305	275	325	267	431	266	519	240
1151	Gd_00441-b2	Gd00441	20150403_GBL_B_9	1	Bulgaria	Komshtitza	Golyamata Balabanova	bat	03/04/2015	2015_spring	Winter14/15	2015_spring_bat	1	252	428	264	408	205	202	294	411	209	249	148	446	305	275	325	267	431	266	519	240
1152	Gd_00441-ba	Gd00441	20150403_GBL_B_9	1	Bulgaria	Komshtitza	Golyamata Balabanova	bat	03/04/2015	2015_spring	Winter14/15	2015_spring_bat	1	236	283	264	420	205	214	274	411	209	249	124	337	305	275	308	298	431	266	519	240
1153	Gd_00454-ab	Gd00454	20150403_GBL_W_22	1	Bulgaria	Komshtitza	Golyamata Balabanova	wall	03/04/2015	2015_spring	Winter14/15	2015_spring_wall	1	236	271	264	420	205	214	274	411	209	249	148	337	312	275	314	298	431	266	519	240
1154	Gd_00454-ac	Gd00454	20150403_GBL_W_22	2	Bulgaria	Komshtitza	Golyamata Balabanova	wall	03/04/2015	2015_spring	Winter14/15	2015_spring_wall	1	247	347	264	344	205	208	294	411	209	249	148	337	305	275	320	310	431	266	547	208
1155	Gd_00454-ad	Gd00454	20150403_GBL_W_22	1	Bulgaria	Komshtitza	Golyamata Balabanova	wall	03/04/2015	2015_spring	Winter14/15	2015_spring_wall	1	277	289	264	390	205	220	330	396	209	297	160	337	330	275	335	298	431	266	519	240
1156	Gd_00454-af	Gd00454	20150403_GBL_W_22	1	Bulgaria	Komshtitza	Golyamata Balabanova	wall	03/04/2015	2015_spring	Winter14/15	2015_spring_wall	1	257	365	264	384	205	208	352	411	209	249	148	337	305	275	320	267	431	266	519	240
1157	Gd_00455-a2	Gd00455	20150403_GBL_W_23	1	Bulgaria	Komshtitza	Golyamata Balabanova	wall	03/04/2015	2015_spring	Winter14/15	2015_spring_wall	1	257	244	264	362	205	202	299	411	221	249	148	337	318	275	320	267	431	266	519	240
1158	Gd_00455-ae	Gd00455	20150403_GBL_W_23	2	Bulgaria	Komshtitza	Golyamata Balabanova	wall	03/04/2015	2015_spring	Winter14/15	2015_spring_wall	1	302	341	264	384	212	202	310	426	209	249	148	421	312	275	320	267	431	266	547	208
1159	Gd_00455-ba	Gd00455	20150403_GBL_W_23	1	Bulgaria	Komshtitza	Golyamata Balabanova	wall	03/04/2015	2015_spring	Winter14/15	2015_spring_wall	1	257	365	264	384	205	208	352	411	209	249	148	337	305	275	320	267	431	266	519	240
1160	Gd_01292-aa	Gd01292	20170318_IVA_B_10_1	1	Bulgaria	Middle Rhodopes	Ivanova voda	bat	18/03/2017	2017_spring	Winter16/17	2017_spring_bat	2	262	203	386	344	205	208	274	381	227	249	154	337	342	275	325	267	431	266	519	240
1161	Gd_01292-ab	Gd01292	20170318_IVA_B_10_1	1	Bulgaria	Middle Rhodopes	Ivanova voda	bat	18/03/2017	2017_spring	Winter16/17	2017_spring_bat	2	262	203	386	344	205	208	274	381	227	249	154	337	342	275	325	267	431	266	519	240
1162	Gd_01292-ac	Gd01292	20170318_IVA_B_10_1	1	Bulgaria	Middle Rhodopes	Ivanova voda	bat	18/03/2017	2017_spring	Winter16/17	2017_spring_bat	2	262	203	386	344	205	208	274	381	227	249	154	337	342	275	325	267	431	266	519	240
1163	Gd_01292-ad	Gd01292	20170318_IVA_B_10_1	1	Bulgaria	Middle Rhodopes	Ivanova voda	bat	18/03/2017	2017_spring	Winter16/17	2017_spring_bat	2	262	203	386	344	205	208	274	381	227	249	154	337	342	275	325	267	431	266	519	240
1164	Gd_01295-aa	Gd01295	20170318_IVA_B_13_1	1	Bulgaria	Middle Rhodopes	Ivanova voda	bat	18/03/2017	2017_spring	Winter16/17	2017_spring_bat	2	242	226	382	432	205	214	274	365	239	304	148	403	318	239	265	267	557	266	519	240
1165	Gd_01295-ab	Gd01295	20170318_IVA_B_13_1	1	Bulgaria	Middle Rhodopes	Ivanova voda	bat	18/03/2017	2017_spring	Winter16/17	2017_spring_bat	2	267	NA	264	356	205	208	279	411	209	273	148	337	305	275	325	267	431	266	519	240
1166	Gd_01295-ac	Gd01295	20170318_IVA_B_13_1	1	Bulgaria	Middle Rhodopes	Ivanova voda	bat	18/03/2017	2017_spring	Winter16/17	2017_spring_bat	2	242	207	386	344	205	208	274	381	227	249	154	337	336	275	325	267	431	266	519	240
1167	Gd_01295-ad	Gd01295	20170318_IVA_B_13_1	1	Bulgaria	Middle Rhodopes	Ivanova voda	bat	18/03/2017	2017_spring	Winter16/17	2017_spring_bat	2	247	176	264	384	296	184	294	365	209	249	148	337	288	239	330	267	441	266	519	240
1168	Gd_01299-aa	Gd01299	20170318_IVA_B_7_1	NA	Bulgaria	Middle Rhodopes	Ivanova voda	bat	18/03/2017	2017_spring	Winter16/17	2017_spring_bat	NA	307	NA	264	NA	205	202	274	NA	209	279	148	337	NA	239	295	NA	381	266	NA	208
1169	Gd_01299-ab	Gd01299	20170318_IVA_B_7_1	1	Bulgaria	Middle Rhodopes	Ivanova voda	bat	18/03/2017	2017_spring	Winter16/17	2017_spring_bat	NA	247	176	264	384	296	184	294	365	209	249	148	337	294	239	330	267	451	266	519	240
1170	Gd_01299-ac	Gd01299	20170318_IVA_B_7_1	1	Bulgaria	Middle Rhodopes	Ivanova voda	bat	18/03/2017	2017_spring	Winter16/17	2017_spring_bat	NA	252	NA	264	426	506	220	274	381	221	279	148	337	240	251	325	267	431	266	519	240
1171	Gd_01299-ad	Gd01299	20170318_IVA_B_7_1	1	Bulgaria	Middle Rhodopes	Ivanova voda	bat	18/03/2017	2017_spring	Winter16/17	2017_spring_bat	NA	242	226	382	432	205	214	274	365	239	304	148	403	318	239	265	267	557	266	519	240
1172	Gd_01300-aa	Gd01300	20170318_IVA_B_8_1	1	Bulgaria	Middle Rhodopes	Ivanova voda	bat	18/03/2017	2017_spring	Winter16/17	2017_spring_bat	2	272	NA	264	356	205	202	274	381	215	255	148	337	240	275	330	267	322	266	519	240
1173	Gd_01300-ab	Gd01300	20170318_IVA_B_8_1	2	Bulgaria	Middle Rhodopes	Ivanova voda	bat	18/03/2017	2017_spring	Winter16/17	2017_spring_bat	2	292	309	386	362	308	208	274	381	227	243	148	440	312	239	320	267	391	381	547	208
1174	Gd_01300-ac	Gd01300	20170318_IVA_B_8_1	2	Bulgaria	Middle Rhodopes	Ivanova voda	bat	18/03/2017	2017_spring	Winter16/17	2017_spring_bat	2	292	309	386	362	308	208	274	381	227	243	148	440	312	239	320	267	391	381	547	208
1175	Gd_01300-ad	Gd01300	20170318_IVA_B_8_1	1	Bulgaria	Middle Rhodopes	Ivanova voda	bat	18/03/2017	2017_spring	Winter16/17	2017_spring_bat	2	272	NA	264	356	205	202	274	381	215	255	148	337	240	275	330	267	322	266	519	240
1176	Gd_01301-aa	Gd01301	20170318_IVA_B_9_1	2	Bulgaria	Middle Rhodopes	Ivanova voda	bat	18/03/2017	2017_spring	Winter16/17	2017_spring_bat	2	297	323	264	402	199	202	279	411	227	328	148	397	318	275	325	267	431	266	547	208
1177	Gd_01301-ab	Gd01301	20170318_IVA_B_9_1	1	Bulgaria	Middle Rhodopes	Ivanova voda	bat	18/03/2017	2017_spring	Winter16/17	2017_spring_bat	2	247	207	386	344	205	208	274	381	227	249	154	337	336	275	325	267	431	266	519	240
1178	Gd_01301-ac	Gd01301	20170318_IVA_B_9_1	1	Bulgaria	Middle Rhodopes	Ivanova voda	bat	18/03/2017	2017_spring	Winter16/17	2017_spring_bat	2	247	207	386	344	205	208	274	381	227	249	154	337	336	275	325	267	431	266	519	240
1179	Gd_01301-ad	Gd01301	20170318_IVA_B_9_1	1	Bulgaria	Middle Rhodopes	Ivanova voda	bat	18/03/2017	2017_spring	Winter16/17	2017_spring_bat	2	247	207	386	344	205	208	274	381	227	249	154	337	336	275	325	267	431	266	519	240
1180	Gd_02169-aa	Gd02169	20170318_IVA_C_42	1	Bulgaria	Middle Rhodopes	Ivanova voda	clothes	18/03/2017	2017_spring	Winter16/17	2017_spring_clothes	0	247	232	382	432	205	214	274	365	239	304	148	403	318	239	265	267	557	266	519	240
1181	Gd_02170-aa	Gd02170	20170318_IVA_W_21	1	Bulgaria	Middle Rhodopes	Ivanova voda	wall	18/03/2017	2017_spring	Winter16/17	2017_spring_wall	2	231	393	446	344	401	208	341	411	209	249	148	409	258	251	308	292	391	266	519	240
1182	Gd_02170-ab	Gd02170	20170318_IVA_W_21	1	Bulgaria	Middle Rhodopes	Ivanova voda	wall	18/03/2017	2017_spring	Winter16/17	2017_spring_wall	2	257	207	386	344	205	208	274	381	227	249	154	337	336	275	325	267	431	266	519	240
1183	Gd_02171-aa	Gd02171	20170318_IVA_W_22	1	Bulgaria	Middle Rhodopes	Ivanova voda	wall	18/03/2017	2017_spring	Winter16/17	2017_spring_wall	2	247	176	264	378	302	184	294	365	209	249	148	337	282	239	335	267	451	266	519	240
1184	Gd_02171-ac	Gd02171	20170318_IVA_W_22	1	Bulgaria	Middle Rhodopes	Ivanova voda	wall	18/03/2017	2017_spring	Winter16/17	2017_spring_wall	2	267	NA	434	350	360	202	274	396	209	249	160	337	312	239	314	254	431	266	519	240
1185	Gd_02171-ad	Gd02171	20170318_IVA_W_22	1	Bulgaria	Middle Rhodopes	Ivanova voda	wall	18/03/2017	2017_spring	Winter16/17	2017_spring_wall	2	292	309	264	378	292	214	279	396	227	328	148	403	318	275	320	267	451	266	519	240
1186	Gd_02171-ae	Gd02171	20170318_IVA_W_22	1	Bulgaria	Middle Rhodopes	Ivanova voda	wall	18/03/2017	2017_spring	Winter16/17	2017_spring_wall	2	201	NA	264	372	205	202	279	381	209	249	166	337	305	275	325	260	537	266	519	240
1187	Gd_02172-aa	Gd02172	20170318_IVA_W_24	1	Bulgaria	Middle Rhodopes	Ivanova voda	wall	18/03/2017	2017_spring	Winter16/17	2017_spring_wall	2	236	265	446	344	414	208	341	396	209	249	148	409	258	251	308	298	391	266	519	240
1188	Gd_02172-ab	Gd02172	20170318_IVA_W_24	2	Bulgaria	Middle Rhodopes	Ivanova voda	wall	18/03/2017	2017_spring	Winter16/17	2017_spring_wall	2	221	207	386	350	500	208	274	381	209	249	148	337	312	239	295	274	441	266	547	208
1189	Gd_02172-ac	Gd02172	20170318_IVA_W_24	1	Bulgaria	Middle Rhodopes	Ivanova voda	wall	18/03/2017	2017_spring	Winter16/17	2017_spring_wall	2	247	176	264	384	NA	184	294	365	209	249	148	337	288	239	330	267	441	266	519	240
1190	Gd_02172-ae	Gd02172	20170318_IVA_W_24	2	Bulgaria	Middle Rhodopes	Ivanova voda	wall	18/03/2017	2017_spring	Winter16/17	2017_spring_wall	2	272	188	470	426	366	202	274	396	209	243	154	403	240	239	295	267	381	386	547	208
1191	Gd_02172-af	Gd02172	20170318_IVA_W_24	1	Bulgaria	Middle Rhodopes	Ivanova voda	wall	18/03/2017	2017_spring	Winter16/17	2017_spring_wall	2	257	277	264	378	218	208	346	381	209	273	154	337	312	239	295	267	431	335	519	240
1192	Gd_02172-ag	Gd02172	20170318_IVA_W_24	1	Bulgaria	Middle Rhodopes	Ivanova voda	wall	18/03/2017	2017_spring	Winter16/17	2017_spring_wall	2	226	255	452	344	390	208	346	411	209	249	148	409	258	257	308	292	391	266	519	240
1193	Gd_02172-ah	Gd02172	20170318_IVA_W_24	2	Bulgaria	Middle Rhodopes	Ivanova voda	wall	18/03/2017	2017_spring	Winter16/17	2017_spring_wall	2	221	207	386	350	500	208	274	381	209	249	148	337	312	239	295	274	441	266	547	208
1194	Gd_02173-aa	Gd02173	20170318_IVA_W_25	1	Bulgaria	Middle Rhodopes	Ivanova voda	wall	18/03/2017	2017_spring	Winter16/17	2017_spring_wall	2	247	226	382	432	205	214	274	365	239	304	148	403	318	239	265	267	557	266	519	240
1195	Gd_02174-aaaa	Gd02174	20170318_IVA_W_27	1	Bulgaria	Middle Rhodopes	Ivanova voda	wall	18/03/2017	2017_spring	Winter16/17	2017_spring_wall	2	262	207	386	350	205	208	274	381	227	249	154	337	336	275	325	267	431	266	519	240
1196	Gd_02175-aa	Gd02175	20170318_IVA_W_28	1	Bulgaria	Middle Rhodopes	Ivanova voda	wall	18/03/2017	2017_spring	Winter16/17	2017_spring_wall	2	236	226	382	432	205	214	279	365	239	304	148	403	318	239	265	267	557	266	519	240
1197	Gd_02175-ab	Gd02175	20170318_IVA_W_28	1	Bulgaria	Middle Rhodopes	Ivanova voda	wall	18/03/2017	2017_spring	Winter16/17	2017_spring_wall	2	236	226	382	432	205	214	279	365	239	304	148	403	318	239	265	267	557	266	519	240
1198	Gd_02175-ac	Gd02175	20170318_IVA_W_28	2	Bulgaria	Middle Rhodopes	Ivanova voda	wall	18/03/2017	2017_spring	Winter16/17	2017_spring_wall	2	287	295	264	396	199	202	279	411	227	328	148	403	318	275	320	267	431	266	547	208
1199	Gd_02175-ad	Gd02175	20170318_IVA_W_28	1	Bulgaria	Middle Rhodopes	Ivanova voda	wall	18/03/2017	2017_spring	Winter16/17	2017_spring_wall	2	252	428	264	378	218	208	346	381	209	297	154	337	318	239	295	267	431	335	519	240
1200	Gd_02175-ae	Gd02175	20170318_IVA_W_28	1	Bulgaria	Middle Rhodopes	Ivanova voda	wall	18/03/2017	2017_spring	Winter16/17	2017_spring_wall	2	267	341	382	384	354	202	279	381	239	304	148	428	258	239	271	285	381	386	519	240
1201	Gd_02176-aa	Gd02176	20170318_IVA_W_29	1	Bulgaria	Middle Rhodopes	Ivanova voda	wall	18/03/2017	2017_spring	Winter16/17	2017_spring_wall	2	252	207	386	344	205	208	274	381	227	249	154	337	336	275	325	267	431	266	519	240
1202	Gd_02176-ab	Gd02176	20170318_IVA_W_29	1	Bulgaria	Middle Rhodopes	Ivanova voda	wall	18/03/2017	2017_spring	Winter16/17	2017_spring_wall	2	297	434	416	408	292	208	352	411	209	249	148	416	258	251	330	274	391	266	519	240
1203	Gd_02177-aa	Gd02177	20170318_IVA_W_30	1	Bulgaria	Middle Rhodopes	Ivanova voda	wall	18/03/2017	2017_spring	Winter16/17	2017_spring_wall	3	267	NA	388	356	396	214	357	365	209	316	148	397	258	239	314	260	322	266	519	240
1204	Gd_02177-ac	Gd02177	20170318_IVA_W_30	1	Bulgaria	Middle Rhodopes	Ivanova voda	wall	18/03/2017	2017_spring	Winter16/17	2017_spring_wall	3	242	353	264	432	452	220	274	381	221	279	148	337	240	251	330	267	431	266	519	240
1205	Gd_02177-ae	Gd02177	20170318_IVA_W_30	1	Bulgaria	Middle Rhodopes	Ivanova voda	wall	18/03/2017	2017_spring	Winter16/17	2017_spring_wall	3	211	176	264	438	366	208	294	381	209	249	154	337	330	239	300	267	441	266	519	240
1206	Gd_02178-aa	Gd02178	20170318_IVA_W_32	1	Bulgaria	Middle Rhodopes	Ivanova voda	wall	18/03/2017	2017_spring	Winter16/17	2017_spring_wall	3	267	NA	264	414	476	220	274	381	221	279	148	337	240	251	325	267	431	266	519	240
1207	Gd_02179-aa	Gd02179	20170318_IVA_W_34	1	Bulgaria	Middle Rhodopes	Ivanova voda	wall	18/03/2017	2017_spring	Winter16/17	2017_spring_wall	3	242	NA	264	356	205	208	279	411	209	273	148	337	312	275	325	267	431	266	519	240
1208	Gd_02180-aa	Gd02180	20170318_IVA_W_38	1	Bulgaria	Middle Rhodopes	Ivanova voda	wall	18/03/2017	2017_spring	Winter16/17	2017_spring_wall	1	262	220	264	378	218	208	346	381	209	297	154	337	312	239	295	267	431	335	519	240
1209	Gd_02181-aa	Gd02181	20170409_GBL_C_62	1	Bulgaria	Komshtitza	Golyamata Balabanova	clothes	09/04/2017	2017_spring	Winter16/17	2017_spring_clothes	0	257	365	264	384	205	208	352	411	209	249	148	337	305	275	320	267	431	266	519	240
1210	Gd_02182-aa	Gd02182	20170409_GBL_C_64	1	Bulgaria	Komshtitza	Golyamata Balabanova	clothes	09/04/2017	2017_spring	Winter16/17	2017_spring_clothes	0	287	NA	264	414	205	208	294	411	209	249	148	337	318	275	325	298	421	266	519	240
1211	Gd_02183-aa	Gd02183	20170409_GBL_W_29	1	Bulgaria	Komshtitza	Golyamata Balabanova	wall	09/04/2017	2017_spring	Winter16/17	2017_spring_wall	1	262	434	264	408	205	202	294	411	209	249	148	452	305	275	320	267	431	266	519	240
1212	Gd_02184-aa	Gd02184	20170409_GBL_W_31	2	Bulgaria	Komshtitza	Golyamata Balabanova	wall	09/04/2017	2017_spring	Winter16/17	2017_spring_wall	1	272	468	264	384	212	208	299	411	209	249	148	428	305	281	320	267	431	266	547	208
1213	Gd_02186-aa	Gd02186	20170409_GBL_W_36	1	Bulgaria	Komshtitza	Golyamata Balabanova	wall	09/04/2017	2017_spring	Winter16/17	2017_spring_wall	1	236	172	404	396	205	208	294	411	209	291	148	458	305	275	325	267	431	266	519	240
1214	Gd_02187-ab	Gd02187	20170409_GBL_W_38	1	Bulgaria	Komshtitza	Golyamata Balabanova	wall	09/04/2017	2017_spring	Winter16/17	2017_spring_wall	1	267	244	264	362	205	202	299	411	221	249	148	337	318	275	320	267	431	266	519	240
1215	Gd_02187-ac	Gd02187	20170409_GBL_W_38	1	Bulgaria	Komshtitza	Golyamata Balabanova	wall	09/04/2017	2017_spring	Winter16/17	2017_spring_wall	1	257	NA	264	384	205	208	357	411	209	249	148	337	305	275	320	267	431	266	519	240
1216	Gd_02188-aa	Gd02188	20170409_GBL_W_44	1	Bulgaria	Komshtitza	Golyamata Balabanova	wall	09/04/2017	2017_spring	Winter16/17	2017_spring_wall	2	277	NA	388	378	205	208	258	381	209	243	148	337	318	239	320	304	431	266	519	240
1217	Gd_02188-ab	Gd02188	20170409_GBL_W_44	1	Bulgaria	Komshtitza	Golyamata Balabanova	wall	09/04/2017	2017_spring	Winter16/17	2017_spring_wall	2	277	NA	388	378	205	208	258	381	209	243	148	337	318	239	320	304	431	266	519	240
1218	Gd_02188-ac	Gd02188	20170409_GBL_W_44	2	Bulgaria	Komshtitza	Golyamata Balabanova	wall	09/04/2017	2017_spring	Winter16/17	2017_spring_wall	2	247	NA	264	408	205	220	294	411	209	249	148	373	305	281	314	310	441	266	547	208
1219	Gd_02188-ad	Gd02188	20170409_GBL_W_44	1	Bulgaria	Komshtitza	Golyamata Balabanova	wall	09/04/2017	2017_spring	Winter16/17	2017_spring_wall	2	267	476	264	408	205	208	294	411	209	249	148	337	312	275	325	267	421	266	519	240
1220	Gd_02188-ae	Gd02188	20170409_GBL_W_44	1	Bulgaria	Komshtitza	Golyamata Balabanova	wall	09/04/2017	2017_spring	Winter16/17	2017_spring_wall	2	236	277	264	420	205	214	274	411	209	249	148	337	312	275	308	298	431	266	519	240
1221	Gd_02188-af	Gd02188	20170409_GBL_W_44	1	Bulgaria	Komshtitza	Golyamata Balabanova	wall	09/04/2017	2017_spring	Winter16/17	2017_spring_wall	2	287	474	264	414	205	208	294	411	209	249	148	337	318	275	325	298	421	266	519	240
1222	Gd_02188-ag	Gd02188	20170409_GBL_W_44	1	Bulgaria	Komshtitza	Golyamata Balabanova	wall	09/04/2017	2017_spring	Winter16/17	2017_spring_wall	2	226	474	264	344	205	208	274	411	209	243	160	452	318	305	305	304	431	266	519	240
1223	Gd_02189-aa	Gd02189	20170409_GBL_W_46	1	Bulgaria	Komshtitza	Golyamata Balabanova	wall	09/04/2017	2017_spring	Winter16/17	2017_spring_wall	2	267	452	388	378	205	208	258	381	209	243	148	337	318	239	320	304	431	266	519	240
1224	Gd_02189-ab	Gd02189	20170409_GBL_W_46	1	Bulgaria	Komshtitza	Golyamata Balabanova	wall	09/04/2017	2017_spring	Winter16/17	2017_spring_wall	2	267	452	388	378	205	208	258	381	209	243	148	337	318	239	320	304	431	266	519	240
1225	Gd_02189-ac	Gd02189	20170409_GBL_W_46	1	Bulgaria	Komshtitza	Golyamata Balabanova	wall	09/04/2017	2017_spring	Winter16/17	2017_spring_wall	2	272	387	264	408	205	202	294	411	209	249	148	452	305	275	320	267	431	266	519	240
1226	Gd_02190-aa	Gd02190	20170409_GBL_W_57	1	Bulgaria	Komshtitza	Golyamata Balabanova	wall	09/04/2017	2017_spring	Winter16/17	2017_spring_wall	2	252	446	404	396	205	208	294	411	209	291	148	452	312	275	325	267	431	266	519	240
1227	Gd_02190-ab	Gd02190	20170409_GBL_W_57	2	Bulgaria	Komshtitza	Golyamata Balabanova	wall	09/04/2017	2017_spring	Winter16/17	2017_spring_wall	2	257	250	264	384	205	208	274	381	209	309	160	337	336	239	325	267	464	366	547	208
1228	Gd_02190-ac	Gd02190	20170409_GBL_W_57	1	Bulgaria	Komshtitza	Golyamata Balabanova	wall	09/04/2017	2017_spring	Winter16/17	2017_spring_wall	2	236	422	386	366	205	208	274	411	209	249	148	337	305	275	325	267	431	266	519	240
1229	Gd_02191-aa	Gd02191	20170409_GBL_W_58	1	Bulgaria	Komshtitza	Golyamata Balabanova	wall	09/04/2017	2017_spring	Winter16/17	2017_spring_wall	2	252	NA	264	344	212	214	274	411	209	273	154	337	330	275	285	267	431	266	519	240
1230	Gd_02191-ab	Gd02191	20170409_GBL_W_58	1	Bulgaria	Komshtitza	Golyamata Balabanova	wall	09/04/2017	2017_spring	Winter16/17	2017_spring_wall	2	236	271	264	420	205	214	274	411	209	249	124	337	305	275	308	298	431	266	519	240
1231	Gd_02191-ac	Gd02191	20170409_GBL_W_58	1	Bulgaria	Komshtitza	Golyamata Balabanova	wall	09/04/2017	2017_spring	Winter16/17	2017_spring_wall	2	307	NA	264	360	205	202	274	426	209	249	166	337	330	275	320	274	451	266	519	240
1232	Gd_02191-ae	Gd02191	20170409_GBL_W_58	1	Bulgaria	Komshtitza	Golyamata Balabanova	wall	09/04/2017	2017_spring	Winter16/17	2017_spring_wall	2	236	301	264	390	205	202	299	396	209	249	148	337	318	275	325	304	431	266	519	240
1233	Gd_02192-aa	Gd02192	20170409_GBL_W_60	1	Bulgaria	Komshtitza	Golyamata Balabanova	wall	09/04/2017	2017_spring	Winter16/17	2017_spring_wall	2	277	NA	264	414	205	208	294	411	209	249	148	337	318	275	325	298	421	266	519	240
1234	Gd_02192-ab	Gd02192	20170409_GBL_W_60	1	Bulgaria	Komshtitza	Golyamata Balabanova	wall	09/04/2017	2017_spring	Winter16/17	2017_spring_wall	2	267	474	388	378	205	208	258	381	209	243	148	337	318	239	320	304	431	266	519	240
1235	Gd_02193-aa	Gd02193	20170609_GBL_B_18	1	Bulgaria	Komshtitza	Golyamata Balabanova	bat	09/06/2017	2017_spring	Winter16/17	2017_spring_bat	1	236	416	264	384	205	208	341	396	209	279	148	337	318	239	330	298	322	266	519	240
1236	Gd_02193-ab	Gd02193	20170609_GBL_B_18	1	Bulgaria	Komshtitza	Golyamata Balabanova	bat	09/06/2017	2017_spring	Winter16/17	2017_spring_bat	1	262	371	264	384	205	208	352	411	209	249	148	337	305	275	320	267	431	266	519	240
1237	Gd_02193-ac	Gd02193	20170609_GBL_B_18	1	Bulgaria	Komshtitza	Golyamata Balabanova	bat	09/06/2017	2017_spring	Winter16/17	2017_spring_bat	1	262	371	264	384	205	208	352	411	209	249	148	337	305	275	320	267	431	266	519	240
1238	Gd_02193-ad	Gd02193	20170609_GBL_B_18	1	Bulgaria	Komshtitza	Golyamata Balabanova	bat	09/06/2017	2017_spring	Winter16/17	2017_spring_bat	1	262	371	264	384	205	208	352	411	209	249	148	337	305	275	320	267	431	266	519	240
1239	Gd_02193-ae	Gd02193	20170609_GBL_B_18	1	Bulgaria	Komshtitza	Golyamata Balabanova	bat	09/06/2017	2017_spring	Winter16/17	2017_spring_bat	1	257	365	264	384	205	208	352	411	209	249	148	337	305	275	320	267	431	266	519	240
1240	Gd_02194-aa	Gd02194	20170609_GBL_B_53	1	Bulgaria	Komshtitza	Golyamata Balabanova	bat	09/06/2017	2017_spring	Winter16/17	2017_spring_bat	3	257	NA	264	384	205	208	352	411	209	249	148	337	312	275	320	267	431	266	519	240
1241	Gd_02194-ab	Gd02194	20170609_GBL_B_53	1	Bulgaria	Komshtitza	Golyamata Balabanova	bat	09/06/2017	2017_spring	Winter16/17	2017_spring_bat	3	252	416	404	396	205	208	294	411	209	291	148	458	312	275	325	267	431	266	519	240
1242	Gd_02194-ad	Gd02194	20170609_GBL_B_53	1	Bulgaria	Komshtitza	Golyamata Balabanova	bat	09/06/2017	2017_spring	Winter16/17	2017_spring_bat	3	252	416	404	396	205	208	294	411	209	291	148	458	312	275	325	267	431	266	519	240
1243	Gd_02194-ae	Gd02194	20170609_GBL_B_53	1	Bulgaria	Komshtitza	Golyamata Balabanova	bat	09/06/2017	2017_spring	Winter16/17	2017_spring_bat	3	257	387	264	384	205	208	352	411	209	249	148	337	312	275	320	267	431	266	519	240
1244	Gd_02195-aa	Gd02195	20170609_GBL_B_54	2	Bulgaria	Komshtitza	Golyamata Balabanova	bat	09/06/2017	2017_spring	Winter16/17	2017_spring_bat	3	257	250	264	384	205	208	274	381	209	309	160	337	336	239	325	267	464	366	547	208
1245	Gd_02195-ab	Gd02195	20170609_GBL_B_54	2	Bulgaria	Komshtitza	Golyamata Balabanova	bat	09/06/2017	2017_spring	Winter16/17	2017_spring_bat	3	388	411	264	384	212	202	299	426	209	249	148	428	312	275	325	267	431	266	547	208
1246	Gd_02195-ac	Gd02195	20170609_GBL_B_54	1	Bulgaria	Komshtitza	Golyamata Balabanova	bat	09/06/2017	2017_spring	Winter16/17	2017_spring_bat	3	236	385	386	366	205	208	274	411	209	249	148	337	305	275	325	267	431	266	519	240
1247	Gd_02195-ad	Gd02195	20170609_GBL_B_54	1	Bulgaria	Komshtitza	Golyamata Balabanova	bat	09/06/2017	2017_spring	Winter16/17	2017_spring_bat	3	252	NA	404	396	205	208	294	411	209	291	148	458	305	275	325	267	441	266	519	240
1248	Gd_02195-ae	Gd02195	20170609_GBL_B_54	1	Bulgaria	Komshtitza	Golyamata Balabanova	bat	09/06/2017	2017_spring	Winter16/17	2017_spring_bat	3	282	289	264	390	205	220	330	396	209	297	160	337	330	275	338	298	431	266	519	240
1249	Gd_02196-ba	Gd02196	20170609_GBL_B_55	2	Bulgaria	Komshtitza	Golyamata Balabanova	bat	09/06/2017	2017_spring	Winter16/17	2017_spring_bat	3	307	304	270	378	205	208	279	411	209	249	154	337	305	275	314	267	431	266	547	208
1250	Gd_02196-bb	Gd02196	20170609_GBL_B_55	2	Bulgaria	Komshtitza	Golyamata Balabanova	bat	09/06/2017	2017_spring	Winter16/17	2017_spring_bat	3	307	292	270	378	205	208	279	411	209	249	154	337	305	275	314	267	431	266	547	208
1251	Gd_02196-bc	Gd02196	20170609_GBL_B_55	2	Bulgaria	Komshtitza	Golyamata Balabanova	bat	09/06/2017	2017_spring	Winter16/17	2017_spring_bat	3	307	304	270	378	205	208	279	411	209	249	154	337	305	275	314	267	431	266	547	208
1252	Gd_02196-bd	Gd02196	20170609_GBL_B_55	2	Bulgaria	Komshtitza	Golyamata Balabanova	bat	09/06/2017	2017_spring	Winter16/17	2017_spring_bat	3	307	304	270	378	205	208	279	411	209	249	154	337	305	275	314	267	431	266	547	208
1253	Gd_02196-be	Gd02196	20170609_GBL_B_55	1	Bulgaria	Komshtitza	Golyamata Balabanova	bat	09/06/2017	2017_spring	Winter16/17	2017_spring_bat	3	257	377	264	384	205	208	352	411	209	249	148	337	305	275	320	267	431	266	519	240
1254	Gd_02197-aa	Gd02197	20170609_GBL_B_56	2	Bulgaria	Komshtitza	Golyamata Balabanova	bat	09/06/2017	2017_spring	Winter16/17	2017_spring_bat	3	182	316	264	356	205	208	274	411	209	261	160	464	312	281	300	292	431	266	547	208
1255	Gd_02197-ab	Gd02197	20170609_GBL_B_56	1	Bulgaria	Komshtitza	Golyamata Balabanova	bat	09/06/2017	2017_spring	Winter16/17	2017_spring_bat	3	287	NA	264	414	205	208	294	411	209	249	148	337	318	275	325	298	421	266	519	240
1256	Gd_02197-ac	Gd02197	20170609_GBL_B_56	1	Bulgaria	Komshtitza	Golyamata Balabanova	bat	09/06/2017	2017_spring	Winter16/17	2017_spring_bat	3	287	NA	264	414	205	208	294	411	209	249	148	337	318	275	325	298	421	266	519	240
1257	Gd_02197-ad	Gd02197	20170609_GBL_B_56	2	Bulgaria	Komshtitza	Golyamata Balabanova	bat	09/06/2017	2017_spring	Winter16/17	2017_spring_bat	3	307	309	270	378	205	208	279	411	209	249	154	337	305	275	314	267	431	266	547	208
1258	Gd_02198-ba	Gd02198	20170609_GBL_B_57	1	Bulgaria	Komshtitza	Golyamata Balabanova	bat	09/06/2017	2017_spring	Winter16/17	2017_spring_bat	3	252	NA	264	380	205	208	274	411	209	249	148	337	264	239	271	267	431	266	519	240
1259	Gd_02198-bb	Gd02198	20170609_GBL_B_57	NA	Bulgaria	Komshtitza	Golyamata Balabanova	bat	09/06/2017	2017_spring	Winter16/17	2017_spring_bat	3	252	NA	264	380	205	208	274	411	209	249	148	337	264	239	271	267	431	266	NA	240
1260	Gd_02198-bc	Gd02198	20170609_GBL_B_57	1	Bulgaria	Komshtitza	Golyamata Balabanova	bat	09/06/2017	2017_spring	Winter16/17	2017_spring_bat	3	252	NA	264	380	205	208	274	411	209	249	148	337	264	239	271	267	431	266	519	240
1261	Gd_02198-bd	Gd02198	20170609_GBL_B_57	1	Bulgaria	Komshtitza	Golyamata Balabanova	bat	09/06/2017	2017_spring	Winter16/17	2017_spring_bat	3	236	NA	264	378	205	208	304	411	209	249	154	337	336	275	325	267	431	266	519	240
1262	Gd_02198-be	Gd02198	20170609_GBL_B_57	1	Bulgaria	Komshtitza	Golyamata Balabanova	bat	09/06/2017	2017_spring	Winter16/17	2017_spring_bat	3	247	277	264	372	205	208	274	381	209	249	148	337	312	239	338	267	451	266	519	240
1263	Gd_02199-ba	Gd02199	20170609_GBL_B_58	1	Bulgaria	Komshtitza	Golyamata Balabanova	bat	09/06/2017	2017_spring	Winter16/17	2017_spring_bat	3	267	NA	264	396	205	208	294	411	209	249	148	337	312	275	325	267	421	266	519	240
1264	Gd_02199-bb	Gd02199	20170609_GBL_B_58	1	Bulgaria	Komshtitza	Golyamata Balabanova	bat	09/06/2017	2017_spring	Winter16/17	2017_spring_bat	3	267	265	264	396	205	208	294	411	209	249	148	337	312	275	325	267	421	266	519	240
1265	Gd_02199-bc	Gd02199	20170609_GBL_B_58	1	Bulgaria	Komshtitza	Golyamata Balabanova	bat	09/06/2017	2017_spring	Winter16/17	2017_spring_bat	3	272	255	264	362	205	202	299	411	221	249	148	337	318	275	320	267	431	266	519	240
1266	Gd_02199-bd	Gd02199	20170609_GBL_B_58	1	Bulgaria	Komshtitza	Golyamata Balabanova	bat	09/06/2017	2017_spring	Winter16/17	2017_spring_bat	3	267	NA	264	396	205	208	294	411	209	249	148	337	312	275	325	267	421	266	519	240
1267	Gd_02199-be	Gd02199	20170609_GBL_B_58	1	Bulgaria	Komshtitza	Golyamata Balabanova	bat	09/06/2017	2017_spring	Winter16/17	2017_spring_bat	3	267	180	264	396	205	208	294	411	209	249	148	337	312	275	325	267	421	266	519	240
1268	Gd_02200-aa	Gd02200	20170609_GBL_B_59	1	Bulgaria	Komshtitza	Golyamata Balabanova	bat	09/06/2017	2017_spring	Winter16/17	2017_spring_bat	3	267	518	264	396	205	208	294	411	209	249	148	337	312	275	325	267	421	266	519	240
1269	Gd_02200-ac	Gd02200	20170609_GBL_B_59	2	Bulgaria	Komshtitza	Golyamata Balabanova	bat	09/06/2017	2017_spring	Winter16/17	2017_spring_bat	3	307	298	270	378	205	208	279	411	209	249	154	337	305	275	314	267	431	266	547	208
1270	Gd_02200-ad	Gd02200	20170609_GBL_B_59	1	Bulgaria	Komshtitza	Golyamata Balabanova	bat	09/06/2017	2017_spring	Winter16/17	2017_spring_bat	3	257	NA	404	396	205	208	294	411	209	291	148	452	305	275	325	267	431	266	519	240
1271	Gd_02200-ae	Gd02200	20170609_GBL_B_59	1	Bulgaria	Komshtitza	Golyamata Balabanova	bat	09/06/2017	2017_spring	Winter16/17	2017_spring_bat	3	257	NA	404	396	205	208	294	411	209	291	148	452	305	275	325	267	431	266	519	240
1272	Gd_02201-ab	Gd02201	20170609_GBL_B_6	1	Bulgaria	Komshtitza	Golyamata Balabanova	bat	09/06/2017	2017_spring	Winter16/17	2017_spring_bat	1	247	NA	264	380	205	208	274	411	209	249	148	337	264	239	271	267	431	266	519	240
1273	Gd_02201-ac	Gd02201	20170609_GBL_B_6	1	Bulgaria	Komshtitza	Golyamata Balabanova	bat	09/06/2017	2017_spring	Winter16/17	2017_spring_bat	1	257	255	264	408	205	202	299	396	209	297	148	337	318	239	320	267	431	266	519	240
1274	Gd_02201-ae	Gd02201	20170609_GBL_B_6	1	Bulgaria	Komshtitza	Golyamata Balabanova	bat	09/06/2017	2017_spring	Winter16/17	2017_spring_bat	1	292	255	264	384	205	202	299	426	209	297	148	428	305	239	330	267	431	266	519	240
1275	Gd_02202-ab	Gd02202	20170609_GBL_B_7	1	Bulgaria	Komshtitza	Golyamata Balabanova	bat	09/06/2017	2017_spring	Winter16/17	2017_spring_bat	1	252	NA	264	344	212	214	274	411	209	273	154	337	330	275	285	267	431	266	519	240
1276	Gd_02202-ae	Gd02202	20170609_GBL_B_7	2	Bulgaria	Komshtitza	Golyamata Balabanova	bat	09/06/2017	2017_spring	Winter16/17	2017_spring_bat	1	312	244	434	378	205	208	352	411	209	249	154	337	318	239	325	267	431	266	547	208
1277	Gd_02203-aa	Gd02203	20170609_GBL_B_8	1	Bulgaria	Komshtitza	Golyamata Balabanova	bat	09/06/2017	2017_spring	Winter16/17	2017_spring_bat	1	252	NA	264	344	212	214	274	411	209	273	154	337	330	275	285	267	431	266	519	240
1278	Gd_02203-ab	Gd02203	20170609_GBL_B_8	2	Bulgaria	Komshtitza	Golyamata Balabanova	bat	09/06/2017	2017_spring	Winter16/17	2017_spring_bat	1	292	NA	264	384	212	208	299	411	209	249	148	428	305	281	320	267	431	266	547	208
1279	Gd_02203-ac	Gd02203	20170609_GBL_B_8	1	Bulgaria	Komshtitza	Golyamata Balabanova	bat	09/06/2017	2017_spring	Winter16/17	2017_spring_bat	1	272	NA	264	414	205	208	294	411	209	249	148	337	312	275	325	267	421	266	519	240
1280	Gd_02203-ad	Gd02203	20170609_GBL_B_8	1	Bulgaria	Komshtitza	Golyamata Balabanova	bat	09/06/2017	2017_spring	Winter16/17	2017_spring_bat	1	236	411	386	366	205	208	274	411	209	249	148	337	305	275	325	267	NA	266	519	240
1281	Gd_02203-ae	Gd02203	20170609_GBL_B_8	1	Bulgaria	Komshtitza	Golyamata Balabanova	bat	09/06/2017	2017_spring	Winter16/17	2017_spring_bat	1	NA	329	264	414	205	208	294	411	209	249	148	337	318	275	325	298	421	266	519	240
1282	Gd_02203-af	Gd02203	20170609_GBL_B_8	1	Bulgaria	Komshtitza	Golyamata Balabanova	bat	09/06/2017	2017_spring	Winter16/17	2017_spring_bat	1	236	172	264	378	205	208	304	411	209	249	154	337	336	275	325	267	431	266	519	240
1283	Gd_02204-aa	Gd02204	20170609_GBL_C_61	1	Bulgaria	Komshtitza	Golyamata Balabanova	clothes	09/06/2017	2017_spring	Winter16/17	2017_spring_clothes	0	262	NA	404	396	205	208	294	411	209	291	148	458	305	275	325	267	431	266	519	240
1284	Gd_02205-aa	Gd02205	20170609_GBL_W_17	1	Bulgaria	Komshtitza	Golyamata Balabanova	wall	09/06/2017	2017_spring	Winter16/17	2017_spring_wall	1	317	NA	264	360	205	202	274	426	209	249	166	337	330	275	320	274	451	266	519	240
1285	Gd_02206-aa	Gd02206	20170609_GBL_W_20	1	Bulgaria	Komshtitza	Golyamata Balabanova	wall	09/06/2017	2017_spring	Winter16/17	2017_spring_wall	1	262	365	264	384	205	208	352	411	209	249	148	337	305	275	320	267	431	266	519	240
1286	Gd_02207-aa	Gd02207	20170609_GBL_W_25	1	Bulgaria	Komshtitza	Golyamata Balabanova	wall	09/06/2017	2017_spring	Winter16/17	2017_spring_wall	1	257	NA	404	396	205	208	294	411	209	291	148	452	305	275	325	267	431	266	519	240
1287	Gd_02208-aa	Gd02208	20170609_GBL_W_26	1	Bulgaria	Komshtitza	Golyamata Balabanova	wall	09/06/2017	2017_spring	Winter16/17	2017_spring_wall	1	247	NA	392	408	205	214	274	411	215	249	148	337	240	281	320	298	431	266	519	240
1288	Gd_02208-ab	Gd02208	20170609_GBL_W_26	1	Bulgaria	Komshtitza	Golyamata Balabanova	wall	09/06/2017	2017_spring	Winter16/17	2017_spring_wall	1	247	283	264	408	205	202	289	411	209	249	148	337	305	275	325	267	441	266	519	240
1289	Gd_02208-ac	Gd02208	20170609_GBL_W_26	2	Bulgaria	Komshtitza	Golyamata Balabanova	wall	09/06/2017	2017_spring	Winter16/17	2017_spring_wall	1	277	NA	264	350	205	208	274	411	209	249	154	337	318	275	330	267	441	266	547	208
1290	Gd_02208-ad	Gd02208	20170609_GBL_W_26	2	Bulgaria	Komshtitza	Golyamata Balabanova	wall	09/06/2017	2017_spring	Winter16/17	2017_spring_wall	1	277	271	264	344	205	208	274	381	209	249	148	337	324	275	320	267	441	266	547	208
1291	Gd_02209-aa	Gd02209	20170609_GBL_W_30	1	Bulgaria	Komshtitza	Golyamata Balabanova	wall	09/06/2017	2017_spring	Winter16/17	2017_spring_wall	1	272	446	388	378	205	208	258	381	209	243	148	337	318	239	320	310	431	266	519	240
1292	Gd_02209-ab	Gd02209	20170609_GBL_W_30	2	Bulgaria	Komshtitza	Golyamata Balabanova	wall	09/06/2017	2017_spring	Winter16/17	2017_spring_wall	1	272	265	264	344	205	208	274	381	209	249	148	337	318	275	320	267	431	266	547	208
1293	Gd_02210-aa	Gd02210	20170609_GBL_W_31	1	Bulgaria	Komshtitza	Golyamata Balabanova	wall	09/06/2017	2017_spring	Winter16/17	2017_spring_wall	1	216	416	394	408	205	214	274	411	209	249	148	337	240	281	320	298	431	266	519	240
1294	Gd_02211-aa	Gd02211	20170609_GBL_W_32	1	Bulgaria	Komshtitza	Golyamata Balabanova	wall	09/06/2017	2017_spring	Winter16/17	2017_spring_wall	1	257	359	264	384	205	208	352	411	209	249	148	337	305	275	320	267	431	266	519	240
1295	Gd_02212-aa	Gd02212	20170609_GBL_W_33	1	Bulgaria	Komshtitza	Golyamata Balabanova	wall	09/06/2017	2017_spring	Winter16/17	2017_spring_wall	2	300	304	264	344	500	208	299	381	209	249	160	337	264	275	320	267	322	266	519	240
1296	Gd_02213-aa	Gd02213	20170609_GBL_W_39	1	Bulgaria	Komshtitza	Golyamata Balabanova	wall	09/06/2017	2017_spring	Winter16/17	2017_spring_wall	2	257	377	264	378	205	208	352	411	209	249	148	337	305	275	320	267	431	266	519	240
1297	Gd_02213-ab	Gd02213	20170609_GBL_W_39	1	Bulgaria	Komshtitza	Golyamata Balabanova	wall	09/06/2017	2017_spring	Winter16/17	2017_spring_wall	2	257	347	264	384	212	202	299	381	209	249	148	337	324	275	320	267	431	266	519	240
1298	Gd_02214-aa	Gd02214	20170609_GBL_W_41	1	Bulgaria	Komshtitza	Golyamata Balabanova	wall	09/06/2017	2017_spring	Winter16/17	2017_spring_wall	2	287	474	264	414	205	208	294	411	209	249	148	337	318	275	325	298	421	266	519	240
1299	Gd_02214-ab	Gd02214	20170609_GBL_W_41	1	Bulgaria	Komshtitza	Golyamata Balabanova	wall	09/06/2017	2017_spring	Winter16/17	2017_spring_wall	2	252	474	404	402	205	208	294	411	209	297	148	452	305	275	325	267	431	266	519	240
1300	Gd_02214-ac	Gd02214	20170609_GBL_W_41	1	Bulgaria	Komshtitza	Golyamata Balabanova	wall	09/06/2017	2017_spring	Winter16/17	2017_spring_wall	2	257	365	264	384	205	208	352	411	209	249	148	337	305	275	320	267	431	266	519	240
1301	Gd_02214-ae	Gd02214	20170609_GBL_W_41	1	Bulgaria	Komshtitza	Golyamata Balabanova	wall	09/06/2017	2017_spring	Winter16/17	2017_spring_wall	2	236	271	264	420	205	214	274	411	209	249	124	337	305	275	308	298	431	266	519	240
1302	Gd_02214-af	Gd02214	20170609_GBL_W_41	1	Bulgaria	Komshtitza	Golyamata Balabanova	wall	09/06/2017	2017_spring	Winter16/17	2017_spring_wall	2	257	359	264	384	205	208	352	411	209	249	148	337	305	275	320	267	431	266	519	240
1303	Gd_02214-ag	Gd02214	20170609_GBL_W_41	1	Bulgaria	Komshtitza	Golyamata Balabanova	wall	09/06/2017	2017_spring	Winter16/17	2017_spring_wall	2	252	371	264	384	205	208	352	411	209	249	148	337	305	281	320	267	431	266	519	240
1304	Gd_02214-ah	Gd02214	20170609_GBL_W_41	1	Bulgaria	Komshtitza	Golyamata Balabanova	wall	09/06/2017	2017_spring	Winter16/17	2017_spring_wall	2	252	NA	264	344	212	214	274	411	209	273	154	337	330	275	285	267	431	266	519	240
1305	Gd_02215-aa	Gd02215	20170609_GBL_W_47	1	Bulgaria	Komshtitza	Golyamata Balabanova	wall	09/06/2017	2017_spring	Winter16/17	2017_spring_wall	2	236	271	264	420	205	214	274	411	209	249	124	337	305	275	308	298	431	266	519	240
1306	Gd_02216-aa	Gd02216	20170609_GBL_W_49	1	Bulgaria	Komshtitza	Golyamata Balabanova	wall	09/06/2017	2017_spring	Winter16/17	2017_spring_wall	2	252	422	404	396	205	208	294	411	209	291	148	458	312	275	325	267	431	266	519	240
1307	Gd_02216-ab	Gd02216	20170609_GBL_W_49	2	Bulgaria	Komshtitza	Golyamata Balabanova	wall	09/06/2017	2017_spring	Winter16/17	2017_spring_wall	2	236	277	264	344	205	208	304	411	209	249	154	337	318	275	320	267	431	266	547	208
1308	Gd_02217-aa	Gd02217	20170609_GBL_W_50	1	Bulgaria	Komshtitza	Golyamata Balabanova	wall	09/06/2017	2017_spring	Winter16/17	2017_spring_wall	2	252	434	404	396	205	208	294	411	209	291	148	452	312	275	325	267	431	266	519	240
1309	Gd_02217-ab	Gd02217	20170609_GBL_W_50	2	Bulgaria	Komshtitza	Golyamata Balabanova	wall	09/06/2017	2017_spring	Winter16/17	2017_spring_wall	2	307	304	270	378	205	208	279	411	209	249	154	337	305	275	314	267	431	266	547	208
1310	Gd_02218-aa	Gd02218	20170609_GBL_W_51	1	Bulgaria	Komshtitza	Golyamata Balabanova	wall	09/06/2017	2017_spring	Winter16/17	2017_spring_wall	2	267	NA	388	378	205	208	258	381	209	243	148	337	318	239	320	304	431	266	519	240
1311	Gd_02218-ab	Gd02218	20170609_GBL_W_51	2	Bulgaria	Komshtitza	Golyamata Balabanova	wall	09/06/2017	2017_spring	Winter16/17	2017_spring_wall	2	252	289	264	344	205	202	299	411	209	249	148	337	305	275	320	267	322	266	547	208
1312	Gd_02218-ac	Gd02218	20170609_GBL_W_51	1	Bulgaria	Komshtitza	Golyamata Balabanova	wall	09/06/2017	2017_spring	Winter16/17	2017_spring_wall	2	257	255	264	408	205	202	299	396	209	297	148	337	318	239	320	267	431	266	519	240
1313	Gd_02219-ba	Gd02219	20170617_IVA_B_10	1	Bulgaria	Middle Rhodopes	Ivanova voda	bat	17/06/2017	2017_spring	Winter16/17	2017_spring_bat	2	247	238	382	432	205	214	274	365	239	304	154	403	318	239	265	267	557	266	519	240
1314	Gd_02219-bb	Gd02219	20170617_IVA_B_10	1	Bulgaria	Middle Rhodopes	Ivanova voda	bat	17/06/2017	2017_spring	Winter16/17	2017_spring_bat	2	267	NA	264	414	205	220	274	381	221	279	148	337	240	251	325	267	431	266	519	240
1315	Gd_02219-bc	Gd02219	20170617_IVA_B_10	1	Bulgaria	Middle Rhodopes	Ivanova voda	bat	17/06/2017	2017_spring	Winter16/17	2017_spring_bat	2	267	NA	264	414	205	220	274	381	221	279	148	337	240	251	325	267	431	266	519	240
1316	Gd_02219-bd	Gd02219	20170617_IVA_B_10	1	Bulgaria	Middle Rhodopes	Ivanova voda	bat	17/06/2017	2017_spring	Winter16/17	2017_spring_bat	2	247	411	264	378	218	208	362	381	209	297	154	337	312	239	295	274	431	335	519	240
1317	Gd_02219-be	Gd02219	20170617_IVA_B_10	1	Bulgaria	Middle Rhodopes	Ivanova voda	bat	17/06/2017	2017_spring	Winter16/17	2017_spring_bat	2	211	271	264	384	205	202	279	381	209	249	166	337	300	275	325	260	527	266	519	240
1318	Gd_02220-bb	Gd02220	20170617_IVA_B_11	2	Bulgaria	Middle Rhodopes	Ivanova voda	bat	17/06/2017	2017_spring	Winter16/17	2017_spring_bat	2	272	283	264	384	212	208	274	381	209	285	148	337	318	275	295	298	421	266	547	208
1319	Gd_02220-bc	Gd02220	20170617_IVA_B_11	1	Bulgaria	Middle Rhodopes	Ivanova voda	bat	17/06/2017	2017_spring	Winter16/17	2017_spring_bat	2	226	259	446	344	407	208	341	396	209	249	154	416	258	251	308	292	391	266	519	240
1320	Gd_02220-bdaa	Gd02220	20170617_IVA_B_11	2	Bulgaria	Middle Rhodopes	Ivanova voda	bat	17/06/2017	2017_spring	Winter16/17	2017_spring_bat	2	221	203	386	344	488	208	274	381	209	249	148	337	324	239	295	274	431	266	547	208
1321	Gd_02220-be	Gd02220	20170617_IVA_B_11	1	Bulgaria	Middle Rhodopes	Ivanova voda	bat	17/06/2017	2017_spring	Winter16/17	2017_spring_bat	2	242	226	382	432	205	214	274	365	239	309	148	403	318	239	265	267	577	266	519	240
1322	Gd_02221-aa	Gd02221	20170617_IVA_B_12	1	Bulgaria	Middle Rhodopes	Ivanova voda	bat	17/06/2017	2017_spring	Winter16/17	2017_spring_bat	2	221	NA	386	384	205	208	274	381	209	243	154	337	305	239	295	285	431	266	519	240
1323	Gd_02221-ab	Gd02221	20170617_IVA_B_12	1	Bulgaria	Middle Rhodopes	Ivanova voda	bat	17/06/2017	2017_spring	Winter16/17	2017_spring_bat	2	221	NA	386	384	205	208	274	381	209	243	154	337	305	239	295	285	431	266	519	240
1324	Gd_02221-ac	Gd02221	20170617_IVA_B_12	1	Bulgaria	Middle Rhodopes	Ivanova voda	bat	17/06/2017	2017_spring	Winter16/17	2017_spring_bat	2	221	NA	386	384	542	208	274	381	209	243	154	337	305	239	295	285	431	266	519	240
1325	Gd_02221-ad	Gd02221	20170617_IVA_B_12	1	Bulgaria	Middle Rhodopes	Ivanova voda	bat	17/06/2017	2017_spring	Winter16/17	2017_spring_bat	2	221	NA	386	384	542	208	274	381	209	243	154	337	305	239	295	285	431	266	519	240
1326	Gd_02221-ae	Gd02221	20170617_IVA_B_12	1	Bulgaria	Middle Rhodopes	Ivanova voda	bat	17/06/2017	2017_spring	Winter16/17	2017_spring_bat	2	221	NA	386	384	542	208	274	381	209	243	154	337	305	239	295	285	431	266	519	240
1327	Gd_02222-bbaa	Gd02222	20170617_IVA_B_41	1	Bulgaria	Middle Rhodopes	Ivanova voda	bat	17/06/2017	2017_spring	Winter16/17	2017_spring_bat	2	247	NA	264	378	296	184	294	365	209	249	148	337	282	239	335	267	441	266	519	240
1328	Gd_02222-be	Gd02222	20170617_IVA_B_41	1	Bulgaria	Middle Rhodopes	Ivanova voda	bat	17/06/2017	2017_spring	Winter16/17	2017_spring_bat	2	247	176	264	378	296	184	294	365	209	249	148	337	282	239	335	267	441	266	519	240
1329	Gd_02223-ba	Gd02223	20170617_IVA_B_42	1	Bulgaria	Middle Rhodopes	Ivanova voda	bat	17/06/2017	2017_spring	Winter16/17	2017_spring_bat	2	252	NA	264	378	218	208	357	381	209	297	154	337	312	239	295	267	431	342	519	240
1330	Gd_02223-bb	Gd02223	20170617_IVA_B_42	1	Bulgaria	Middle Rhodopes	Ivanova voda	bat	17/06/2017	2017_spring	Winter16/17	2017_spring_bat	2	206	176	264	432	366	208	294	365	209	249	154	337	330	239	305	267	441	266	519	240
1331	Gd_02223-bc	Gd02223	20170617_IVA_B_42	1	Bulgaria	Middle Rhodopes	Ivanova voda	bat	17/06/2017	2017_spring	Winter16/17	2017_spring_bat	2	226	301	446	344	384	208	341	396	209	249	148	409	258	251	308	292	391	266	519	240
1332	Gd_02223-bd	Gd02223	20170617_IVA_B_42	1	Bulgaria	Middle Rhodopes	Ivanova voda	bat	17/06/2017	2017_spring	Winter16/17	2017_spring_bat	2	242	NA	264	356	205	202	274	381	215	255	148	337	240	275	330	267	322	266	519	240
1333	Gd_02223-beaa	Gd02223	20170617_IVA_B_42	1	Bulgaria	Middle Rhodopes	Ivanova voda	bat	17/06/2017	2017_spring	Winter16/17	2017_spring_bat	2	247	NA	264	378	296	184	294	365	209	249	148	337	282	239	335	267	441	266	519	240
1334	Gd_02224-ba	Gd02224	20170617_IVA_B_43	1	Bulgaria	Middle Rhodopes	Ivanova voda	bat	17/06/2017	2017_spring	Winter16/17	2017_spring_bat	2	257	NA	264	378	218	208	357	381	209	297	154	337	312	239	295	267	431	335	519	240
1335	Gd_02224-bb	Gd02224	20170617_IVA_B_43	1	Bulgaria	Middle Rhodopes	Ivanova voda	bat	17/06/2017	2017_spring	Winter16/17	2017_spring_bat	2	277	NA	264	350	205	202	274	381	215	255	148	337	240	275	330	267	322	266	519	240
1336	Gd_02224-bc	Gd02224	20170617_IVA_B_43	1	Bulgaria	Middle Rhodopes	Ivanova voda	bat	17/06/2017	2017_spring	Winter16/17	2017_spring_bat	2	277	NA	264	344	205	208	274	411	215	249	148	337	312	239	300	267	431	266	519	240
1337	Gd_02224-bd	Gd02224	20170617_IVA_B_43	1	Bulgaria	Middle Rhodopes	Ivanova voda	bat	17/06/2017	2017_spring	Winter16/17	2017_spring_bat	2	277	NA	264	344	205	208	274	411	215	249	148	337	318	239	300	267	431	266	519	240
1338	Gd_02224-be	Gd02224	20170617_IVA_B_43	2	Bulgaria	Middle Rhodopes	Ivanova voda	bat	17/06/2017	2017_spring	Winter16/17	2017_spring_bat	2	262	359	264	354	205	220	274	365	209	291	148	337	336	251	320	304	322	266	547	208
1339	Gd_02225-aa	Gd02225	20170617_IVA_B_6	1	Bulgaria	Middle Rhodopes	Ivanova voda	bat	17/06/2017	2017_spring	Winter16/17	2017_spring_bat	2	242	232	382	432	205	214	274	365	239	304	148	403	324	239	265	267	557	266	519	240
1340	Gd_02225-ab	Gd02225	20170617_IVA_B_6	1	Bulgaria	Middle Rhodopes	Ivanova voda	bat	17/06/2017	2017_spring	Winter16/17	2017_spring_bat	2	242	317	264	356	205	208	279	411	209	273	148	337	324	275	325	267	431	266	519	240
1341	Gd_02225-ac	Gd02225	20170617_IVA_B_6	1	Bulgaria	Middle Rhodopes	Ivanova voda	bat	17/06/2017	2017_spring	Winter16/17	2017_spring_bat	2	257	289	264	378	218	208	346	381	209	297	154	337	312	239	295	267	431	335	519	240
1342	Gd_02225-ad	Gd02225	20170617_IVA_B_6	1	Bulgaria	Middle Rhodopes	Ivanova voda	bat	17/06/2017	2017_spring	Winter16/17	2017_spring_bat	2	252	NA	264	420	426	220	274	381	221	285	148	337	240	251	325	267	431	266	519	240
1343	Gd_02225-ae	Gd02225	20170617_IVA_B_6	1	Bulgaria	Middle Rhodopes	Ivanova voda	bat	17/06/2017	2017_spring	Winter16/17	2017_spring_bat	2	242	226	382	432	205	214	274	365	239	304	148	403	318	239	265	267	557	266	519	240
1344	Gd_02226-ba	Gd02226	20170617_IVA_B_7	2	Bulgaria	Middle Rhodopes	Ivanova voda	bat	17/06/2017	2017_spring	Winter16/17	2017_spring_bat	2	192	416	434	362	390	208	274	426	209	279	160	434	240	239	300	267	381	266	547	208
1345	Gd_02226-bc	Gd02226	20170617_IVA_B_7	1	Bulgaria	Middle Rhodopes	Ivanova voda	bat	17/06/2017	2017_spring	Winter16/17	2017_spring_bat	2	252	411	264	378	218	208	362	381	209	297	154	337	312	239	295	274	431	335	519	240
1346	Gd_02226-bd	Gd02226	20170617_IVA_B_7	2	Bulgaria	Middle Rhodopes	Ivanova voda	bat	17/06/2017	2017_spring	Winter16/17	2017_spring_bat	2	267	353	382	372	212	214	284	396	209	243	148	403	240	239	265	260	507	266	547	208
1347	Gd_02226-be	Gd02226	20170617_IVA_B_7	2	Bulgaria	Middle Rhodopes	Ivanova voda	bat	17/06/2017	2017_spring	Winter16/17	2017_spring_bat	2	267	353	382	372	212	214	284	396	209	243	148	403	240	239	265	260	507	266	547	208
1348	Gd_02227-aa	Gd02227	20170617_IVA_B_8	1	Bulgaria	Middle Rhodopes	Ivanova voda	bat	17/06/2017	2017_spring	Winter16/17	2017_spring_bat	2	257	214	386	350	205	208	274	381	227	249	154	337	336	275	325	267	431	266	519	240
1349	Gd_02227-ab	Gd02227	20170617_IVA_B_8	1	Bulgaria	Middle Rhodopes	Ivanova voda	bat	17/06/2017	2017_spring	Winter16/17	2017_spring_bat	2	262	207	386	344	205	208	274	381	227	249	154	337	336	275	325	267	431	266	519	240
1350	Gd_02227-ac	Gd02227	20170617_IVA_B_8	1	Bulgaria	Middle Rhodopes	Ivanova voda	bat	17/06/2017	2017_spring	Winter16/17	2017_spring_bat	2	201	NA	264	366	205	202	279	381	209	249	166	337	305	275	325	260	NA	266	519	240
1351	Gd_02227-ad	Gd02227	20170617_IVA_B_8	1	Bulgaria	Middle Rhodopes	Ivanova voda	bat	17/06/2017	2017_spring	Winter16/17	2017_spring_bat	2	242	226	382	432	274	214	274	365	239	304	148	403	318	239	265	267	557	266	519	240
1352	Gd_02227-ae	Gd02227	20170617_IVA_B_8	1	Bulgaria	Middle Rhodopes	Ivanova voda	bat	17/06/2017	2017_spring	Winter16/17	2017_spring_bat	2	262	207	386	344	205	208	274	381	227	249	154	337	336	275	325	267	431	266	519	240
1353	Gd_02228-baab	Gd02228	20170617_IVA_B_9	1	Bulgaria	Middle Rhodopes	Ivanova voda	bat	17/06/2017	2017_spring	Winter16/17	2017_spring_bat	2	236	NA	264	356	205	208	279	411	209	273	148	337	324	275	325	267	431	266	519	240
1354	Gd_02228-bc	Gd02228	20170617_IVA_B_9	1	Bulgaria	Middle Rhodopes	Ivanova voda	bat	17/06/2017	2017_spring	Winter16/17	2017_spring_bat	2	226	289	446	344	384	208	341	396	209	249	148	409	258	251	308	292	391	266	519	240
1355	Gd_02228-be	Gd02228	20170617_IVA_B_9	2	Bulgaria	Middle Rhodopes	Ivanova voda	bat	17/06/2017	2017_spring	Winter16/17	2017_spring_bat	2	272	238	264	372	286	202	294	365	233	249	142	337	305	239	325	304	431	266	547	208
1356	Gd_02229-aa	Gd02229	20170617_IVA_C_50	2	Bulgaria	Middle Rhodopes	Ivanova voda	clothes	17/06/2017	2017_spring	Winter16/17	2017_spring_clothes	1	272	277	264	378	212	208	274	381	209	285	148	337	330	275	295	298	421	266	547	208
1357	Gd_02230-ab	Gd02230	20170617_IVA_C_51	1	Bulgaria	Middle Rhodopes	Ivanova voda	clothes	17/06/2017	2017_spring	Winter16/17	2017_spring_clothes	1	272	387	264	362	205	202	274	381	215	255	148	337	240	275	330	267	322	266	519	240
1358	Gd_02231-aa	Gd02231	20170617_IVA_W_19	2	Bulgaria	Middle Rhodopes	Ivanova voda	wall	17/06/2017	2017_spring	Winter16/17	2017_spring_wall	2	272	277	264	384	212	208	274	381	209	285	148	337	318	275	295	298	421	266	547	208
1359	Gd_02231-aaa	Gd02231	20170617_IVA_W_19	1	Bulgaria	Middle Rhodopes	Ivanova voda	wall	17/06/2017	2017_spring	Winter16/17	2017_spring_wall	2	312	238	382	438	205	214	279	365	239	304	148	409	318	239	265	267	557	266	519	240
1360	Gd_02231-aab	Gd02231	20170617_IVA_W_19	2	Bulgaria	Middle Rhodopes	Ivanova voda	wall	17/06/2017	2017_spring	Winter16/17	2017_spring_wall	2	282	176	382	356	NA	208	289	365	209	316	142	416	305	239	320	267	517	266	547	208
1361	Gd_02231-aac	Gd02231	20170617_IVA_W_19	2	Bulgaria	Middle Rhodopes	Ivanova voda	wall	17/06/2017	2017_spring	Winter16/17	2017_spring_wall	2	262	355	264	348	205	220	274	365	209	291	148	337	336	251	320	304	322	266	547	208
1362	Gd_02231-ab	Gd02231	20170617_IVA_W_19	1	Bulgaria	Middle Rhodopes	Ivanova voda	wall	17/06/2017	2017_spring	Winter16/17	2017_spring_wall	2	262	NA	264	378	218	208	346	381	209	297	154	337	312	239	295	267	431	335	519	240
1363	Gd_02231-ac	Gd02231	20170617_IVA_W_19	1	Bulgaria	Middle Rhodopes	Ivanova voda	wall	17/06/2017	2017_spring	Winter16/17	2017_spring_wall	2	187	226	264	350	205	202	294	396	209	249	142	337	240	239	308	267	411	266	519	240
1364	Gd_02231-ad	Gd02231	20170617_IVA_W_19	1	Bulgaria	Middle Rhodopes	Ivanova voda	wall	17/06/2017	2017_spring	Winter16/17	2017_spring_wall	2	242	226	382	432	205	214	274	365	239	304	148	403	324	239	265	267	557	266	519	240
1365	Gd_02231-ae	Gd02231	20170617_IVA_W_19	1	Bulgaria	Middle Rhodopes	Ivanova voda	wall	17/06/2017	2017_spring	Winter16/17	2017_spring_wall	2	242	226	382	432	205	214	274	365	239	304	148	403	318	239	265	267	567	266	519	240
1366	Gd_02231-af	Gd02231	20170617_IVA_W_19	1	Bulgaria	Middle Rhodopes	Ivanova voda	wall	17/06/2017	2017_spring	Winter16/17	2017_spring_wall	2	312	238	382	438	205	214	279	365	239	304	148	409	318	239	265	267	557	266	519	240
1367	Gd_02231-ag	Gd02231	20170617_IVA_W_19	1	Bulgaria	Middle Rhodopes	Ivanova voda	wall	17/06/2017	2017_spring	Winter16/17	2017_spring_wall	2	226	NA	264	356	205	208	279	411	209	273	148	337	318	275	325	267	431	266	519	240
1368	Gd_02231-ah	Gd02231	20170617_IVA_W_19	1	Bulgaria	Middle Rhodopes	Ivanova voda	wall	17/06/2017	2017_spring	Winter16/17	2017_spring_wall	2	226	NA	264	356	205	208	279	411	209	273	148	337	318	275	325	267	431	266	519	240
1369	Gd_02231-ai	Gd02231	20170617_IVA_W_19	2	Bulgaria	Middle Rhodopes	Ivanova voda	wall	17/06/2017	2017_spring	Winter16/17	2017_spring_wall	2	329	265	264	408	205	202	274	426	209	279	148	337	318	239	295	298	381	266	547	208
1370	Gd_02232-aa	Gd02232	20170617_IVA_W_40	1	Bulgaria	Middle Rhodopes	Ivanova voda	wall	17/06/2017	2017_spring	Winter16/17	2017_spring_wall	3	252	NA	264	426	488	220	274	381	221	279	148	337	240	251	325	267	431	266	519	240
1371	Gd_02232-ab	Gd02232	20170617_IVA_W_40	1	Bulgaria	Middle Rhodopes	Ivanova voda	wall	17/06/2017	2017_spring	Winter16/17	2017_spring_wall	3	231	NA	386	390	530	208	274	381	209	243	154	337	305	239	295	285	431	266	519	240
1372	Gd_02233-aa	Gd02233	20170617_IVA_W_47	1	Bulgaria	Middle Rhodopes	Ivanova voda	wall	17/06/2017	2017_spring	Winter16/17	2017_spring_wall	1	242	NA	264	350	205	208	279	411	209	249	148	337	312	275	325	267	431	266	519	240
1373	Gd_02234-aa	Gd02234	20171021_GBL_W_1	1	Bulgaria	Komshtitza	Golyamata Balabanova	wall	21/10/2017	2017_autumn	Winter17/18	2017_autumn_wall	1	262	NA	264	384	205	208	352	411	NA	249	148	337	305	275	320	NA	431	266	519	240
1374	Gd_02235-aa	Gd02235	20171021_GBL_W_11	1	Bulgaria	Komshtitza	Golyamata Balabanova	wall	21/10/2017	2017_autumn	Winter17/18	2017_autumn_wall	1	236	NA	264	390	205	202	299	396	209	249	148	337	318	275	325	304	431	266	519	240
1375	Gd_02235-ab	Gd02235	20171021_GBL_W_11	1	Bulgaria	Komshtitza	Golyamata Balabanova	wall	21/10/2017	2017_autumn	Winter17/18	2017_autumn_wall	1	277	NA	388	378	205	208	258	381	209	243	148	337	318	239	320	304	431	266	519	240
1376	Gd_02236-aa	Gd02236	20171021_GBL_W_2	2	Bulgaria	Komshtitza	Golyamata Balabanova	wall	21/10/2017	2017_autumn	Winter17/18	2017_autumn_wall	1	272	265	264	344	205	208	274	381	209	249	148	337	318	275	320	267	431	266	547	208
1377	Gd_02237-aa	Gd02237	20171021_GBL_W_20	1	Bulgaria	Komshtitza	Golyamata Balabanova	wall	21/10/2017	2017_autumn	Winter17/18	2017_autumn_wall	1	236	277	264	420	205	214	274	411	209	249	148	337	312	275	308	298	431	266	519	240
1378	Gd_02237-ab	Gd02237	20171021_GBL_W_20	1	Bulgaria	Komshtitza	Golyamata Balabanova	wall	21/10/2017	2017_autumn	Winter17/18	2017_autumn_wall	1	236	277	264	420	205	214	274	411	209	249	148	337	312	275	308	298	431	266	519	240
1379	Gd_02237-ac	Gd02237	20171021_GBL_W_20	2	Bulgaria	Komshtitza	Golyamata Balabanova	wall	21/10/2017	2017_autumn	Winter17/18	2017_autumn_wall	1	292	192	264	414	205	202	274	411	209	291	166	337	324	299	325	298	431	266	547	208
1380	Gd_02237-ad	Gd02237	20171021_GBL_W_20	1	Bulgaria	Komshtitza	Golyamata Balabanova	wall	21/10/2017	2017_autumn	Winter17/18	2017_autumn_wall	1	252	452	404	396	205	208	294	411	209	291	148	458	305	275	325	267	431	266	519	240
1381	Gd_02237-ae	Gd02237	20171021_GBL_W_20	1	Bulgaria	Komshtitza	Golyamata Balabanova	wall	21/10/2017	2017_autumn	Winter17/18	2017_autumn_wall	1	247	244	264	426	205	214	284	411	209	249	148	337	330	275	314	298	431	266	519	240
1382	Gd_02237-af	Gd02237	20171021_GBL_W_20	2	Bulgaria	Komshtitza	Golyamata Balabanova	wall	21/10/2017	2017_autumn	Winter17/18	2017_autumn_wall	1	272	265	264	344	205	208	274	381	209	249	148	337	318	275	320	267	431	266	547	208
1383	Gd_02238-aa	Gd02238	20171021_GBL_W_25	2	Bulgaria	Komshtitza	Golyamata Balabanova	wall	21/10/2017	2017_autumn	Winter17/18	2017_autumn_wall	2	257	250	264	348	205	208	274	381	209	309	160	337	330	239	325	267	464	366	547	208
1384	Gd_02239-aa	Gd02239	20171021_GBL_W_26	2	Bulgaria	Komshtitza	Golyamata Balabanova	wall	21/10/2017	2017_autumn	Winter17/18	2017_autumn_wall	2	302	341	264	384	212	202	310	426	209	249	148	421	305	275	320	267	431	266	547	208
1385	Gd_02240-aa	Gd02240	20171021_GBL_W_28	1	Bulgaria	Komshtitza	Golyamata Balabanova	wall	21/10/2017	2017_autumn	Winter17/18	2017_autumn_wall	2	236	365	386	366	205	208	274	411	209	249	148	337	305	275	325	267	431	266	519	240
1386	Gd_02241-aa	Gd02241	20171021_GBL_W_29	1	Bulgaria	Komshtitza	Golyamata Balabanova	wall	21/10/2017	2017_autumn	Winter17/18	2017_autumn_wall	2	257	365	264	384	205	208	352	411	209	249	148	337	305	275	320	267	431	266	519	240
1387	Gd_02241-ab	Gd02241	20171021_GBL_W_29	1	Bulgaria	Komshtitza	Golyamata Balabanova	wall	21/10/2017	2017_autumn	Winter17/18	2017_autumn_wall	2	252	NA	404	396	205	208	294	411	209	291	148	458	305	275	325	267	431	266	519	240
1388	Gd_02242-aa	Gd02242	20171021_GBL_W_33	1	Bulgaria	Komshtitza	Golyamata Balabanova	wall	21/10/2017	2017_autumn	Winter17/18	2017_autumn_wall	2	257	387	264	384	205	208	352	411	209	249	148	337	312	275	320	267	431	266	519	240
1389	Gd_02243-aa	Gd02243	20171021_GBL_W_34	1	Bulgaria	Komshtitza	Golyamata Balabanova	wall	21/10/2017	2017_autumn	Winter17/18	2017_autumn_wall	2	247	250	264	426	205	214	284	411	209	249	148	337	330	275	314	298	431	266	519	240
1390	Gd_02244-aa	Gd02244	20171021_GBL_W_35	2	Bulgaria	Komshtitza	Golyamata Balabanova	wall	21/10/2017	2017_autumn	Winter17/18	2017_autumn_wall	2	312	244	434	378	205	208	352	411	209	249	154	337	318	239	325	267	431	266	547	208
1391	Gd_02245-aa	Gd02245	20171021_GBL_W_40	1	Bulgaria	Komshtitza	Golyamata Balabanova	wall	21/10/2017	2017_autumn	Winter17/18	2017_autumn_wall	2	236	NA	386	366	205	208	274	411	209	249	148	337	305	275	325	267	431	266	519	240
1392	Gd_02245-ab	Gd02245	20171021_GBL_W_40	1	Bulgaria	Komshtitza	Golyamata Balabanova	wall	21/10/2017	2017_autumn	Winter17/18	2017_autumn_wall	2	236	NA	264	350	205	208	274	426	209	249	148	337	324	275	325	267	441	266	519	240
1393	Gd_02246-aa	Gd02246	20171021_GBL_W_7	1	Bulgaria	Komshtitza	Golyamata Balabanova	wall	21/10/2017	2017_autumn	Winter17/18	2017_autumn_wall	1	236	405	386	366	205	208	274	411	209	249	148	337	305	275	325	267	431	266	519	240
1394	Gd_02247-aa	Gd02247	20171023_IVA_C_38	2	Bulgaria	Middle Rhodopes	Ivanova voda	clothes	23/10/2017	2017_autumn	Winter17/18	2017_autumn_clothes	0	231	196	264	420	205	202	362	426	209	249	148	337	305	275	314	267	431	282	547	208
1395	Gd_02248-aa	Gd02248	20171023_IVA_W_7	2	Bulgaria	Middle Rhodopes	Ivanova voda	wall	23/10/2017	2017_autumn	Winter17/18	2017_autumn_wall	4	242	NA	264	384	286	208	274	381	221	249	160	337	312	245	320	267	431	266	547	208
1396	Gd_02248-ab	Gd02248	20171023_IVA_W_7	2	Bulgaria	Middle Rhodopes	Ivanova voda	wall	23/10/2017	2017_autumn	Winter17/18	2017_autumn_wall	4	329	238	264	408	205	202	274	440	209	279	148	337	305	239	295	298	381	266	547	208
1397	Gd_02248-ac	Gd02248	20171023_IVA_W_7	2	Bulgaria	Middle Rhodopes	Ivanova voda	wall	23/10/2017	2017_autumn	Winter17/18	2017_autumn_wall	4	257	238	264	384	292	208	274	381	221	249	148	397	318	245	325	267	431	266	547	208
1398	Gd_02249-aa	Gd02249	20180317_IVA_B_18	1	Bulgaria	Middle Rhodopes	Ivanova voda	bat	17/03/2018	2018_spring	Winter17/18	2018_spring_bat	2	307	176	264	378	205	208	352	396	209	249	154	337	300	275	320	267	441	266	519	240
1399	Gd_02249-ab	Gd02249	20180317_IVA_B_18	1	Bulgaria	Middle Rhodopes	Ivanova voda	bat	17/03/2018	2018_spring	Winter17/18	2018_spring_bat	2	307	176	264	378	205	208	352	396	209	249	154	337	300	275	320	267	441	266	519	240
1400	Gd_02249-ac	Gd02249	20180317_IVA_B_18	1	Bulgaria	Middle Rhodopes	Ivanova voda	bat	17/03/2018	2018_spring	Winter17/18	2018_spring_bat	2	307	176	264	378	205	208	352	396	209	249	154	337	300	275	320	267	441	266	519	240
1401	Gd_02249-adaa	Gd02249	20180317_IVA_B_18	1	Bulgaria	Middle Rhodopes	Ivanova voda	bat	17/03/2018	2018_spring	Winter17/18	2018_spring_bat	2	307	NA	264	378	205	208	352	396	209	249	154	337	300	275	320	267	441	266	519	240
1402	Gd_02249-ae	Gd02249	20180317_IVA_B_18	1	Bulgaria	Middle Rhodopes	Ivanova voda	bat	17/03/2018	2018_spring	Winter17/18	2018_spring_bat	2	307	176	264	378	205	208	352	396	209	249	154	337	300	275	320	267	441	266	519	240
1403	Gd_02250-aaaa	Gd02250	20180317_IVA_B_20	1	Bulgaria	Middle Rhodopes	Ivanova voda	bat	17/03/2018	2018_spring	Winter17/18	2018_spring_bat	2	236	NA	264	350	205	208	279	411	209	249	148	337	318	275	325	267	431	266	519	240
1404	Gd_02250-ab	Gd02250	20180317_IVA_B_20	1	Bulgaria	Middle Rhodopes	Ivanova voda	bat	17/03/2018	2018_spring	Winter17/18	2018_spring_bat	2	242	NA	470	396	296	208	289	396	215	249	148	428	324	239	285	298	414	366	519	240
1405	Gd_02250-ac	Gd02250	20180317_IVA_B_20	1	Bulgaria	Middle Rhodopes	Ivanova voda	bat	17/03/2018	2018_spring	Winter17/18	2018_spring_bat	2	196	NA	386	378	512	208	274	381	209	243	154	337	312	239	295	285	431	266	519	240
1406	Gd_02250-ad	Gd02250	20180317_IVA_B_20	1	Bulgaria	Middle Rhodopes	Ivanova voda	bat	17/03/2018	2018_spring	Winter17/18	2018_spring_bat	2	196	500	386	378	205	208	274	381	209	243	154	337	312	239	295	285	431	266	519	240
1407	Gd_02250-ae	Gd02250	20180317_IVA_B_20	1	Bulgaria	Middle Rhodopes	Ivanova voda	bat	17/03/2018	2018_spring	Winter17/18	2018_spring_bat	2	242	NA	470	396	296	208	289	396	215	249	148	428	324	239	285	298	416	366	519	240
1408	Gd_02251-aa	Gd02251	20180317_IVA_B_21	2	Bulgaria	Middle Rhodopes	Ivanova voda	bat	17/03/2018	2018_spring	Winter17/18	2018_spring_bat	2	302	277	386	384	205	208	289	381	209	249	154	446	324	239	265	304	431	266	547	208
1409	Gd_02251-ab	Gd02251	20180317_IVA_B_21	2	Bulgaria	Middle Rhodopes	Ivanova voda	bat	17/03/2018	2018_spring	Winter17/18	2018_spring_bat	2	302	277	386	384	205	208	289	381	209	249	154	446	324	239	265	304	431	266	547	208
1410	Gd_02251-ac	Gd02251	20180317_IVA_B_21	2	Bulgaria	Middle Rhodopes	Ivanova voda	bat	17/03/2018	2018_spring	Winter17/18	2018_spring_bat	2	302	277	386	384	205	208	289	381	209	249	154	446	324	239	265	304	431	266	547	208
1411	Gd_02251-ad	Gd02251	20180317_IVA_B_21	2	Bulgaria	Middle Rhodopes	Ivanova voda	bat	17/03/2018	2018_spring	Winter17/18	2018_spring_bat	2	302	277	386	384	205	208	289	381	209	249	154	446	324	239	265	304	431	266	547	208
1412	Gd_02251-ae	Gd02251	20180317_IVA_B_21	2	Bulgaria	Middle Rhodopes	Ivanova voda	bat	17/03/2018	2018_spring	Winter17/18	2018_spring_bat	2	302	277	386	384	205	208	289	381	209	249	154	446	324	239	265	304	431	266	547	208
1413	Gd_02251-af	Gd02251	20180317_IVA_B_21	2	Bulgaria	Middle Rhodopes	Ivanova voda	bat	17/03/2018	2018_spring	Winter17/18	2018_spring_bat	2	302	277	386	384	205	208	289	381	209	249	154	446	324	239	265	304	431	266	547	208
1414	Gd_02252-aa	Gd02252	20180317_IVA_B_22	2	Bulgaria	Middle Rhodopes	Ivanova voda	bat	17/03/2018	2018_spring	Winter17/18	2018_spring_bat	2	272	283	264	384	212	208	274	381	209	285	148	337	318	275	295	304	421	266	547	208
1415	Gd_02252-acaa	Gd02252	20180317_IVA_B_22	1	Bulgaria	Middle Rhodopes	Ivanova voda	bat	17/03/2018	2018_spring	Winter17/18	2018_spring_bat	2	226	259	446	344	384	208	341	396	209	249	148	409	258	251	308	292	401	266	519	240
1416	Gd_02252-ad	Gd02252	20180317_IVA_B_22	1	Bulgaria	Middle Rhodopes	Ivanova voda	bat	17/03/2018	2018_spring	Winter17/18	2018_spring_bat	2	226	255	446	344	384	208	341	396	209	249	148	409	258	251	308	292	401	266	519	240
1417	Gd_02252-ae	Gd02252	20180317_IVA_B_22	2	Bulgaria	Middle Rhodopes	Ivanova voda	bat	17/03/2018	2018_spring	Winter17/18	2018_spring_bat	2	272	283	264	384	212	208	274	381	209	285	148	337	318	275	295	304	421	266	547	208
1418	Gd_02253-aa	Gd02253	20180317_IVA_B_35	2	Bulgaria	Middle Rhodopes	Ivanova voda	bat	17/03/2018	2018_spring	Winter17/18	2018_spring_bat	3	317	244	264	414	205	202	274	455	209	279	148	337	305	239	295	298	381	266	547	208
1419	Gd_02253-ab	Gd02253	20180317_IVA_B_35	2	Bulgaria	Middle Rhodopes	Ivanova voda	bat	17/03/2018	2018_spring	Winter17/18	2018_spring_bat	3	317	244	264	414	205	202	274	455	209	279	148	337	305	239	295	298	381	266	547	208
1420	Gd_02253-ac	Gd02253	20180317_IVA_B_35	2	Bulgaria	Middle Rhodopes	Ivanova voda	bat	17/03/2018	2018_spring	Winter17/18	2018_spring_bat	3	317	244	264	414	205	202	274	455	209	279	148	337	305	239	295	298	381	266	547	208
1421	Gd_02253-ad	Gd02253	20180317_IVA_B_35	1	Bulgaria	Middle Rhodopes	Ivanova voda	bat	17/03/2018	2018_spring	Winter17/18	2018_spring_bat	3	292	314	264	384	292	214	279	381	227	328	148	403	318	275	320	267	431	266	519	240
1422	Gd_02253-ae	Gd02253	20180317_IVA_B_35	2	Bulgaria	Middle Rhodopes	Ivanova voda	bat	17/03/2018	2018_spring	Winter17/18	2018_spring_bat	3	317	244	264	414	205	202	274	455	209	279	148	337	305	239	295	298	381	266	547	208
1423	Gd_02254-aa	Gd02254	20180317_IVA_C_36	2	Bulgaria	Middle Rhodopes	Ivanova voda	clothes	17/03/2018	2018_spring	Winter17/18	2018_spring_clothes	0	312	277	386	384	205	208	289	381	209	249	154	446	324	239	265	304	431	266	547	208
1424	Gd_02254-ab	Gd02254	20180317_IVA_C_36	1	Bulgaria	Middle Rhodopes	Ivanova voda	clothes	17/03/2018	2018_spring	Winter17/18	2018_spring_clothes	0	252	176	264	378	296	184	294	365	209	249	148	337	282	239	335	267	441	266	519	240
1425	Gd_02255-aa	Gd02255	20180317_IVA_C_37	1	Bulgaria	Middle Rhodopes	Ivanova voda	clothes	17/03/2018	2018_spring	Winter17/18	2018_spring_clothes	0	216	176	264	438	366	208	294	365	209	249	154	337	330	239	305	267	441	266	519	240
1426	Gd_02256-aa	Gd02256	20180317_IVA_W_10	1	Bulgaria	Middle Rhodopes	Ivanova voda	wall	17/03/2018	2018_spring	Winter17/18	2018_spring_wall	2	307	325	398	362	282	208	274	381	227	243	148	440	305	239	320	267	381	381	519	240
1427	Gd_02256-ab	Gd02256	20180317_IVA_W_10	2	Bulgaria	Middle Rhodopes	Ivanova voda	wall	17/03/2018	2018_spring	Winter17/18	2018_spring_wall	2	272	428	264	372	304	208	274	381	221	249	148	397	330	245	330	267	431	266	547	208
1428	Gd_02256-ac	Gd02256	20180317_IVA_W_10	1	Bulgaria	Middle Rhodopes	Ivanova voda	wall	17/03/2018	2018_spring	Winter17/18	2018_spring_wall	2	257	207	386	344	205	208	274	381	227	249	154	337	336	275	330	267	431	266	519	240
1429	Gd_02257-aa	Gd02257	20180317_IVA_W_15	1	Bulgaria	Middle Rhodopes	Ivanova voda	wall	17/03/2018	2018_spring	Winter17/18	2018_spring_wall	2	262	226	382	432	205	220	274	365	239	316	148	403	330	239	265	267	557	266	519	240
1430	Gd_02257-ab	Gd02257	20180317_IVA_W_15	1	Bulgaria	Middle Rhodopes	Ivanova voda	wall	17/03/2018	2018_spring	Winter17/18	2018_spring_wall	2	187	440	264	384	421	208	274	334	227	261	148	337	253	275	265	285	322	266	519	240
1431	Gd_02257-ac	Gd02257	20180317_IVA_W_15	2	Bulgaria	Middle Rhodopes	Ivanova voda	wall	17/03/2018	2018_spring	Winter17/18	2018_spring_wall	2	252	196	264	414	205	208	367	426	209	249	160	337	300	275	295	267	431	282	547	208
1432	Gd_02257-ad	Gd02257	20180317_IVA_W_15	2	Bulgaria	Middle Rhodopes	Ivanova voda	wall	17/03/2018	2018_spring	Winter17/18	2018_spring_wall	2	272	295	264	390	212	208	274	381	209	285	148	337	318	275	295	298	421	266	547	208
1433	Gd_02258-aa	Gd02258	20180317_IVA_W_16	2	Bulgaria	Middle Rhodopes	Ivanova voda	wall	17/03/2018	2018_spring	Winter17/18	2018_spring_wall	2	262	343	264	348	205	220	274	365	209	291	148	337	336	251	320	304	322	266	547	208
1434	Gd_02263-aa	Gd02263	20180513_GBL_B_16	2	Bulgaria	Komshtitza	Golyamata Balabanova	bat	13/05/2018	2018_spring	Winter17/18	2018_spring_bat	1	307	292	270	378	205	208	279	411	209	249	154	337	305	275	320	267	431	266	547	208
1435	Gd_02263-ab	Gd02263	20180513_GBL_B_16	2	Bulgaria	Komshtitza	Golyamata Balabanova	bat	13/05/2018	2018_spring	Winter17/18	2018_spring_bat	1	312	292	270	378	205	208	279	411	209	249	154	337	305	275	320	267	431	266	547	208
1436	Gd_02263-ac	Gd02263	20180513_GBL_B_16	2	Bulgaria	Komshtitza	Golyamata Balabanova	bat	13/05/2018	2018_spring	Winter17/18	2018_spring_bat	1	307	292	270	378	205	208	279	411	209	249	154	337	305	275	320	267	431	266	547	208
1437	Gd_02263-ad	Gd02263	20180513_GBL_B_16	2	Bulgaria	Komshtitza	Golyamata Balabanova	bat	13/05/2018	2018_spring	Winter17/18	2018_spring_bat	1	307	298	270	378	205	208	279	411	209	249	154	337	305	275	314	267	431	266	547	208
1438	Gd_02263-ae	Gd02263	20180513_GBL_B_16	2	Bulgaria	Komshtitza	Golyamata Balabanova	bat	13/05/2018	2018_spring	Winter17/18	2018_spring_bat	1	307	292	270	378	205	208	279	411	209	249	154	337	305	275	320	267	431	266	547	208
1439	Gd_02264-aa	Gd02264	20180513_GBL_B_17	1	Bulgaria	Komshtitza	Golyamata Balabanova	bat	13/05/2018	2018_spring	Winter17/18	2018_spring_bat	1	257	359	264	384	205	208	352	411	209	249	148	337	305	275	320	267	431	266	519	240
1440	Gd_02264-ab	Gd02264	20180513_GBL_B_17	1	Bulgaria	Komshtitza	Golyamata Balabanova	bat	13/05/2018	2018_spring	Winter17/18	2018_spring_bat	1	257	232	264	384	205	208	352	411	209	249	148	337	305	275	320	267	431	266	519	240
1441	Gd_02264-abaa	Gd02264	20180513_GBL_B_17	1	Bulgaria	Komshtitza	Golyamata Balabanova	bat	13/05/2018	2018_spring	Winter17/18	2018_spring_bat	1	282	232	264	344	205	208	274	411	209	249	154	337	300	239	335	267	431	266	519	240
1442	Gd_02264-ac	Gd02264	20180513_GBL_B_17	2	Bulgaria	Komshtitza	Golyamata Balabanova	bat	13/05/2018	2018_spring	Winter17/18	2018_spring_bat	1	257	255	264	384	205	208	274	381	209	309	160	337	330	239	325	267	464	366	547	208
1443	Gd_02264-ad	Gd02264	20180513_GBL_B_17	1	Bulgaria	Komshtitza	Golyamata Balabanova	bat	13/05/2018	2018_spring	Winter17/18	2018_spring_bat	1	257	359	264	384	205	208	352	411	209	249	148	337	305	275	320	267	431	266	519	240
1444	Gd_02264-ae	Gd02264	20180513_GBL_B_17	1	Bulgaria	Komshtitza	Golyamata Balabanova	bat	13/05/2018	2018_spring	Winter17/18	2018_spring_bat	1	277	323	264	344	205	208	310	411	209	249	148	337	305	281	320	298	431	266	519	240
1445	Gd_02265-ba	Gd02265	20180513_GBL_B_18	2	Bulgaria	Komshtitza	Golyamata Balabanova	bat	13/05/2018	2018_spring	Winter17/18	2018_spring_bat	1	187	343	264	350	212	208	274	411	209	261	160	458	312	281	300	292	431	266	547	208
1446	Gd_02265-bb	Gd02265	20180513_GBL_B_18	2	Bulgaria	Komshtitza	Golyamata Balabanova	bat	13/05/2018	2018_spring	Winter17/18	2018_spring_bat	1	187	337	264	350	212	208	274	411	209	261	160	458	312	281	300	292	431	266	547	208
1447	Gd_02265-bc	Gd02265	20180513_GBL_B_18	1	Bulgaria	Komshtitza	Golyamata Balabanova	bat	13/05/2018	2018_spring	Winter17/18	2018_spring_bat	1	247	NA	404	396	205	208	294	411	209	291	148	452	305	275	325	267	431	266	519	240
1448	Gd_02265-bd	Gd02265	20180513_GBL_B_18	2	Bulgaria	Komshtitza	Golyamata Balabanova	bat	13/05/2018	2018_spring	Winter17/18	2018_spring_bat	1	187	343	264	350	212	208	274	411	209	261	160	458	312	281	300	292	431	266	547	208
1449	Gd_02265-be	Gd02265	20180513_GBL_B_18	2	Bulgaria	Komshtitza	Golyamata Balabanova	bat	13/05/2018	2018_spring	Winter17/18	2018_spring_bat	1	187	343	264	350	212	208	274	411	209	261	160	458	312	281	300	292	431	266	547	208
1450	Gd_02266-aa	Gd02266	20180513_GBL_B_19	2	Bulgaria	Komshtitza	Golyamata Balabanova	bat	13/05/2018	2018_spring	Winter17/18	2018_spring_bat	1	252	347	264	344	205	208	304	381	209	249	160	337	264	239	271	267	431	266	547	208
1451	Gd_02266-ab	Gd02266	20180513_GBL_B_19	2	Bulgaria	Komshtitza	Golyamata Balabanova	bat	13/05/2018	2018_spring	Winter17/18	2018_spring_bat	1	252	341	264	344	NA	208	304	381	209	249	160	337	264	239	271	267	431	266	547	208
1452	Gd_02266-ac	Gd02266	20180513_GBL_B_19	2	Bulgaria	Komshtitza	Golyamata Balabanova	bat	13/05/2018	2018_spring	Winter17/18	2018_spring_bat	1	252	341	264	344	NA	208	304	381	209	249	160	337	264	239	271	267	431	266	547	208
1453	Gd_02266-ad	Gd02266	20180513_GBL_B_19	2	Bulgaria	Komshtitza	Golyamata Balabanova	bat	13/05/2018	2018_spring	Winter17/18	2018_spring_bat	1	252	341	264	344	205	208	304	381	209	249	160	337	264	239	271	267	431	266	547	208
1454	Gd_02266-ae	Gd02266	20180513_GBL_B_19	2	Bulgaria	Komshtitza	Golyamata Balabanova	bat	13/05/2018	2018_spring	Winter17/18	2018_spring_bat	1	252	341	264	344	205	208	304	381	209	249	160	337	264	239	271	267	431	266	547	208
1455	Gd_02267-bb	Gd02267	20180513_GBL_B_20	1	Bulgaria	Komshtitza	Golyamata Balabanova	bat	13/05/2018	2018_spring	Winter17/18	2018_spring_bat	1	262	317	264	344	205	208	310	411	209	249	148	337	305	281	320	298	431	266	519	240
1456	Gd_02267-bcaa	Gd02267	20180513_GBL_B_20	1	Bulgaria	Komshtitza	Golyamata Balabanova	bat	13/05/2018	2018_spring	Winter17/18	2018_spring_bat	1	262	317	264	344	205	208	310	411	209	249	148	337	305	281	320	298	431	266	519	240
1457	Gd_02267-bd	Gd02267	20180513_GBL_B_20	1	Bulgaria	Komshtitza	Golyamata Balabanova	bat	13/05/2018	2018_spring	Winter17/18	2018_spring_bat	1	262	317	264	344	205	208	310	411	209	249	148	337	305	281	320	298	431	266	519	240
1458	Gd_02267-beaa	Gd02267	20180513_GBL_B_20	1	Bulgaria	Komshtitza	Golyamata Balabanova	bat	13/05/2018	2018_spring	Winter17/18	2018_spring_bat	1	262	317	264	344	205	208	310	411	209	249	148	337	305	281	320	298	431	266	519	240
1459	Gd_02267-bfaa	Gd02267	20180513_GBL_B_20	2	Bulgaria	Komshtitza	Golyamata Balabanova	bat	13/05/2018	2018_spring	Winter17/18	2018_spring_bat	1	287	283	264	344	205	208	274	381	209	249	148	337	318	275	320	267	431	266	547	208
1460	Gd_02268-aa	Gd02268	20180513_GBL_B_21	1	Bulgaria	Komshtitza	Golyamata Balabanova	bat	13/05/2018	2018_spring	Winter17/18	2018_spring_bat	1	252	NA	404	396	205	208	294	411	209	291	148	452	312	275	325	267	431	266	519	240
1461	Gd_02268-ab	Gd02268	20180513_GBL_B_21	1	Bulgaria	Komshtitza	Golyamata Balabanova	bat	13/05/2018	2018_spring	Winter17/18	2018_spring_bat	1	252	NA	404	396	205	208	294	411	209	291	148	452	312	275	325	267	431	266	519	240
1462	Gd_02268-ac	Gd02268	20180513_GBL_B_21	1	Bulgaria	Komshtitza	Golyamata Balabanova	bat	13/05/2018	2018_spring	Winter17/18	2018_spring_bat	1	252	NA	404	396	205	208	294	411	209	291	148	452	312	275	325	267	431	266	519	240
1463	Gd_02268-ad	Gd02268	20180513_GBL_B_21	1	Bulgaria	Komshtitza	Golyamata Balabanova	bat	13/05/2018	2018_spring	Winter17/18	2018_spring_bat	1	252	NA	404	396	205	208	294	411	209	291	148	452	312	275	325	267	431	266	519	240
1464	Gd_02268-ae	Gd02268	20180513_GBL_B_21	1	Bulgaria	Komshtitza	Golyamata Balabanova	bat	13/05/2018	2018_spring	Winter17/18	2018_spring_bat	1	252	484	404	396	205	208	294	411	209	291	148	452	312	275	325	267	431	266	519	240
1465	Gd_02269-ba	Gd02269	20180513_GBL_B_22	1	Bulgaria	Komshtitza	Golyamata Balabanova	bat	13/05/2018	2018_spring	Winter17/18	2018_spring_bat	1	252	NA	404	396	205	208	294	411	209	291	148	452	312	275	325	NA	431	266	519	240
1466	Gd_02269-bb	Gd02269	20180513_GBL_B_22	1	Bulgaria	Komshtitza	Golyamata Balabanova	bat	13/05/2018	2018_spring	Winter17/18	2018_spring_bat	1	252	NA	404	396	205	208	294	411	209	291	148	452	312	275	325	267	431	266	519	240
1467	Gd_02269-bc	Gd02269	20180513_GBL_B_22	1	Bulgaria	Komshtitza	Golyamata Balabanova	bat	13/05/2018	2018_spring	Winter17/18	2018_spring_bat	1	252	490	404	396	205	208	294	411	209	291	148	452	312	275	325	267	431	266	519	240
1468	Gd_02269-bd	Gd02269	20180513_GBL_B_22	1	Bulgaria	Komshtitza	Golyamata Balabanova	bat	13/05/2018	2018_spring	Winter17/18	2018_spring_bat	1	252	484	404	396	205	208	294	411	209	291	148	452	312	275	325	267	431	266	519	240
1469	Gd_02269-be	Gd02269	20180513_GBL_B_22	1	Bulgaria	Komshtitza	Golyamata Balabanova	bat	13/05/2018	2018_spring	Winter17/18	2018_spring_bat	1	252	484	404	396	205	208	294	411	209	291	148	452	312	275	325	267	431	266	519	240
1470	Gd_02270-bb	Gd02270	20180513_GBL_B_23	1	Bulgaria	Komshtitza	Golyamata Balabanova	bat	13/05/2018	2018_spring	Winter17/18	2018_spring_bat	1	257	365	410	396	205	208	294	411	209	291	148	446	312	287	325	267	431	266	519	240
1471	Gd_02270-bc	Gd02270	20180513_GBL_B_23	1	Bulgaria	Komshtitza	Golyamata Balabanova	bat	13/05/2018	2018_spring	Winter17/18	2018_spring_bat	1	257	365	410	396	205	208	294	411	209	291	148	446	312	287	325	267	431	266	519	240
1472	Gd_02270-be	Gd02270	20180513_GBL_B_23	2	Bulgaria	Komshtitza	Golyamata Balabanova	bat	13/05/2018	2018_spring	Winter17/18	2018_spring_bat	1	307	292	270	378	205	208	279	411	209	249	154	337	305	275	314	267	431	266	547	208
1473	Gd_02271-aa	Gd02271	20180513_GBL_B_24	1	Bulgaria	Komshtitza	Golyamata Balabanova	bat	13/05/2018	2018_spring	Winter17/18	2018_spring_bat	1	287	NA	264	414	205	208	294	411	209	249	148	337	318	275	325	298	421	266	519	240
1474	Gd_02271-ab	Gd02271	20180513_GBL_B_24	2	Bulgaria	Komshtitza	Golyamata Balabanova	bat	13/05/2018	2018_spring	Winter17/18	2018_spring_bat	1	176	314	264	356	205	208	274	411	209	261	160	464	312	281	300	292	431	266	547	208
1475	Gd_02271-ac	Gd02271	20180513_GBL_B_24	1	Bulgaria	Komshtitza	Golyamata Balabanova	bat	13/05/2018	2018_spring	Winter17/18	2018_spring_bat	1	287	NA	264	414	205	208	294	411	209	249	148	337	318	275	325	298	421	266	519	240
1476	Gd_02271-ad	Gd02271	20180513_GBL_B_24	2	Bulgaria	Komshtitza	Golyamata Balabanova	bat	13/05/2018	2018_spring	Winter17/18	2018_spring_bat	1	176	319	264	356	205	208	274	411	209	261	160	464	312	281	300	292	431	266	547	208
1477	Gd_02271-ae	Gd02271	20180513_GBL_B_24	2	Bulgaria	Komshtitza	Golyamata Balabanova	bat	13/05/2018	2018_spring	Winter17/18	2018_spring_bat	1	176	319	264	356	205	208	274	411	209	261	160	464	312	281	300	292	431	266	547	208
1478	Gd_02272-aa	Gd02272	20180513_GBL_B_25	1	Bulgaria	Komshtitza	Golyamata Balabanova	bat	13/05/2018	2018_spring	Winter17/18	2018_spring_bat	1	252	440	404	344	205	208	269	381	209	249	160	337	305	293	271	267	322	266	519	240
1479	Gd_02272-ab	Gd02272	20180513_GBL_B_25	2	Bulgaria	Komshtitza	Golyamata Balabanova	bat	13/05/2018	2018_spring	Winter17/18	2018_spring_bat	1	176	309	264	356	205	208	274	411	209	261	160	464	312	281	300	292	431	266	547	208
1480	Gd_02272-acaa	Gd02272	20180513_GBL_B_25	1	Bulgaria	Komshtitza	Golyamata Balabanova	bat	13/05/2018	2018_spring	Winter17/18	2018_spring_bat	1	252	NA	404	344	205	208	269	381	209	249	160	337	305	293	271	267	322	266	519	240
1481	Gd_02272-ad	Gd02272	20180513_GBL_B_25	1	Bulgaria	Komshtitza	Golyamata Balabanova	bat	13/05/2018	2018_spring	Winter17/18	2018_spring_bat	1	252	440	404	344	205	208	269	381	209	249	160	337	305	293	271	267	322	266	519	240
1482	Gd_02272-ae	Gd02272	20180513_GBL_B_25	1	Bulgaria	Komshtitza	Golyamata Balabanova	bat	13/05/2018	2018_spring	Winter17/18	2018_spring_bat	1	257	387	264	384	205	208	352	411	209	249	148	337	305	275	320	267	431	266	519	240
1483	Gd_02273-aa	Gd02273	20180513_GBL_B_26	1	Bulgaria	Komshtitza	Golyamata Balabanova	bat	13/05/2018	2018_spring	Winter17/18	2018_spring_bat	1	252	474	404	402	205	208	294	411	209	297	148	452	305	275	325	267	431	266	519	240
1484	Gd_02273-ab	Gd02273	20180513_GBL_B_26	1	Bulgaria	Komshtitza	Golyamata Balabanova	bat	13/05/2018	2018_spring	Winter17/18	2018_spring_bat	1	252	474	404	402	205	208	294	411	209	297	148	452	305	275	325	267	431	266	519	240
1485	Gd_02273-ac	Gd02273	20180513_GBL_B_26	1	Bulgaria	Komshtitza	Golyamata Balabanova	bat	13/05/2018	2018_spring	Winter17/18	2018_spring_bat	1	252	474	404	402	205	208	294	411	209	297	148	452	305	275	325	267	431	266	519	240
1486	Gd_02273-ad	Gd02273	20180513_GBL_B_26	1	Bulgaria	Komshtitza	Golyamata Balabanova	bat	13/05/2018	2018_spring	Winter17/18	2018_spring_bat	1	252	474	404	402	205	208	294	411	209	297	148	452	305	275	325	267	431	266	519	240
1487	Gd_02273-ae	Gd02273	20180513_GBL_B_26	1	Bulgaria	Komshtitza	Golyamata Balabanova	bat	13/05/2018	2018_spring	Winter17/18	2018_spring_bat	1	252	474	404	402	205	208	294	411	209	297	148	452	305	275	325	267	431	266	519	240
1488	Gd_02274-aa	Gd02274	20180513_GBL_B_27	1	Bulgaria	Komshtitza	Golyamata Balabanova	bat	13/05/2018	2018_spring	Winter17/18	2018_spring_bat	1	236	271	264	420	205	214	274	411	209	249	124	337	305	275	308	298	441	266	519	240
1489	Gd_02274-ab	Gd02274	20180513_GBL_B_27	1	Bulgaria	Komshtitza	Golyamata Balabanova	bat	13/05/2018	2018_spring	Winter17/18	2018_spring_bat	1	252	323	404	396	205	208	294	411	209	291	148	458	305	275	325	267	431	266	519	240
1490	Gd_02274-ac	Gd02274	20180513_GBL_B_27	1	Bulgaria	Komshtitza	Golyamata Balabanova	bat	13/05/2018	2018_spring	Winter17/18	2018_spring_bat	1	272	NA	264	408	205	208	294	411	209	249	148	337	312	275	325	267	421	266	519	240
1491	Gd_02274-ad	Gd02274	20180513_GBL_B_27	2	Bulgaria	Komshtitza	Golyamata Balabanova	bat	13/05/2018	2018_spring	Winter17/18	2018_spring_bat	1	267	NA	264	384	212	208	299	411	209	249	148	428	305	281	320	267	431	266	547	208
1492	Gd_02274-ae	Gd02274	20180513_GBL_B_27	1	Bulgaria	Komshtitza	Golyamata Balabanova	bat	13/05/2018	2018_spring	Winter17/18	2018_spring_bat	1	226	277	264	420	205	214	274	411	209	249	148	337	312	275	308	298	431	266	519	240
1493	Gd_02274-afaa	Gd02274	20180513_GBL_B_27	1	Bulgaria	Komshtitza	Golyamata Balabanova	bat	13/05/2018	2018_spring	Winter17/18	2018_spring_bat	1	252	428	404	396	205	208	294	411	209	291	148	452	305	275	325	267	431	266	519	240
1494	Gd_02275-aa	Gd02275	20180513_GBL_C_68	2	Bulgaria	Komshtitza	Golyamata Balabanova	clothes	13/05/2018	2018_spring	Winter17/18	2018_spring_clothes	0	242	341	264	344	205	208	294	411	209	249	148	337	305	275	320	310	431	266	547	208
1495	Gd_02275-ab	Gd02275	20180513_GBL_C_68	1	Bulgaria	Komshtitza	Golyamata Balabanova	clothes	13/05/2018	2018_spring	Winter17/18	2018_spring_clothes	0	236	283	264	420	205	214	274	411	209	249	148	337	312	275	308	298	431	266	519	240
1496	Gd_02275-ac	Gd02275	20180513_GBL_C_68	1	Bulgaria	Komshtitza	Golyamata Balabanova	clothes	13/05/2018	2018_spring	Winter17/18	2018_spring_clothes	0	262	359	410	396	205	208	294	411	209	297	148	446	312	275	325	267	431	266	519	240
1497	Gd_02275-ad	Gd02275	20180513_GBL_C_68	1	Bulgaria	Komshtitza	Golyamata Balabanova	clothes	13/05/2018	2018_spring	Winter17/18	2018_spring_clothes	0	272	180	264	414	205	208	294	411	209	249	148	337	312	275	325	267	421	266	519	240
1498	Gd_02275-ae	Gd02275	20180513_GBL_C_68	1	Bulgaria	Komshtitza	Golyamata Balabanova	clothes	13/05/2018	2018_spring	Winter17/18	2018_spring_clothes	0	277	323	264	344	205	208	310	411	209	249	148	337	305	281	320	298	431	266	519	240
1499	Gd_02276-aa	Gd02276	20180513_GBL_C_70	1	Bulgaria	Komshtitza	Golyamata Balabanova	clothes	13/05/2018	2018_spring	Winter17/18	2018_spring_clothes	0	287	NA	264	414	205	208	294	411	209	249	148	337	324	275	325	298	421	266	519	240
1500	Gd_02276-ab	Gd02276	20180513_GBL_C_70	2	Bulgaria	Komshtitza	Golyamata Balabanova	clothes	13/05/2018	2018_spring	Winter17/18	2018_spring_clothes	0	292	188	264	414	205	202	274	411	209	291	166	337	318	299	325	298	431	266	547	208
1501	Gd_02276-ac	Gd02276	20180513_GBL_C_70	2	Bulgaria	Komshtitza	Golyamata Balabanova	clothes	13/05/2018	2018_spring	Winter17/18	2018_spring_clothes	0	176	309	264	356	205	208	274	411	209	261	160	464	312	281	300	292	431	266	547	208
1502	Gd_02277-aa	Gd02277	20180513_GBL_W_31	1	Bulgaria	Komshtitza	Golyamata Balabanova	wall	13/05/2018	2018_spring	Winter17/18	2018_spring_wall	1	236	277	264	420	205	214	274	411	209	249	124	337	305	275	308	298	431	266	519	240
1503	Gd_02278-aa	Gd02278	20180513_GBL_W_34	2	Bulgaria	Komshtitza	Golyamata Balabanova	wall	13/05/2018	2018_spring	Winter17/18	2018_spring_wall	1	247	371	264	344	205	208	294	411	209	249	148	337	305	275	320	310	431	266	547	208
1504	Gd_02279-aa	Gd02279	20180513_GBL_W_35	2	Bulgaria	Komshtitza	Golyamata Balabanova	wall	13/05/2018	2018_spring	Winter17/18	2018_spring_wall	1	287	255	264	366	205	202	299	411	209	249	148	464	312	281	320	267	461	266	547	208
1505	Gd_02279-ab	Gd02279	20180513_GBL_W_35	1	Bulgaria	Komshtitza	Golyamata Balabanova	wall	13/05/2018	2018_spring	Winter17/18	2018_spring_wall	1	282	428	422	414	218	184	274	426	209	249	148	428	253	239	295	298	431	266	519	240
1506	Gd_02280-aa	Gd02280	20180513_GBL_W_37	1	Bulgaria	Komshtitza	Golyamata Balabanova	wall	13/05/2018	2018_spring	Winter17/18	2018_spring_wall	1	307	464	264	360	205	202	274	426	209	249	166	337	330	275	320	274	451	266	519	240
1507	Gd_02281-aa	Gd02281	20180513_GBL_W_38	2	Bulgaria	Komshtitza	Golyamata Balabanova	wall	13/05/2018	2018_spring	Winter17/18	2018_spring_wall	1	257	506	264	408	205	214	284	411	209	249	148	373	305	281	308	310	431	266	547	208
1508	Gd_02281-ab	Gd02281	20180513_GBL_W_38	1	Bulgaria	Komshtitza	Golyamata Balabanova	wall	13/05/2018	2018_spring	Winter17/18	2018_spring_wall	1	282	476	264	432	205	208	294	411	209	249	148	337	318	275	325	298	421	266	519	240
1509	Gd_02282-aa	Gd02282	20180513_GBL_W_40	1	Bulgaria	Komshtitza	Golyamata Balabanova	wall	13/05/2018	2018_spring	Winter17/18	2018_spring_wall	1	267	NA	404	396	205	208	294	411	209	291	148	452	305	275	325	267	431	266	519	240
1510	Gd_02282-ab	Gd02282	20180513_GBL_W_40	2	Bulgaria	Komshtitza	Golyamata Balabanova	wall	13/05/2018	2018_spring	Winter17/18	2018_spring_wall	1	247	207	398	344	205	208	294	411	209	249	160	337	305	275	300	267	431	266	547	208
1511	Gd_02282-ac	Gd02282	20180513_GBL_W_40	2	Bulgaria	Komshtitza	Golyamata Balabanova	wall	13/05/2018	2018_spring	Winter17/18	2018_spring_wall	1	257	250	264	384	205	208	274	381	209	309	160	337	330	239	325	267	464	366	547	208
1512	Gd_02282-ad	Gd02282	20180513_GBL_W_40	1	Bulgaria	Komshtitza	Golyamata Balabanova	wall	13/05/2018	2018_spring	Winter17/18	2018_spring_wall	1	236	289	264	420	205	214	274	411	209	249	148	337	312	275	308	298	431	266	519	240
1513	Gd_02282-ae	Gd02282	20180513_GBL_W_40	2	Bulgaria	Komshtitza	Golyamata Balabanova	wall	13/05/2018	2018_spring	Winter17/18	2018_spring_wall	1	252	289	264	344	205	202	299	411	209	249	148	337	305	275	320	267	322	266	547	208
1514	Gd_02283-aa	Gd02283	20180513_GBL_W_41	1	Bulgaria	Komshtitza	Golyamata Balabanova	wall	13/05/2018	2018_spring	Winter17/18	2018_spring_wall	1	257	NA	404	344	205	208	269	381	209	249	160	337	305	275	271	267	322	266	519	240
1515	Gd_02283-ab	Gd02283	20180513_GBL_W_41	1	Bulgaria	Komshtitza	Golyamata Balabanova	wall	13/05/2018	2018_spring	Winter17/18	2018_spring_wall	1	277	490	264	414	205	208	294	411	209	249	148	337	312	275	325	267	421	266	519	240
1516	Gd_02283-acaa	Gd02283	20180513_GBL_W_41	1	Bulgaria	Komshtitza	Golyamata Balabanova	wall	13/05/2018	2018_spring	Winter17/18	2018_spring_wall	1	252	NA	404	396	205	208	294	411	209	291	148	458	305	275	325	267	431	266	519	240
1517	Gd_02283-ad	Gd02283	20180513_GBL_W_41	2	Bulgaria	Komshtitza	Golyamata Balabanova	wall	13/05/2018	2018_spring	Winter17/18	2018_spring_wall	1	257	255	264	384	205	208	274	381	209	309	160	337	330	239	325	267	464	366	547	208
1518	Gd_02284-aa	Gd02284	20180513_GBL_W_42	1	Bulgaria	Komshtitza	Golyamata Balabanova	wall	13/05/2018	2018_spring	Winter17/18	2018_spring_wall	1	252	283	264	414	205	202	289	411	209	249	148	337	305	275	320	267	441	266	519	240
1519	Gd_02285-aa	Gd02285	20180513_GBL_W_43	1	Bulgaria	Komshtitza	Golyamata Balabanova	wall	13/05/2018	2018_spring	Winter17/18	2018_spring_wall	1	252	422	404	396	205	208	294	411	209	291	148	458	312	275	325	267	431	266	519	240
1520	Gd_02285-ab	Gd02285	20180513_GBL_W_43	1	Bulgaria	Komshtitza	Golyamata Balabanova	wall	13/05/2018	2018_spring	Winter17/18	2018_spring_wall	1	302	NA	264	384	205	214	396	319	209	285	148	337	258	239	320	298	421	266	519	240
1521	Gd_02286-aa	Gd02286	20180513_GBL_W_46	1	Bulgaria	Komshtitza	Golyamata Balabanova	wall	13/05/2018	2018_spring	Winter17/18	2018_spring_wall	1	287	255	264	384	205	202	299	426	209	297	148	428	305	239	330	267	431	266	519	240
1522	Gd_02286-ab	Gd02286	20180513_GBL_W_46	1	Bulgaria	Komshtitza	Golyamata Balabanova	wall	13/05/2018	2018_spring	Winter17/18	2018_spring_wall	1	267	NA	264	396	205	208	294	411	209	249	148	337	312	275	325	267	421	266	519	240
1523	Gd_02288-aa	Gd02288	20180513_GBL_W_58	1	Bulgaria	Komshtitza	Golyamata Balabanova	wall	13/05/2018	2018_spring	Winter17/18	2018_spring_wall	2	257	385	264	384	205	208	352	411	209	249	148	337	305	275	320	267	431	266	519	240
1524	Gd_02289-aa	Gd02289	20180513_GBL_W_59	1	Bulgaria	Komshtitza	Golyamata Balabanova	wall	13/05/2018	2018_spring	Winter17/18	2018_spring_wall	2	257	359	264	384	205	208	352	411	209	249	148	337	305	275	320	267	431	266	519	240
1525	Gd_02290-aa	Gd02290	20180513_GBL_W_60	1	Bulgaria	Komshtitza	Golyamata Balabanova	wall	13/05/2018	2018_spring	Winter17/18	2018_spring_wall	2	236	411	264	390	205	202	299	396	209	249	148	337	318	275	325	304	431	266	519	240
1526	Gd_02290-ac	Gd02290	20180513_GBL_W_60	1	Bulgaria	Komshtitza	Golyamata Balabanova	wall	13/05/2018	2018_spring	Winter17/18	2018_spring_wall	2	272	446	388	378	205	208	258	381	209	243	148	337	318	239	320	310	431	266	519	240
1527	Gd_02290-ad	Gd02290	20180513_GBL_W_60	1	Bulgaria	Komshtitza	Golyamata Balabanova	wall	13/05/2018	2018_spring	Winter17/18	2018_spring_wall	2	252	NA	404	396	205	208	299	411	209	291	148	458	305	275	325	267	431	266	519	240
1528	Gd_02290-af	Gd02290	20180513_GBL_W_60	1	Bulgaria	Komshtitza	Golyamata Balabanova	wall	13/05/2018	2018_spring	Winter17/18	2018_spring_wall	2	267	NA	394	356	205	214	274	381	209	261	148	337	240	275	320	298	431	266	519	240
1529	Gd_02291-aa	Gd02291	20180513_GBL_W_61	1	Bulgaria	Komshtitza	Golyamata Balabanova	wall	13/05/2018	2018_spring	Winter17/18	2018_spring_wall	2	236	405	386	366	205	208	274	411	209	249	148	337	305	275	325	267	431	266	519	240
1530	Gd_02291-ab	Gd02291	20180513_GBL_W_61	1	Bulgaria	Komshtitza	Golyamata Balabanova	wall	13/05/2018	2018_spring	Winter17/18	2018_spring_wall	2	236	295	264	390	205	202	299	396	209	249	148	337	318	275	325	304	431	266	519	240
1531	Gd_02291-ac	Gd02291	20180513_GBL_W_61	1	Bulgaria	Komshtitza	Golyamata Balabanova	wall	13/05/2018	2018_spring	Winter17/18	2018_spring_wall	2	257	NA	404	344	205	208	269	381	209	249	160	337	305	275	271	267	322	266	519	240
1532	Gd_02291-ad	Gd02291	20180513_GBL_W_61	1	Bulgaria	Komshtitza	Golyamata Balabanova	wall	13/05/2018	2018_spring	Winter17/18	2018_spring_wall	2	282	323	264	344	205	208	310	411	209	249	148	337	305	281	320	298	431	266	519	240
1533	Gd_02291-ae	Gd02291	20180513_GBL_W_61	2	Bulgaria	Komshtitza	Golyamata Balabanova	wall	13/05/2018	2018_spring	Winter17/18	2018_spring_wall	2	277	255	270	414	205	202	279	411	209	297	148	337	312	281	320	267	322	266	547	208
1534	Gd_02292-aa	Gd02292	20180513_GBL_W_64	1	Bulgaria	Komshtitza	Golyamata Balabanova	wall	13/05/2018	2018_spring	Winter17/18	2018_spring_wall	2	247	NA	404	396	205	208	294	411	209	291	148	452	305	275	325	267	431	266	519	240
1535	Gd_02292-ab	Gd02292	20180513_GBL_W_64	2	Bulgaria	Komshtitza	Golyamata Balabanova	wall	13/05/2018	2018_spring	Winter17/18	2018_spring_wall	2	247	428	264	408	205	220	294	411	209	249	148	373	305	281	314	310	441	266	547	208
1536	Gd_02292-ac	Gd02292	20180513_GBL_W_64	1	Bulgaria	Komshtitza	Golyamata Balabanova	wall	13/05/2018	2018_spring	Winter17/18	2018_spring_wall	2	282	NA	264	414	205	208	294	411	209	249	148	337	318	275	325	298	421	266	519	240
1537	Gd_02658-aa	Gd02658	20181011_IVA_C_39	1	Bulgaria	Middle Rhodopes	Ivanova voda	clothes	11/10/2018	2018_autumn	Winter18/19	2018_autumn_clothes	1	307	325	404	NA	282	208	274	381	227	243	148	440	305	239	320	267	381	381	519	240
1538	Gd_02659-aa	Gd02659	20181011_IVA_C_41	1	Bulgaria	Middle Rhodopes	Ivanova voda	clothes	11/10/2018	2018_autumn	Winter18/19	2018_autumn_clothes	1	247	207	386	344	205	208	274	381	227	249	154	337	336	275	325	267	431	266	519	240
1539	Gd_02659-ab	Gd02659	20181011_IVA_C_41	1	Bulgaria	Middle Rhodopes	Ivanova voda	clothes	11/10/2018	2018_autumn	Winter18/19	2018_autumn_clothes	1	282	NA	264	350	205	202	274	381	215	255	148	337	240	275	330	267	322	266	519	240
1540	Gd_02660-aa	Gd02660	20181011_IVA_C_42	1	Bulgaria	Middle Rhodopes	Ivanova voda	clothes	11/10/2018	2018_autumn	Winter18/19	2018_autumn_clothes	1	252	207	386	344	205	208	274	381	227	249	154	337	336	275	325	267	431	266	519	240
1541	Gd_02655-aa	Gd02655	20181011_IVA_W_13	1	Bulgaria	Middle Rhodopes	Ivanova voda	wall	11/10/2018	2018_autumn	Winter18/19	2018_autumn_wall	5	247	207	386	344	205	208	274	381	227	249	154	337	NA	275	325	267	431	266	519	240
1542	Gd_02656-aa	Gd02656	20181011_IVA_W_22	2	Bulgaria	Middle Rhodopes	Ivanova voda	wall	11/10/2018	2018_autumn	Winter18/19	2018_autumn_wall	3	277	188	470	426	366	202	274	396	209	243	154	403	240	239	295	267	381	386	547	208
1543	Gd_02682-aa	Gd02682	20181011_IVA_W_27	1	Bulgaria	Middle Rhodopes	Ivanova voda	wall	11/10/2018	2018_autumn	Winter18/19	2018_autumn_wall	2	247	172	264	384	296	184	294	365	209	249	148	337	294	239	330	267	451	266	519	240
1544	Gd_02683-ab	Gd02683	20181011_IVA_W_28	1	Bulgaria	Middle Rhodopes	Ivanova voda	wall	11/10/2018	2018_autumn	Winter18/19	2018_autumn_wall	2	236	277	452	344	378	208	341	396	209	249	148	409	258	251	308	292	391	266	519	240
1545	Gd_02657-aa	Gd02657	20181011_IVA_W_29	1	Bulgaria	Middle Rhodopes	Ivanova voda	wall	11/10/2018	2018_autumn	Winter18/19	2018_autumn_wall	2	252	207	386	344	205	208	274	381	227	249	154	337	336	275	325	267	431	266	519	240
1546	Gd_02684-aa	Gd02684	20181011_IVA_W_33	2	Bulgaria	Middle Rhodopes	Ivanova voda	wall	11/10/2018	2018_autumn	Winter18/19	2018_autumn_wall	2	216	203	386	344	482	208	274	381	209	249	148	337	312	239	295	274	431	266	547	208
1547	Gd_02653-aa	Gd02653	20181011_IVA_W_6	1	Bulgaria	Middle Rhodopes	Ivanova voda	wall	11/10/2018	2018_autumn	Winter18/19	2018_autumn_wall	4	252	NA	446	344	396	208	274	411	209	249	160	337	300	275	325	274	431	266	519	240
1548	Gd_02654-aa	Gd02654	20181011_IVA_W_8	1	Bulgaria	Middle Rhodopes	Ivanova voda	wall	11/10/2018	2018_autumn	Winter18/19	2018_autumn_wall	4	277	180	470	344	366	202	274	396	209	243	154	403	240	275	325	267	431	391	519	240
1549	Gd_02664-aa	Gd02664	20181013_GBL_W_10	2	Bulgaria	Komshtitza	Golyamata Balabanova	wall	13/10/2018	2018_autumn	Winter18/19	2018_autumn_wall	1	297	434	264	384	212	208	299	411	209	249	148	428	305	281	320	267	431	266	547	208
1550	Gd_02666-aa	Gd02666	20181013_GBL_W_12	1	Bulgaria	Komshtitza	Golyamata Balabanova	wall	13/10/2018	2018_autumn	Winter18/19	2018_autumn_wall	1	257	359	264	384	205	208	352	411	209	249	148	337	305	275	320	267	431	266	519	240
1551	Gd_02668-aa	Gd02668	20181013_GBL_W_22	1	Bulgaria	Komshtitza	Golyamata Balabanova	wall	13/10/2018	2018_autumn	Winter18/19	2018_autumn_wall	1	236	399	264	390	205	202	299	396	209	249	148	337	318	275	325	304	431	266	519	240
1552	Gd_02669-aa	Gd02669	20181013_GBL_W_23	1	Bulgaria	Komshtitza	Golyamata Balabanova	wall	13/10/2018	2018_autumn	Winter18/19	2018_autumn_wall	1	252	365	264	384	205	208	352	411	209	249	148	337	305	275	320	267	431	266	519	240
1553	Gd_02669-ab	Gd02669	20181013_GBL_W_23	2	Bulgaria	Komshtitza	Golyamata Balabanova	wall	13/10/2018	2018_autumn	Winter18/19	2018_autumn_wall	1	257	255	264	390	205	208	274	381	209	309	160	337	330	239	325	267	464	366	547	208
1554	Gd_02669-ac	Gd02669	20181013_GBL_W_23	1	Bulgaria	Komshtitza	Golyamata Balabanova	wall	13/10/2018	2018_autumn	Winter18/19	2018_autumn_wall	1	307	365	264	360	205	202	274	426	209	249	166	337	330	275	320	274	451	266	519	240
1555	Gd_02670-aa	Gd02670	20181013_GBL_W_25	2	Bulgaria	Komshtitza	Golyamata Balabanova	wall	13/10/2018	2018_autumn	Winter18/19	2018_autumn_wall	1	242	353	264	344	205	208	294	411	209	249	148	337	305	275	320	310	431	266	547	208
1556	Gd_02671-aa	Gd02671	20181013_GBL_W_27	1	Bulgaria	Komshtitza	Golyamata Balabanova	wall	13/10/2018	2018_autumn	Winter18/19	2018_autumn_wall	2	252	NA	404	396	205	208	294	411	209	291	148	458	305	275	325	267	431	266	519	240
1557	Gd_02672-aa	Gd02672	20181013_GBL_W_29	1	Bulgaria	Komshtitza	Golyamata Balabanova	wall	13/10/2018	2018_autumn	Winter18/19	2018_autumn_wall	2	302	468	264	360	205	202	274	426	209	249	166	337	330	275	320	274	451	266	519	240
1558	Gd_02673-aa	Gd02673	20181013_GBL_W_30	2	Bulgaria	Komshtitza	Golyamata Balabanova	wall	13/10/2018	2018_autumn	Winter18/19	2018_autumn_wall	2	231	289	264	408	205	214	284	411	209	249	148	373	305	281	308	310	431	266	547	208
1559	Gd_02673-ab	Gd02673	20181013_GBL_W_30	2	Bulgaria	Komshtitza	Golyamata Balabanova	wall	13/10/2018	2018_autumn	Winter18/19	2018_autumn_wall	2	236	365	264	344	205	208	304	411	209	249	154	337	312	275	320	267	431	266	547	208
1560	Gd_02673-ac	Gd02673	20181013_GBL_W_30	1	Bulgaria	Komshtitza	Golyamata Balabanova	wall	13/10/2018	2018_autumn	Winter18/19	2018_autumn_wall	2	282	458	264	414	205	208	294	411	209	249	148	337	318	275	325	298	421	266	519	240
1561	Gd_02673-ad	Gd02673	20181013_GBL_W_30	1	Bulgaria	Komshtitza	Golyamata Balabanova	wall	13/10/2018	2018_autumn	Winter18/19	2018_autumn_wall	2	257	NA	404	396	205	208	294	411	209	291	148	458	305	275	325	267	431	266	519	240
1562	Gd_02674-ab	Gd02674	20181013_GBL_W_32	1	Bulgaria	Komshtitza	Golyamata Balabanova	wall	13/10/2018	2018_autumn	Winter18/19	2018_autumn_wall	2	247	NA	394	408	205	214	274	411	215	249	148	337	240	281	320	298	431	266	519	240
1563	Gd_02674-ac	Gd02674	20181013_GBL_W_32	1	Bulgaria	Komshtitza	Golyamata Balabanova	wall	13/10/2018	2018_autumn	Winter18/19	2018_autumn_wall	2	267	353	410	396	205	208	294	411	209	297	148	446	312	275	325	267	431	266	519	240
1564	Gd_02674-ad	Gd02674	20181013_GBL_W_32	1	Bulgaria	Komshtitza	Golyamata Balabanova	wall	13/10/2018	2018_autumn	Winter18/19	2018_autumn_wall	2	262	434	264	408	205	202	294	411	209	249	148	452	305	275	320	267	431	266	519	240
1565	Gd_02674-ae	Gd02674	20181013_GBL_W_32	2	Bulgaria	Komshtitza	Golyamata Balabanova	wall	13/10/2018	2018_autumn	Winter18/19	2018_autumn_wall	2	236	371	264	344	205	208	304	411	209	249	154	337	312	275	320	267	431	266	547	208
1566	Gd_02674-af	Gd02674	20181013_GBL_W_32	1	Bulgaria	Komshtitza	Golyamata Balabanova	wall	13/10/2018	2018_autumn	Winter18/19	2018_autumn_wall	2	236	283	264	420	205	214	274	411	209	249	148	337	312	275	308	298	431	266	519	240
1567	Gd_02674-ag	Gd02674	20181013_GBL_W_32	1	Bulgaria	Komshtitza	Golyamata Balabanova	wall	13/10/2018	2018_autumn	Winter18/19	2018_autumn_wall	2	277	399	388	378	205	208	258	381	209	243	148	337	318	239	320	304	431	266	519	240
1568	Gd_02674-ah	Gd02674	20181013_GBL_W_32	2	Bulgaria	Komshtitza	Golyamata Balabanova	wall	13/10/2018	2018_autumn	Winter18/19	2018_autumn_wall	2	236	399	264	344	205	208	294	411	209	249	148	337	305	275	320	310	431	266	547	208
1569	Gd_02675-aa	Gd02675	20181013_GBL_W_33	2	Bulgaria	Komshtitza	Golyamata Balabanova	wall	13/10/2018	2018_autumn	Winter18/19	2018_autumn_wall	2	282	393	264	384	212	208	299	411	209	249	148	428	305	281	320	267	431	266	547	208
1570	Gd_02676-aa	Gd02676	20181013_GBL_W_34	1	Bulgaria	Komshtitza	Golyamata Balabanova	wall	13/10/2018	2018_autumn	Winter18/19	2018_autumn_wall	2	242	311	394	408	205	214	274	411	215	249	148	337	240	281	320	298	431	266	519	240
1571	Gd_02676-ab	Gd02676	20181013_GBL_W_34	1	Bulgaria	Komshtitza	Golyamata Balabanova	wall	13/10/2018	2018_autumn	Winter18/19	2018_autumn_wall	2	236	NA	264	350	205	208	274	426	209	249	148	337	324	275	325	267	441	266	519	240
1572	Gd_02676-ac	Gd02676	20181013_GBL_W_34	1	Bulgaria	Komshtitza	Golyamata Balabanova	wall	13/10/2018	2018_autumn	Winter18/19	2018_autumn_wall	2	252	NA	264	344	212	214	274	411	209	273	154	337	330	275	285	267	431	266	519	240
1573	Gd_02677-aa	Gd02677	20181013_GBL_W_36	2	Bulgaria	Komshtitza	Golyamata Balabanova	wall	13/10/2018	2018_autumn	Winter18/19	2018_autumn_wall	2	NA	271	264	344	205	208	274	381	209	249	148	337	318	275	320	267	431	266	547	208
1574	Gd_02681-aa	Gd02681	20181013_GBL_W_37	1	Bulgaria	Komshtitza	Golyamata Balabanova	wall	13/10/2018	2018_autumn	Winter18/19	2018_autumn_wall	2	282	214	264	344	205	208	294	411	209	249	148	337	318	275	325	298	431	266	519	240
1575	Gd_02678-aa	Gd02678	20181013_GBL_W_38	2	Bulgaria	Komshtitza	Golyamata Balabanova	wall	13/10/2018	2018_autumn	Winter18/19	2018_autumn_wall	2	267	428	388	426	205	208	258	381	209	243	148	337	318	239	295	304	381	266	547	208
1576	Gd_02678-ab	Gd02678	20181013_GBL_W_38	1	Bulgaria	Komshtitza	Golyamata Balabanova	wall	13/10/2018	2018_autumn	Winter18/19	2018_autumn_wall	2	236	468	264	350	205	208	274	426	209	249	148	337	324	275	325	267	441	266	519	240
1577	Gd_02679-aa	Gd02679	20181013_GBL_W_39	1	Bulgaria	Komshtitza	Golyamata Balabanova	wall	13/10/2018	2018_autumn	Winter18/19	2018_autumn_wall	2	307	353	264	344	212	202	310	426	209	249	148	421	305	275	325	267	431	266	519	240
1578	Gd_02679-ab	Gd02679	20181013_GBL_W_39	1	Bulgaria	Komshtitza	Golyamata Balabanova	wall	13/10/2018	2018_autumn	Winter18/19	2018_autumn_wall	2	307	298	270	NA	205	208	279	411	209	249	154	337	305	239	320	267	381	266	519	240
1579	Gd_02679-ac	Gd02679	20181013_GBL_W_39	1	Bulgaria	Komshtitza	Golyamata Balabanova	wall	13/10/2018	2018_autumn	Winter18/19	2018_autumn_wall	2	277	NA	264	344	205	208	294	411	209	249	148	337	312	275	325	267	431	266	519	240
1580	Gd_02680-aa	Gd02680	20181013_GBL_W_45	1	Bulgaria	Komshtitza	Golyamata Balabanova	wall	13/10/2018	2018_autumn	Winter18/19	2018_autumn_wall	2	272	NA	264	350	205	208	294	411	209	249	148	337	312	275	330	267	322	266	519	240
1581	Gd_02661-aa	Gd02661	20181013_GBL_W_6	2	Bulgaria	Komshtitza	Golyamata Balabanova	wall	13/10/2018	2018_autumn	Winter18/19	2018_autumn_wall	1	257	255	264	384	205	208	274	381	209	309	160	337	330	239	325	267	464	366	547	208
1582	Gd_02661-ab	Gd02661	20181013_GBL_W_6	1	Bulgaria	Komshtitza	Golyamata Balabanova	wall	13/10/2018	2018_autumn	Winter18/19	2018_autumn_wall	1	257	255	264	408	205	202	299	396	209	297	148	337	318	239	320	267	431	266	519	240
1583	Gd_02662-aa	Gd02662	20181013_GBL_W_7	1	Bulgaria	Komshtitza	Golyamata Balabanova	wall	13/10/2018	2018_autumn	Winter18/19	2018_autumn_wall	1	272	428	264	414	205	208	294	411	209	249	148	337	312	275	325	267	421	266	519	240
1584	Gd_02663-aa	Gd02663	20181013_GBL_W_9	2	Bulgaria	Komshtitza	Golyamata Balabanova	wall	13/10/2018	2018_autumn	Winter18/19	2018_autumn_wall	1	262	250	264	384	205	208	274	381	209	309	160	337	336	239	325	267	464	366	547	208
1585	Gd_02663-ab	Gd02663	20181013_GBL_W_9	1	Bulgaria	Komshtitza	Golyamata Balabanova	wall	13/10/2018	2018_autumn	Winter18/19	2018_autumn_wall	1	282	464	264	414	205	208	294	411	209	249	148	337	318	275	325	298	421	266	519	240
1586	Gd_02663-ac	Gd02663	20181013_GBL_W_9	NA	Bulgaria	Komshtitza	Golyamata Balabanova	wall	13/10/2018	2018_autumn	Winter18/19	2018_autumn_wall	1	257	NA	264	384	205	208	352	NA	209	249	148	337	305	275	320	267	431	266	NA	240
1587	Gd_02687-aa	Gd02687	20190324_IVA_B_10	1	Bulgaria	Middle Rhodopes	Ivanova voda	bat	24/03/2019	2019_spring	Winter18/19	2019_spring_bat	2	262	203	386	344	205	208	274	381	227	249	154	337	336	275	325	267	431	266	519	240
1588	Gd_02687-ab	Gd02687	20190324_IVA_B_10	1	Bulgaria	Middle Rhodopes	Ivanova voda	bat	24/03/2019	2019_spring	Winter18/19	2019_spring_bat	2	257	NA	264	378	218	208	346	381	209	297	154	337	318	239	295	267	431	335	519	240
1589	Gd_02687-ac	Gd02687	20190324_IVA_B_10	1	Bulgaria	Middle Rhodopes	Ivanova voda	bat	24/03/2019	2019_spring	Winter18/19	2019_spring_bat	2	262	203	386	344	205	208	274	381	227	249	154	337	336	275	325	267	431	266	519	240
1590	Gd_02687-ad	Gd02687	20190324_IVA_B_10	1	Bulgaria	Middle Rhodopes	Ivanova voda	bat	24/03/2019	2019_spring	Winter18/19	2019_spring_bat	2	262	203	386	344	205	208	274	381	227	249	154	337	336	275	325	267	431	266	519	240
1591	Gd_02687-ae	Gd02687	20190324_IVA_B_10	1	Bulgaria	Middle Rhodopes	Ivanova voda	bat	24/03/2019	2019_spring	Winter18/19	2019_spring_bat	2	262	203	386	344	205	208	274	381	227	249	154	337	336	275	325	267	431	266	519	240
1592	Gd_02688-aa	Gd02688	20190324_IVA_B_11	2	Bulgaria	Middle Rhodopes	Ivanova voda	bat	24/03/2019	2019_spring	Winter18/19	2019_spring_bat	2	272	259	270	414	205	202	279	411	209	291	148	337	312	281	325	267	322	266	547	208
1593	Gd_02688-ab	Gd02688	20190324_IVA_B_11	1	Bulgaria	Middle Rhodopes	Ivanova voda	bat	24/03/2019	2019_spring	Winter18/19	2019_spring_bat	2	242	NA	264	356	205	202	274	381	215	255	148	337	240	275	330	267	322	266	519	240
1594	Gd_02688-ac	Gd02688	20190324_IVA_B_11	1	Bulgaria	Middle Rhodopes	Ivanova voda	bat	24/03/2019	2019_spring	Winter18/19	2019_spring_bat	2	242	NA	264	356	205	202	274	381	215	255	148	337	240	275	330	267	322	266	519	240
1595	Gd_02688-ad	Gd02688	20190324_IVA_B_11	1	Bulgaria	Middle Rhodopes	Ivanova voda	bat	24/03/2019	2019_spring	Winter18/19	2019_spring_bat	2	292	238	264	384	286	208	289	381	221	249	142	416	305	239	320	267	431	266	519	240
1596	Gd_02688-ae	Gd02688	20190324_IVA_B_11	1	Bulgaria	Middle Rhodopes	Ivanova voda	bat	24/03/2019	2019_spring	Winter18/19	2019_spring_bat	2	267	NA	386	396	205	208	274	426	209	249	160	428	253	239	320	292	354	266	519	240
1597	Gd_02689-aa	Gd02689	20190324_IVA_B_12	1	Bulgaria	Middle Rhodopes	Ivanova voda	bat	24/03/2019	2019_spring	Winter18/19	2019_spring_bat	2	267	341	382	384	354	202	279	381	239	304	148	421	258	239	271	285	381	386	519	240
1598	Gd_02689-ab	Gd02689	20190324_IVA_B_12	2	Bulgaria	Middle Rhodopes	Ivanova voda	bat	24/03/2019	2019_spring	Winter18/19	2019_spring_bat	2	221	207	386	344	482	208	274	381	209	249	148	337	312	239	295	274	431	266	547	208
1599	Gd_02689-ac	Gd02689	20190324_IVA_B_12	1	Bulgaria	Middle Rhodopes	Ivanova voda	bat	24/03/2019	2019_spring	Winter18/19	2019_spring_bat	2	267	341	382	384	354	202	279	381	239	304	148	421	258	239	271	285	381	386	519	240
1600	Gd_02689-ad	Gd02689	20190324_IVA_B_12	1	Bulgaria	Middle Rhodopes	Ivanova voda	bat	24/03/2019	2019_spring	Winter18/19	2019_spring_bat	2	211	255	264	384	205	202	279	381	209	249	166	337	300	275	325	260	527	266	519	240
1601	Gd_02689-ae	Gd02689	20190324_IVA_B_12	2	Bulgaria	Middle Rhodopes	Ivanova voda	bat	24/03/2019	2019_spring	Winter18/19	2019_spring_bat	2	221	207	386	344	476	208	274	381	209	249	148	337	312	239	295	274	431	266	547	208
1602	Gd_02690-aa	Gd02690	20190324_IVA_B_13	2	Bulgaria	Middle Rhodopes	Ivanova voda	bat	24/03/2019	2019_spring	Winter18/19	2019_spring_bat	2	221	203	386	350	326	208	274	381	209	249	148	337	312	239	295	274	431	266	547	208
1603	Gd_02690-ab	Gd02690	20190324_IVA_B_13	2	Bulgaria	Middle Rhodopes	Ivanova voda	bat	24/03/2019	2019_spring	Winter18/19	2019_spring_bat	2	221	203	386	350	326	208	274	381	209	249	148	337	312	239	295	274	431	266	547	208
1604	Gd_02690-ac	Gd02690	20190324_IVA_B_13	1	Bulgaria	Middle Rhodopes	Ivanova voda	bat	24/03/2019	2019_spring	Winter18/19	2019_spring_bat	2	231	NA	264	350	205	208	279	411	209	273	148	337	318	275	325	267	431	266	519	240
1605	Gd_02690-ad	Gd02690	20190324_IVA_B_13	2	Bulgaria	Middle Rhodopes	Ivanova voda	bat	24/03/2019	2019_spring	Winter18/19	2019_spring_bat	2	221	203	386	350	326	208	274	381	209	249	148	337	312	239	295	274	431	266	547	208
1606	Gd_02690-ae	Gd02690	20190324_IVA_B_13	1	Bulgaria	Middle Rhodopes	Ivanova voda	bat	24/03/2019	2019_spring	Winter18/19	2019_spring_bat	2	231	NA	264	350	205	208	279	411	209	273	148	337	318	275	325	267	431	266	519	240
1607	Gd_02691-aa	Gd02691	20190324_IVA_B_14	1	Bulgaria	Middle Rhodopes	Ivanova voda	bat	24/03/2019	2019_spring	Winter18/19	2019_spring_bat	2	247	207	386	344	205	208	274	381	227	249	154	337	336	275	325	267	431	266	519	240
1608	Gd_02691-ab	Gd02691	20190324_IVA_B_14	1	Bulgaria	Middle Rhodopes	Ivanova voda	bat	24/03/2019	2019_spring	Winter18/19	2019_spring_bat	2	247	207	386	344	205	208	274	381	227	249	154	337	336	275	325	267	431	266	519	240
1609	Gd_02691-ac	Gd02691	20190324_IVA_B_14	1	Bulgaria	Middle Rhodopes	Ivanova voda	bat	24/03/2019	2019_spring	Winter18/19	2019_spring_bat	2	247	207	386	344	205	208	274	381	227	249	154	337	336	275	325	NA	431	261	519	240
1610	Gd_02691-ad	Gd02691	20190324_IVA_B_14	1	Bulgaria	Middle Rhodopes	Ivanova voda	bat	24/03/2019	2019_spring	Winter18/19	2019_spring_bat	2	247	207	386	344	205	208	274	381	227	249	154	337	336	275	325	267	431	266	519	240
1611	Gd_02691-ae	Gd02691	20190324_IVA_B_14	1	Bulgaria	Middle Rhodopes	Ivanova voda	bat	24/03/2019	2019_spring	Winter18/19	2019_spring_bat	2	247	207	386	344	205	208	274	381	227	249	154	337	336	275	325	267	431	266	519	240
1612	Gd_02692-aa	Gd02692	20190324_IVA_B_15	2	Bulgaria	Middle Rhodopes	Ivanova voda	bat	24/03/2019	2019_spring	Winter18/19	2019_spring_bat	2	287	301	264	396	199	202	279	411	227	334	148	397	318	275	320	267	431	266	547	208
1613	Gd_02692-ab	Gd02692	20190324_IVA_B_15	2	Bulgaria	Middle Rhodopes	Ivanova voda	bat	24/03/2019	2019_spring	Winter18/19	2019_spring_bat	2	287	301	264	396	199	202	279	411	227	334	148	397	318	275	320	267	431	266	547	208
1614	Gd_02692-ac	Gd02692	20190324_IVA_B_15	1	Bulgaria	Middle Rhodopes	Ivanova voda	bat	24/03/2019	2019_spring	Winter18/19	2019_spring_bat	2	257	NA	264	378	218	208	346	381	209	297	154	337	312	239	295	267	431	335	519	240
1615	Gd_02692-ad	Gd02692	20190324_IVA_B_15	2	Bulgaria	Middle Rhodopes	Ivanova voda	bat	24/03/2019	2019_spring	Winter18/19	2019_spring_bat	2	287	301	264	396	199	202	279	411	227	334	148	397	318	275	320	267	431	266	547	208
1616	Gd_02692-ae	Gd02692	20190324_IVA_B_15	2	Bulgaria	Middle Rhodopes	Ivanova voda	bat	24/03/2019	2019_spring	Winter18/19	2019_spring_bat	2	287	301	264	396	199	202	279	411	227	334	148	397	318	275	320	267	431	266	547	208
1617	Gd_02693-aa	Gd02693	20190324_IVA_B_16	2	Bulgaria	Middle Rhodopes	Ivanova voda	bat	24/03/2019	2019_spring	Winter18/19	2019_spring_bat	2	312	371	264	384	304	208	274	381	221	249	154	409	330	245	325	267	431	266	547	208
1618	Gd_02693-ab	Gd02693	20190324_IVA_B_16	2	Bulgaria	Middle Rhodopes	Ivanova voda	bat	24/03/2019	2019_spring	Winter18/19	2019_spring_bat	2	252	355	264	348	205	220	274	365	209	291	148	337	336	251	320	304	322	266	547	208
1619	Gd_02693-ac	Gd02693	20190324_IVA_B_16	1	Bulgaria	Middle Rhodopes	Ivanova voda	bat	24/03/2019	2019_spring	Winter18/19	2019_spring_bat	2	252	207	386	344	205	208	274	381	227	249	154	337	336	275	325	267	431	266	519	240
1620	Gd_02693-ad	Gd02693	20190324_IVA_B_16	1	Bulgaria	Middle Rhodopes	Ivanova voda	bat	24/03/2019	2019_spring	Winter18/19	2019_spring_bat	2	252	422	264	378	218	208	352	381	209	297	154	337	318	239	295	267	431	335	519	240
1621	Gd_02693-ae	Gd02693	20190324_IVA_B_16	2	Bulgaria	Middle Rhodopes	Ivanova voda	bat	24/03/2019	2019_spring	Winter18/19	2019_spring_bat	2	312	371	264	384	304	208	274	381	221	249	154	409	330	245	325	267	431	266	547	208
1622	Gd_02694-aa	Gd02694	20190324_IVA_B_17	2	Bulgaria	Middle Rhodopes	Ivanova voda	bat	24/03/2019	2019_spring	Winter18/19	2019_spring_bat	2	292	277	264	390	199	202	279	411	227	328	148	397	324	275	320	267	431	266	547	208
1623	Gd_02694-ab	Gd02694	20190324_IVA_B_17	2	Bulgaria	Middle Rhodopes	Ivanova voda	bat	24/03/2019	2019_spring	Winter18/19	2019_spring_bat	2	292	277	264	390	199	202	279	411	227	328	148	397	324	275	320	267	431	266	547	208
1624	Gd_02694-ac	Gd02694	20190324_IVA_B_17	1	Bulgaria	Middle Rhodopes	Ivanova voda	bat	24/03/2019	2019_spring	Winter18/19	2019_spring_bat	2	257	220	382	426	205	220	274	365	239	304	148	416	324	239	265	267	557	266	519	240
1625	Gd_02694-ad	Gd02694	20190324_IVA_B_17	2	Bulgaria	Middle Rhodopes	Ivanova voda	bat	24/03/2019	2019_spring	Winter18/19	2019_spring_bat	2	242	298	264	348	205	220	274	365	209	291	148	337	330	251	325	304	322	266	547	208
1626	Gd_02694-ae	Gd02694	20190324_IVA_B_17	1	Bulgaria	Middle Rhodopes	Ivanova voda	bat	24/03/2019	2019_spring	Winter18/19	2019_spring_bat	2	226	255	452	344	390	208	341	411	209	249	148	409	258	251	308	292	391	266	519	240
1627	Gd_02695-aa	Gd02695	20190324_IVA_B_18	1	Bulgaria	Middle Rhodopes	Ivanova voda	bat	24/03/2019	2019_spring	Winter18/19	2019_spring_bat	2	262	203	386	344	205	208	274	381	227	249	154	337	342	275	325	267	431	266	519	240
1628	Gd_02695-ab	Gd02695	20190324_IVA_B_18	1	Bulgaria	Middle Rhodopes	Ivanova voda	bat	24/03/2019	2019_spring	Winter18/19	2019_spring_bat	2	272	NA	264	NA	205	202	274	381	215	255	148	337	240	275	330	267	322	266	519	240
1629	Gd_02695-ac	Gd02695	20190324_IVA_B_18	1	Bulgaria	Middle Rhodopes	Ivanova voda	bat	24/03/2019	2019_spring	Winter18/19	2019_spring_bat	2	262	203	386	344	205	208	274	381	227	249	154	337	342	275	325	267	431	266	519	240
1630	Gd_02695-ad	Gd02695	20190324_IVA_B_18	1	Bulgaria	Middle Rhodopes	Ivanova voda	bat	24/03/2019	2019_spring	Winter18/19	2019_spring_bat	2	262	203	386	344	205	208	274	381	227	249	154	337	342	275	325	267	431	266	519	240
1631	Gd_02695-ae	Gd02695	20190324_IVA_B_18	1	Bulgaria	Middle Rhodopes	Ivanova voda	bat	24/03/2019	2019_spring	Winter18/19	2019_spring_bat	2	262	203	386	344	205	208	274	381	227	249	154	337	342	275	325	267	431	266	519	240
1632	Gd_02696-aa	Gd02696	20190324_IVA_B_19	1	Bulgaria	Middle Rhodopes	Ivanova voda	bat	24/03/2019	2019_spring	Winter18/19	2019_spring_bat	2	252	440	264	378	218	208	357	381	209	297	154	337	312	239	295	267	431	335	519	240
1633	Gd_02696-ab	Gd02696	20190324_IVA_B_19	1	Bulgaria	Middle Rhodopes	Ivanova voda	bat	24/03/2019	2019_spring	Winter18/19	2019_spring_bat	2	196	490	386	378	494	208	274	381	209	243	154	337	312	239	295	285	431	266	519	240
1634	Gd_02696-ac	Gd02696	20190324_IVA_B_19	1	Bulgaria	Middle Rhodopes	Ivanova voda	bat	24/03/2019	2019_spring	Winter18/19	2019_spring_bat	2	196	494	386	378	494	208	274	381	209	243	154	337	312	239	295	285	431	266	519	240
1635	Gd_02696-ad	Gd02696	20190324_IVA_B_19	1	Bulgaria	Middle Rhodopes	Ivanova voda	bat	24/03/2019	2019_spring	Winter18/19	2019_spring_bat	2	196	490	386	378	494	208	274	381	209	243	154	337	312	239	295	285	431	266	519	240
1636	Gd_02696-ae	Gd02696	20190324_IVA_B_19	1	Bulgaria	Middle Rhodopes	Ivanova voda	bat	24/03/2019	2019_spring	Winter18/19	2019_spring_bat	2	252	NA	264	378	218	208	357	381	209	297	154	337	312	239	295	267	431	335	519	240
1637	Gd_02697-aa	Gd02697	20190324_IVA_B_20	1	Bulgaria	Middle Rhodopes	Ivanova voda	bat	24/03/2019	2019_spring	Winter18/19	2019_spring_bat	2	247	411	264	378	218	208	357	381	209	297	154	337	312	239	295	267	431	335	519	240
1638	Gd_02697-ab	Gd02697	20190324_IVA_B_20	1	Bulgaria	Middle Rhodopes	Ivanova voda	bat	24/03/2019	2019_spring	Winter18/19	2019_spring_bat	2	247	411	264	378	218	208	357	381	209	297	154	337	312	239	295	267	431	335	519	240
1639	Gd_02697-ac	Gd02697	20190324_IVA_B_20	1	Bulgaria	Middle Rhodopes	Ivanova voda	bat	24/03/2019	2019_spring	Winter18/19	2019_spring_bat	2	231	220	264	432	444	220	274	381	221	279	148	337	240	251	330	267	431	266	519	240
1640	Gd_02697-ad	Gd02697	20190324_IVA_B_20	1	Bulgaria	Middle Rhodopes	Ivanova voda	bat	24/03/2019	2019_spring	Winter18/19	2019_spring_bat	2	297	298	264	384	292	208	284	411	227	328	148	409	312	275	330	267	431	266	519	240
1641	Gd_02697-ae	Gd02697	20190324_IVA_B_20	1	Bulgaria	Middle Rhodopes	Ivanova voda	bat	24/03/2019	2019_spring	Winter18/19	2019_spring_bat	2	247	411	264	378	218	208	357	381	209	297	154	337	312	239	295	267	431	335	519	240
1642	Gd_02698-aa	Gd02698	20190324_IVA_B_21	1	Bulgaria	Middle Rhodopes	Ivanova voda	bat	24/03/2019	2019_spring	Winter18/19	2019_spring_bat	2	252	250	264	344	205	208	299	411	209	249	148	337	312	299	320	267	431	266	519	240
1643	Gd_02698-ab	Gd02698	20190324_IVA_B_21	1	Bulgaria	Middle Rhodopes	Ivanova voda	bat	24/03/2019	2019_spring	Winter18/19	2019_spring_bat	2	252	250	264	344	205	208	299	411	209	249	148	337	312	299	320	267	431	266	519	240
1644	Gd_02698-ac	Gd02698	20190324_IVA_B_21	2	Bulgaria	Middle Rhodopes	Ivanova voda	bat	24/03/2019	2019_spring	Winter18/19	2019_spring_bat	2	262	NA	382	378	384	202	279	381	203	249	154	434	258	239	308	285	381	371	547	208
1645	Gd_02698-ad	Gd02698	20190324_IVA_B_21	2	Bulgaria	Middle Rhodopes	Ivanova voda	bat	24/03/2019	2019_spring	Winter18/19	2019_spring_bat	2	262	NA	382	378	384	202	279	381	203	249	154	434	258	239	308	285	381	371	547	208
1646	Gd_02698-ae	Gd02698	20190324_IVA_B_21	1	Bulgaria	Middle Rhodopes	Ivanova voda	bat	24/03/2019	2019_spring	Winter18/19	2019_spring_bat	2	252	NA	264	344	205	208	299	411	209	249	148	337	312	299	320	267	431	266	519	240
1647	Gd_02699-aa	Gd02699	20190324_IVA_B_22	2	Bulgaria	Middle Rhodopes	Ivanova voda	bat	24/03/2019	2019_spring	Winter18/19	2019_spring_bat	2	262	NA	382	378	384	202	279	381	203	249	154	434	258	239	308	285	381	371	547	208
1648	Gd_02699-ab	Gd02699	20190324_IVA_B_22	2	Bulgaria	Middle Rhodopes	Ivanova voda	bat	24/03/2019	2019_spring	Winter18/19	2019_spring_bat	2	262	NA	382	378	384	202	279	381	203	249	154	434	258	239	308	285	381	371	547	208
1649	Gd_02699-ac	Gd02699	20190324_IVA_B_22	2	Bulgaria	Middle Rhodopes	Ivanova voda	bat	24/03/2019	2019_spring	Winter18/19	2019_spring_bat	2	262	250	382	378	384	202	279	381	203	249	154	434	258	239	308	285	381	371	547	208
1650	Gd_02699-ad	Gd02699	20190324_IVA_B_22	1	Bulgaria	Middle Rhodopes	Ivanova voda	bat	24/03/2019	2019_spring	Winter18/19	2019_spring_bat	2	226	255	446	344	NA	208	341	396	209	249	148	409	258	251	308	292	401	266	519	240
1651	Gd_02699-ae	Gd02699	20190324_IVA_B_22	1	Bulgaria	Middle Rhodopes	Ivanova voda	bat	24/03/2019	2019_spring	Winter18/19	2019_spring_bat	2	267	232	382	432	205	214	279	365	239	304	148	409	324	239	265	267	557	266	519	240
1652	Gd_02700-aa	Gd02700	20190324_IVA_B_23	1	Bulgaria	Middle Rhodopes	Ivanova voda	bat	24/03/2019	2019_spring	Winter18/19	2019_spring_bat	2	252	207	386	344	205	208	274	381	227	249	154	337	336	275	325	267	431	266	519	240
1653	Gd_02701-aa	Gd02701	20190324_IVA_B_24	2	Bulgaria	Middle Rhodopes	Ivanova voda	bat	24/03/2019	2019_spring	Winter18/19	2019_spring_bat	2	262	232	264	384	286	202	294	365	233	249	142	337	305	239	330	304	431	272	547	208
1654	Gd_02701-ab	Gd02701	20190324_IVA_B_24	2	Bulgaria	Middle Rhodopes	Ivanova voda	bat	24/03/2019	2019_spring	Winter18/19	2019_spring_bat	2	216	295	264	378	286	208	289	396	221	249	148	440	253	239	320	274	322	266	547	208
1655	Gd_02701-ac	Gd02701	20190324_IVA_B_24	1	Bulgaria	Middle Rhodopes	Ivanova voda	bat	24/03/2019	2019_spring	Winter18/19	2019_spring_bat	2	252	411	NA	378	218	208	362	381	209	297	154	337	312	239	295	274	431	335	519	240
1656	Gd_02701-ad	Gd02701	20190324_IVA_B_24	1	Bulgaria	Middle Rhodopes	Ivanova voda	bat	24/03/2019	2019_spring	Winter18/19	2019_spring_bat	2	257	295	264	384	218	208	357	381	209	297	154	337	312	239	295	274	431	332	519	240
1657	Gd_02701-ae	Gd02701	20190324_IVA_B_24	1	Bulgaria	Middle Rhodopes	Ivanova voda	bat	24/03/2019	2019_spring	Winter18/19	2019_spring_bat	2	201	NA	264	384	205	202	279	381	209	249	166	337	305	275	325	260	537	266	519	240
1658	Gd_02702-aa	Gd02702	20190324_IVA_B_25	1	Bulgaria	Middle Rhodopes	Ivanova voda	bat	24/03/2019	2019_spring	Winter18/19	2019_spring_bat	2	272	474	440	396	212	208	274	365	221	279	148	337	324	239	308	267	431	266	519	240
1659	Gd_02702-ab	Gd02702	20190324_IVA_B_25	1	Bulgaria	Middle Rhodopes	Ivanova voda	bat	24/03/2019	2019_spring	Winter18/19	2019_spring_bat	2	272	474	440	396	212	208	274	365	221	279	148	337	324	239	308	267	431	266	519	240
1660	Gd_02702-ac	Gd02702	20190324_IVA_B_25	1	Bulgaria	Middle Rhodopes	Ivanova voda	bat	24/03/2019	2019_spring	Winter18/19	2019_spring_bat	2	272	468	440	396	212	208	274	365	221	279	148	337	324	239	308	267	431	266	519	240
1661	Gd_02702-ad	Gd02702	20190324_IVA_B_25	1	Bulgaria	Middle Rhodopes	Ivanova voda	bat	24/03/2019	2019_spring	Winter18/19	2019_spring_bat	2	272	468	440	396	212	208	274	365	221	279	148	337	324	239	308	267	431	266	519	240
1662	Gd_02702-ae	Gd02702	20190324_IVA_B_25	1	Bulgaria	Middle Rhodopes	Ivanova voda	bat	24/03/2019	2019_spring	Winter18/19	2019_spring_bat	2	272	468	440	396	212	208	274	365	221	279	148	337	324	239	308	267	431	266	519	240
1663	Gd_02703-aa	Gd02703	20190324_IVA_B_26	2	Bulgaria	Middle Rhodopes	Ivanova voda	bat	24/03/2019	2019_spring	Winter18/19	2019_spring_bat	2	247	NA	264	350	205	208	274	411	209	291	148	337	330	293	295	267	430	272	547	208
1664	Gd_02703-ab	Gd02703	20190324_IVA_B_26	2	Bulgaria	Middle Rhodopes	Ivanova voda	bat	24/03/2019	2019_spring	Winter18/19	2019_spring_bat	2	247	NA	264	350	205	208	274	411	209	291	148	337	330	293	295	267	430	272	547	208
1665	Gd_02703-ac	Gd02703	20190324_IVA_B_26	2	Bulgaria	Middle Rhodopes	Ivanova voda	bat	24/03/2019	2019_spring	Winter18/19	2019_spring_bat	2	312	271	386	384	205	208	289	381	209	249	154	446	324	239	265	304	431	266	547	208
1666	Gd_02703-ad	Gd02703	20190324_IVA_B_26	2	Bulgaria	Middle Rhodopes	Ivanova voda	bat	24/03/2019	2019_spring	Winter18/19	2019_spring_bat	2	247	NA	264	350	205	208	274	411	209	291	148	337	330	293	295	267	430	272	547	208
1667	Gd_02703-ae	Gd02703	20190324_IVA_B_26	2	Bulgaria	Middle Rhodopes	Ivanova voda	bat	24/03/2019	2019_spring	Winter18/19	2019_spring_bat	2	247	176	264	350	205	208	274	411	209	291	148	337	330	293	295	267	430	272	547	208
1668	Gd_02704-aa	Gd02704	20190324_IVA_B_27	2	Bulgaria	Middle Rhodopes	Ivanova voda	bat	24/03/2019	2019_spring	Winter18/19	2019_spring_bat	2	324	240	264	408	205	202	274	440	209	279	148	337	305	239	295	298	381	266	547	208
1669	Gd_02704-ab	Gd02704	20190324_IVA_B_27	2	Bulgaria	Middle Rhodopes	Ivanova voda	bat	24/03/2019	2019_spring	Winter18/19	2019_spring_bat	2	324	238	264	408	205	202	274	440	209	279	148	337	305	239	295	298	381	266	547	208
1670	Gd_02704-ad	Gd02704	20190324_IVA_B_27	2	Bulgaria	Middle Rhodopes	Ivanova voda	bat	24/03/2019	2019_spring	Winter18/19	2019_spring_bat	2	324	238	264	408	205	202	274	440	209	279	148	337	305	239	295	298	381	266	547	208
1671	Gd_02704-ae	Gd02704	20190324_IVA_B_27	1	Bulgaria	Middle Rhodopes	Ivanova voda	bat	24/03/2019	2019_spring	Winter18/19	2019_spring_bat	2	242	226	382	432	205	214	274	365	239	304	148	403	318	239	265	267	557	266	519	240
1672	Gd_02705-aa	Gd02705	20190324_IVA_B_28	1	Bulgaria	Middle Rhodopes	Ivanova voda	bat	24/03/2019	2019_spring	Winter18/19	2019_spring_bat	2	242	238	382	432	205	214	279	365	239	304	148	403	324	239	265	267	557	266	519	240
1673	Gd_02705-ab	Gd02705	20190324_IVA_B_28	1	Bulgaria	Middle Rhodopes	Ivanova voda	bat	24/03/2019	2019_spring	Winter18/19	2019_spring_bat	2	282	NA	392	NA	296	208	274	381	227	243	148	434	312	239	320	267	381	381	519	240
1674	Gd_02705-ac	Gd02705	20190324_IVA_B_28	1	Bulgaria	Middle Rhodopes	Ivanova voda	bat	24/03/2019	2019_spring	Winter18/19	2019_spring_bat	2	317	289	264	378	212	214	274	381	239	249	148	440	240	239	276	274	527	266	519	240
1675	Gd_02705-ad	Gd02705	20190324_IVA_B_28	1	Bulgaria	Middle Rhodopes	Ivanova voda	bat	24/03/2019	2019_spring	Winter18/19	2019_spring_bat	2	262	203	386	344	205	208	274	381	227	249	154	337	336	275	325	267	431	266	519	240
1676	Gd_02705-ae	Gd02705	20190324_IVA_B_28	1	Bulgaria	Middle Rhodopes	Ivanova voda	bat	24/03/2019	2019_spring	Winter18/19	2019_spring_bat	2	317	289	264	378	212	214	274	381	239	249	148	440	240	239	276	274	527	266	519	240
1677	Gd_02686-ac	Gd02686	20190324_IVA_B_9	1	Bulgaria	Middle Rhodopes	Ivanova voda	bat	24/03/2019	2019_spring	Winter18/19	2019_spring_bat	2	252	NA	264	344	205	208	299	411	209	249	148	337	312	299	320	267	431	266	519	240
1678	Gd_02686-ad	Gd02686	20190324_IVA_B_9	1	Bulgaria	Middle Rhodopes	Ivanova voda	bat	24/03/2019	2019_spring	Winter18/19	2019_spring_bat	2	252	NA	264	344	205	208	299	411	209	249	148	337	312	299	320	267	431	266	519	240
1679	Gd_02686-ae	Gd02686	20190324_IVA_B_9	1	Bulgaria	Middle Rhodopes	Ivanova voda	bat	24/03/2019	2019_spring	Winter18/19	2019_spring_bat	2	252	NA	264	344	205	208	299	411	209	249	148	337	312	299	320	267	431	266	519	240
1680	Gd_02706-aa	Gd02706	20190324_IVA_W_1	1	Bulgaria	Middle Rhodopes	Ivanova voda	wall	24/03/2019	2019_spring	Winter18/19	2019_spring_wall	2	236	271	446	344	414	208	341	396	209	249	148	409	258	251	308	298	391	266	519	240
1681	Gd_02706-ab	Gd02706	20190324_IVA_W_1	1	Bulgaria	Middle Rhodopes	Ivanova voda	wall	24/03/2019	2019_spring	Winter18/19	2019_spring_wall	2	201	NA	264	366	205	202	279	381	209	249	166	337	312	275	325	260	537	266	519	240
1682	Gd_02706-ac	Gd02706	20190324_IVA_W_1	2	Bulgaria	Middle Rhodopes	Ivanova voda	wall	24/03/2019	2019_spring	Winter18/19	2019_spring_wall	2	287	172	382	356	432	208	289	365	209	316	142	416	305	239	320	267	NA	266	547	208
1683	Gd_02706-ad	Gd02706	20190324_IVA_W_1	2	Bulgaria	Middle Rhodopes	Ivanova voda	wall	24/03/2019	2019_spring	Winter18/19	2019_spring_wall	2	231	196	264	420	205	202	362	426	209	249	148	337	NA	275	314	267	431	282	547	208
1684	Gd_02713-aa	Gd02713	20190324_IVA_W_29	1	Bulgaria	Middle Rhodopes	Ivanova voda	wall	24/03/2019	2019_spring	Winter18/19	2019_spring_wall	1	272	518	264	356	205	202	274	381	215	255	148	337	240	275	330	267	322	266	519	240
1685	Gd_02707-aa	Gd02707	20190324_IVA_W_3	1	Bulgaria	Middle Rhodopes	Ivanova voda	wall	24/03/2019	2019_spring	Winter18/19	2019_spring_wall	2	267	NA	386	396	205	208	274	426	209	249	160	428	253	239	320	292	354	266	519	240
1686	Gd_02707-ab	Gd02707	20190324_IVA_W_3	1	Bulgaria	Middle Rhodopes	Ivanova voda	wall	24/03/2019	2019_spring	Winter18/19	2019_spring_wall	2	282	329	388	350	360	208	346	365	221	322	148	428	258	239	314	NA	322	376	519	240
1687	Gd_02708-aa	Gd02708	20190324_IVA_W_4	2	Bulgaria	Middle Rhodopes	Ivanova voda	wall	24/03/2019	2019_spring	Winter18/19	2019_spring_wall	2	272	277	264	384	212	208	274	381	209	285	148	337	318	275	295	298	421	266	547	208
1688	Gd_02708-ab	Gd02708	20190324_IVA_W_4	1	Bulgaria	Middle Rhodopes	Ivanova voda	wall	24/03/2019	2019_spring	Winter18/19	2019_spring_wall	2	282	232	264	384	286	208	289	381	221	249	142	416	305	239	320	267	431	266	519	240
1689	Gd_02708-ac	Gd02708	20190324_IVA_W_4	2	Bulgaria	Middle Rhodopes	Ivanova voda	wall	24/03/2019	2019_spring	Winter18/19	2019_spring_wall	2	252	NA	264	390	286	208	274	381	209	249	148	337	305	239	320	304	431	266	547	208
1690	Gd_02708-ad	Gd02708	20190324_IVA_W_4	2	Bulgaria	Middle Rhodopes	Ivanova voda	wall	24/03/2019	2019_spring	Winter18/19	2019_spring_wall	2	252	468	264	390	286	208	274	381	209	249	148	337	305	239	320	304	431	266	547	208
1691	Gd_02708-ae	Gd02708	20190324_IVA_W_4	1	Bulgaria	Middle Rhodopes	Ivanova voda	wall	24/03/2019	2019_spring	Winter18/19	2019_spring_wall	2	252	250	416	402	298	208	352	411	209	249	148	416	258	251	330	274	391	266	519	240
1692	Gd_02708-af	Gd02708	20190324_IVA_W_4	1	Bulgaria	Middle Rhodopes	Ivanova voda	wall	24/03/2019	2019_spring	Winter18/19	2019_spring_wall	2	287	341	264	344	205	208	274	411	215	249	148	337	312	239	300	267	431	266	519	240
1693	Gd_02708-ag	Gd02708	20190324_IVA_W_4	2	Bulgaria	Middle Rhodopes	Ivanova voda	wall	24/03/2019	2019_spring	Winter18/19	2019_spring_wall	2	277	277	264	384	212	208	274	381	209	285	148	337	318	275	295	298	421	266	547	208
1694	Gd_02708-ah	Gd02708	20190324_IVA_W_4	1	Bulgaria	Middle Rhodopes	Ivanova voda	wall	24/03/2019	2019_spring	Winter18/19	2019_spring_wall	2	236	265	458	344	205	208	341	396	209	249	148	416	258	251	308	292	391	266	519	240
1695	Gd_02708-ai	Gd02708	20190324_IVA_W_4	1	Bulgaria	Middle Rhodopes	Ivanova voda	wall	24/03/2019	2019_spring	Winter18/19	2019_spring_wall	2	236	265	458	344	390	208	341	396	209	249	148	416	258	251	308	292	391	266	519	240
1696	Gd_02708-ak	Gd02708	20190324_IVA_W_4	1	Bulgaria	Middle Rhodopes	Ivanova voda	wall	24/03/2019	2019_spring	Winter18/19	2019_spring_wall	2	292	226	264	384	286	208	289	381	221	249	142	416	305	239	320	267	431	266	519	240
1697	Gd_02708-al	Gd02708	20190324_IVA_W_4	2	Bulgaria	Middle Rhodopes	Ivanova voda	wall	24/03/2019	2019_spring	Winter18/19	2019_spring_wall	2	324	238	264	408	205	202	274	440	209	279	148	337	305	239	295	298	381	266	547	208
1698	Gd_02708-am	Gd02708	20190324_IVA_W_4	1	Bulgaria	Middle Rhodopes	Ivanova voda	wall	24/03/2019	2019_spring	Winter18/19	2019_spring_wall	2	292	232	264	384	286	208	289	381	221	249	142	416	305	239	320	267	431	266	519	240
1699	Gd_02708-an	Gd02708	20190324_IVA_W_4	1	Bulgaria	Middle Rhodopes	Ivanova voda	wall	24/03/2019	2019_spring	Winter18/19	2019_spring_wall	2	196	271	386	378	500	208	274	381	209	243	154	337	294	239	295	285	431	266	519	240
1700	Gd_02708-ao	Gd02708	20190324_IVA_W_4	2	Bulgaria	Middle Rhodopes	Ivanova voda	wall	24/03/2019	2019_spring	Winter18/19	2019_spring_wall	2	277	180	470	432	366	202	274	396	209	243	154	403	240	239	295	267	381	391	547	208
1701	Gd_02708-ap	Gd02708	20190324_IVA_W_4	1	Bulgaria	Middle Rhodopes	Ivanova voda	wall	24/03/2019	2019_spring	Winter18/19	2019_spring_wall	2	231	172	264	402	205	208	274	381	221	340	148	452	324	239	295	274	322	266	519	240
1702	Gd_02708-aq	Gd02708	20190324_IVA_W_4	2	Bulgaria	Middle Rhodopes	Ivanova voda	wall	24/03/2019	2019_spring	Winter18/19	2019_spring_wall	2	307	277	386	384	205	208	289	381	209	249	154	446	324	239	265	304	431	266	547	208
1703	Gd_02708-ar	Gd02708	20190324_IVA_W_4	2	Bulgaria	Middle Rhodopes	Ivanova voda	wall	24/03/2019	2019_spring	Winter18/19	2019_spring_wall	2	272	277	264	384	212	208	274	381	209	285	148	337	318	275	295	298	421	266	547	208
1704	Gd_02708-at	Gd02708	20190324_IVA_W_4	1	Bulgaria	Middle Rhodopes	Ivanova voda	wall	24/03/2019	2019_spring	Winter18/19	2019_spring_wall	2	236	265	458	344	390	208	341	396	209	249	148	416	258	251	308	292	391	266	519	240
1705	Gd_02708-au	Gd02708	20190324_IVA_W_4	2	Bulgaria	Middle Rhodopes	Ivanova voda	wall	24/03/2019	2019_spring	Winter18/19	2019_spring_wall	2	252	468	264	390	286	208	274	381	209	249	148	337	305	239	320	304	431	266	547	208
1706	Gd_02708-av	Gd02708	20190324_IVA_W_4	1	Bulgaria	Middle Rhodopes	Ivanova voda	wall	24/03/2019	2019_spring	Winter18/19	2019_spring_wall	2	196	271	386	378	500	208	274	381	209	243	154	337	294	239	295	285	431	266	519	240
1707	Gd_02708-aw	Gd02708	20190324_IVA_W_4	1	Bulgaria	Middle Rhodopes	Ivanova voda	wall	24/03/2019	2019_spring	Winter18/19	2019_spring_wall	2	231	172	264	402	205	208	274	381	221	340	148	452	324	239	295	274	322	266	519	240
1708	Gd_02709-aaaa	Gd02709	20190324_IVA_W_5	2	Bulgaria	Middle Rhodopes	Ivanova voda	wall	24/03/2019	2019_spring	Winter18/19	2019_spring_wall	2	287	NA	382	356	432	208	289	365	209	316	142	416	305	239	320	267	517	266	547	208
1709	Gd_02709-abaa	Gd02709	20190324_IVA_W_5	2	Bulgaria	Middle Rhodopes	Ivanova voda	wall	24/03/2019	2019_spring	Winter18/19	2019_spring_wall	2	257	NA	264	354	205	220	274	365	209	291	148	337	336	251	320	304	322	266	547	208
1710	Gd_02710-aa	Gd02710	20190324_IVA_W_6	1	Bulgaria	Middle Rhodopes	Ivanova voda	wall	24/03/2019	2019_spring	Winter18/19	2019_spring_wall	2	317	250	416	432	360	202	274	396	209	279	154	428	253	239	305	267	381	371	519	240
1711	Gd_02711-aa	Gd02711	20190324_IVA_W_7	1	Bulgaria	Middle Rhodopes	Ivanova voda	wall	24/03/2019	2019_spring	Winter18/19	2019_spring_wall	2	216	172	264	444	366	208	294	365	209	249	160	337	330	239	305	267	441	266	519	240
1712	Gd_02711-ab	Gd02711	20190324_IVA_W_7	2	Bulgaria	Middle Rhodopes	Ivanova voda	wall	24/03/2019	2019_spring	Winter18/19	2019_spring_wall	2	242	203	264	414	205	202	367	440	209	249	148	337	305	275	314	267	431	282	547	208
1713	Gd_02711-ac	Gd02711	20190324_IVA_W_7	1	Bulgaria	Middle Rhodopes	Ivanova voda	wall	24/03/2019	2019_spring	Winter18/19	2019_spring_wall	2	262	226	382	426	205	220	279	365	239	304	148	403	318	239	265	267	557	266	519	240
1714	Gd_02712-aa	Gd02712	20190324_IVA_W_8	1	Bulgaria	Middle Rhodopes	Ivanova voda	wall	24/03/2019	2019_spring	Winter18/19	2019_spring_wall	2	247	172	264	378	296	184	299	365	209	249	148	337	282	239	335	267	441	266	519	240
1715	Gd_02714-aa	Gd02714	20190430_GBL_B_1	2	Bulgaria	Komshtitza	Golyamata Balabanova	bat	30/04/2019	2019_spring	Winter18/19	2019_spring_bat	1	307	NA	270	378	205	208	279	411	209	249	154	337	305	275	314	267	431	266	547	208
1716	Gd_02714-ab	Gd02714	20190430_GBL_B_1	2	Bulgaria	Komshtitza	Golyamata Balabanova	bat	30/04/2019	2019_spring	Winter18/19	2019_spring_bat	1	307	NA	270	378	205	208	279	411	209	249	154	337	305	275	314	267	431	266	547	208
1717	Gd_02714-ac	Gd02714	20190430_GBL_B_1	2	Bulgaria	Komshtitza	Golyamata Balabanova	bat	30/04/2019	2019_spring	Winter18/19	2019_spring_bat	1	307	289	270	378	205	208	279	411	209	249	154	337	305	275	314	267	431	266	547	208
1718	Gd_02714-ad	Gd02714	20190430_GBL_B_1	2	Bulgaria	Komshtitza	Golyamata Balabanova	bat	30/04/2019	2019_spring	Winter18/19	2019_spring_bat	1	307	289	270	378	205	208	279	411	209	249	154	337	305	275	314	267	431	266	547	208
1719	Gd_02714-ae	Gd02714	20190430_GBL_B_1	2	Bulgaria	Komshtitza	Golyamata Balabanova	bat	30/04/2019	2019_spring	Winter18/19	2019_spring_bat	1	307	289	270	378	205	208	279	411	209	249	154	337	305	275	314	267	431	266	547	208
1720	Gd_02714-af	Gd02714	20190430_GBL_B_1	2	Bulgaria	Komshtitza	Golyamata Balabanova	bat	30/04/2019	2019_spring	Winter18/19	2019_spring_bat	1	307	289	270	378	205	208	279	411	209	249	154	337	305	275	314	267	431	266	547	208
1721	Gd_02722-aa	Gd02722	20190430_GBL_B_10	1	Bulgaria	Komshtitza	Golyamata Balabanova	bat	30/04/2019	2019_spring	Winter18/19	2019_spring_bat	1	277	323	264	344	205	208	310	411	209	249	148	337	305	281	320	298	431	266	519	240
1722	Gd_02722-ac	Gd02722	20190430_GBL_B_10	1	Bulgaria	Komshtitza	Golyamata Balabanova	bat	30/04/2019	2019_spring	Winter18/19	2019_spring_bat	1	277	323	264	344	205	208	310	411	209	249	148	337	305	281	320	298	431	266	519	240
1723	Gd_02722-ad	Gd02722	20190430_GBL_B_10	1	Bulgaria	Komshtitza	Golyamata Balabanova	bat	30/04/2019	2019_spring	Winter18/19	2019_spring_bat	1	277	323	264	344	205	208	310	411	209	249	148	337	305	281	320	298	431	266	519	240
1724	Gd_02722-ae	Gd02722	20190430_GBL_B_10	1	Bulgaria	Komshtitza	Golyamata Balabanova	bat	30/04/2019	2019_spring	Winter18/19	2019_spring_bat	1	252	371	264	378	205	208	352	411	209	249	148	337	305	275	320	267	431	266	519	240
1725	Gd_02722-af	Gd02722	20190430_GBL_B_10	1	Bulgaria	Komshtitza	Golyamata Balabanova	bat	30/04/2019	2019_spring	Winter18/19	2019_spring_bat	1	277	323	264	344	205	208	310	411	209	249	148	337	305	281	320	298	431	266	519	240
1726	Gd_02723-aa	Gd02723	20190430_GBL_B_11	1	Bulgaria	Komshtitza	Golyamata Balabanova	bat	30/04/2019	2019_spring	Winter18/19	2019_spring_bat	1	257	NA	404	396	205	208	294	411	209	291	148	458	305	275	325	267	431	266	519	240
1727	Gd_02723-ab	Gd02723	20190430_GBL_B_11	1	Bulgaria	Komshtitza	Golyamata Balabanova	bat	30/04/2019	2019_spring	Winter18/19	2019_spring_bat	1	257	244	264	408	205	202	299	396	209	297	148	337	305	239	320	267	431	266	519	240
1728	Gd_02723-ac	Gd02723	20190430_GBL_B_11	1	Bulgaria	Komshtitza	Golyamata Balabanova	bat	30/04/2019	2019_spring	Winter18/19	2019_spring_bat	1	277	NA	264	414	205	208	294	411	209	249	148	337	312	275	325	267	421	266	519	240
1729	Gd_02723-ad	Gd02723	20190430_GBL_B_11	1	Bulgaria	Komshtitza	Golyamata Balabanova	bat	30/04/2019	2019_spring	Winter18/19	2019_spring_bat	1	262	359	410	396	205	208	294	411	209	297	148	446	312	275	NA	267	431	266	519	240
1730	Gd_02723-af	Gd02723	20190430_GBL_B_11	2	Bulgaria	Komshtitza	Golyamata Balabanova	bat	30/04/2019	2019_spring	Winter18/19	2019_spring_bat	1	277	428	264	356	205	208	274	411	209	249	154	337	318	275	330	267	441	266	547	208
1731	Gd_02724-aa	Gd02724	20190430_GBL_B_12	2	Bulgaria	Komshtitza	Golyamata Balabanova	bat	30/04/2019	2019_spring	Winter18/19	2019_spring_bat	1	252	277	264	344	205	202	299	411	209	249	148	337	305	275	320	267	322	266	547	208
1732	Gd_02724-ab	Gd02724	20190430_GBL_B_12	2	Bulgaria	Komshtitza	Golyamata Balabanova	bat	30/04/2019	2019_spring	Winter18/19	2019_spring_bat	1	252	277	264	344	205	202	299	411	209	249	148	337	305	275	320	267	322	266	547	208
1733	Gd_02724-ac	Gd02724	20190430_GBL_B_12	2	Bulgaria	Komshtitza	Golyamata Balabanova	bat	30/04/2019	2019_spring	Winter18/19	2019_spring_bat	1	252	277	264	344	205	202	299	411	209	249	148	337	305	275	320	267	322	266	547	208
1734	Gd_02724-ad	Gd02724	20190430_GBL_B_12	1	Bulgaria	Komshtitza	Golyamata Balabanova	bat	30/04/2019	2019_spring	Winter18/19	2019_spring_bat	1	272	458	388	378	205	208	258	381	209	243	148	337	318	239	320	310	431	266	519	240
1735	Gd_02724-ae	Gd02724	20190430_GBL_B_12	2	Bulgaria	Komshtitza	Golyamata Balabanova	bat	30/04/2019	2019_spring	Winter18/19	2019_spring_bat	1	252	277	264	344	205	202	299	411	209	249	148	337	305	275	320	267	322	266	547	208
1736	Gd_02724-af	Gd02724	20190430_GBL_B_12	2	Bulgaria	Komshtitza	Golyamata Balabanova	bat	30/04/2019	2019_spring	Winter18/19	2019_spring_bat	1	252	277	264	344	205	202	299	411	209	249	148	337	305	275	320	267	322	266	547	208
1737	Gd_02725-aa	Gd02725	20190430_GBL_B_13	1	Bulgaria	Komshtitza	Golyamata Balabanova	bat	30/04/2019	2019_spring	Winter18/19	2019_spring_bat	1	300	NA	264	344	205	208	299	381	209	249	160	337	264	275	320	267	322	266	519	240
1738	Gd_02725-ac	Gd02725	20190430_GBL_B_13	1	Bulgaria	Komshtitza	Golyamata Balabanova	bat	30/04/2019	2019_spring	Winter18/19	2019_spring_bat	1	257	NA	264	408	205	202	294	411	209	249	148	446	305	275	325	267	421	266	519	240
1739	Gd_02725-ad	Gd02725	20190430_GBL_B_13	2	Bulgaria	Komshtitza	Golyamata Balabanova	bat	30/04/2019	2019_spring	Winter18/19	2019_spring_bat	1	242	283	264	344	205	208	294	411	209	249	148	337	305	275	320	310	431	266	547	208
1740	Gd_02725-ae	Gd02725	20190430_GBL_B_13	1	Bulgaria	Komshtitza	Golyamata Balabanova	bat	30/04/2019	2019_spring	Winter18/19	2019_spring_bat	1	300	NA	264	344	506	208	299	381	209	249	160	337	264	275	320	267	322	266	519	240
1741	Gd_02725-af	Gd02725	20190430_GBL_B_13	2	Bulgaria	Komshtitza	Golyamata Balabanova	bat	30/04/2019	2019_spring	Winter18/19	2019_spring_bat	1	242	283	264	344	205	208	294	411	209	249	148	337	305	275	320	310	431	266	547	208
1742	Gd_02726-aa	Gd02726	20190430_GBL_B_14	1	Bulgaria	Komshtitza	Golyamata Balabanova	bat	30/04/2019	2019_spring	Winter18/19	2019_spring_bat	1	300	283	264	344	512	208	299	381	209	249	160	337	264	275	320	267	322	266	519	240
1743	Gd_02726-ab	Gd02726	20190430_GBL_B_14	1	Bulgaria	Komshtitza	Golyamata Balabanova	bat	30/04/2019	2019_spring	Winter18/19	2019_spring_bat	1	300	292	264	344	512	208	299	381	209	249	160	337	264	275	320	267	322	266	519	240
1744	Gd_02726-ac	Gd02726	20190430_GBL_B_14	1	Bulgaria	Komshtitza	Golyamata Balabanova	bat	30/04/2019	2019_spring	Winter18/19	2019_spring_bat	1	252	399	264	350	205	208	310	411	209	243	148	337	312	275	320	267	431	266	519	240
1745	Gd_02726-ad	Gd02726	20190430_GBL_B_14	1	Bulgaria	Komshtitza	Golyamata Balabanova	bat	30/04/2019	2019_spring	Winter18/19	2019_spring_bat	1	252	NA	264	350	212	208	310	411	209	243	148	337	312	275	320	267	431	266	519	240
1746	Gd_02726-ae	Gd02726	20190430_GBL_B_14	1	Bulgaria	Komshtitza	Golyamata Balabanova	bat	30/04/2019	2019_spring	Winter18/19	2019_spring_bat	1	257	NA	404	396	205	208	294	411	209	291	148	452	305	275	325	267	431	266	519	240
1747	Gd_02726-af	Gd02726	20190430_GBL_B_14	1	Bulgaria	Komshtitza	Golyamata Balabanova	bat	30/04/2019	2019_spring	Winter18/19	2019_spring_bat	1	257	NA	404	396	205	208	294	411	209	291	148	452	305	275	325	267	431	266	519	240
1748	Gd_02727-aa	Gd02727	20190430_GBL_B_15	1	Bulgaria	Komshtitza	Golyamata Balabanova	bat	30/04/2019	2019_spring	Winter18/19	2019_spring_bat	1	257	393	264	384	205	208	352	411	209	249	148	337	305	275	320	267	431	266	519	240
1749	Gd_02727-ab	Gd02727	20190430_GBL_B_15	1	Bulgaria	Komshtitza	Golyamata Balabanova	bat	30/04/2019	2019_spring	Winter18/19	2019_spring_bat	1	257	387	264	384	205	208	352	411	209	249	148	337	305	275	320	267	431	266	519	240
1750	Gd_02727-ac	Gd02727	20190430_GBL_B_15	1	Bulgaria	Komshtitza	Golyamata Balabanova	bat	30/04/2019	2019_spring	Winter18/19	2019_spring_bat	1	257	387	264	384	205	208	352	411	209	249	148	337	305	275	320	267	431	266	519	240
1751	Gd_02727-ad	Gd02727	20190430_GBL_B_15	1	Bulgaria	Komshtitza	Golyamata Balabanova	bat	30/04/2019	2019_spring	Winter18/19	2019_spring_bat	1	257	387	264	384	205	208	352	411	209	249	148	337	305	275	320	267	431	266	519	240
1752	Gd_02727-ae	Gd02727	20190430_GBL_B_15	2	Bulgaria	Komshtitza	Golyamata Balabanova	bat	30/04/2019	2019_spring	Winter18/19	2019_spring_bat	1	267	405	264	NA	205	202	294	411	209	249	148	452	312	239	320	267	431	266	547	208
1753	Gd_02727-af	Gd02727	20190430_GBL_B_15	1	Bulgaria	Komshtitza	Golyamata Balabanova	bat	30/04/2019	2019_spring	Winter18/19	2019_spring_bat	1	257	387	264	384	205	208	352	411	209	249	148	337	305	275	320	267	431	266	519	240
1754	Gd_02728-aa	Gd02728	20190430_GBL_B_16	2	Bulgaria	Komshtitza	Golyamata Balabanova	bat	30/04/2019	2019_spring	Winter18/19	2019_spring_bat	1	267	289	264	344	205	208	274	381	209	249	148	337	318	275	320	267	431	266	547	208
1755	Gd_02728-ab	Gd02728	20190430_GBL_B_16	1	Bulgaria	Komshtitza	Golyamata Balabanova	bat	30/04/2019	2019_spring	Winter18/19	2019_spring_bat	1	257	353	410	396	205	208	294	411	209	291	148	446	312	275	325	267	431	266	519	240
1756	Gd_02728-ac	Gd02728	20190430_GBL_B_16	2	Bulgaria	Komshtitza	Golyamata Balabanova	bat	30/04/2019	2019_spring	Winter18/19	2019_spring_bat	1	307	304	270	378	205	208	279	411	209	249	154	337	305	275	314	267	431	266	547	208
1757	Gd_02728-ad	Gd02728	20190430_GBL_B_16	1	Bulgaria	Komshtitza	Golyamata Balabanova	bat	30/04/2019	2019_spring	Winter18/19	2019_spring_bat	1	257	353	410	396	205	208	294	411	209	291	148	446	312	275	325	267	431	266	519	240
1758	Gd_02728-ae	Gd02728	20190430_GBL_B_16	2	Bulgaria	Komshtitza	Golyamata Balabanova	bat	30/04/2019	2019_spring	Winter18/19	2019_spring_bat	1	307	304	270	378	205	208	279	411	209	249	154	337	305	275	314	267	431	266	547	208
1759	Gd_02728-af	Gd02728	20190430_GBL_B_16	2	Bulgaria	Komshtitza	Golyamata Balabanova	bat	30/04/2019	2019_spring	Winter18/19	2019_spring_bat	1	307	304	270	378	205	208	279	411	209	249	154	337	305	275	314	267	431	266	547	208
[truncated: 268 more rows]
