# Supplementary material for: Bat white-nose disease fungus diversity in time and space
Source: Biodivers Data J. 2024 Feb 2;12:e109848. doi: 10.3897/BDJ.12.e109848 (PMC10859861; doi:10.3897/BDJ.12.e109848)
Supplement: Supplementary material 11 — R script [file bdj-12-e109848-s011.r]

## This is the script accompanying the paper
#"Genetic diversity and population structure of P. destructans, 
#the causative agent of White-nose disease in bats. 
#From large scale differentiation to locally homogeneous populations"

# by Violeta Zhelyazkova, Nicola M. Fischer, and Sébastien Puechmaille


#============================================================#
#### Loading necessary libraries ####
#You should run this section for any of the analyses below
#============================================================#

#Start by removing any old objects to avoid mistakes
rm(list=ls(all=TRUE))

library(poppr) # for population genetics 
library(vegan) # for diversity functions 
library(cowplot) # to format plots into a single frame
library(dplyr) #useful functions such as group_by
library(ggplot2) #for pretty graphs
source("D:/Science/Pd/PhD/Analysis/Genetics/Suzi/CMRPopHet-2.2.3_V.R") #CMR model


#===============================================================================================================================================================#
####  Setting working directory and loading data  ######
#You should run this section for any of the analyses below
#===============================================================================================================================================================#

setwd("D:Science/Pd/PhD/Analysis/Genetics/Suzi")    ## set the directory where you have saved the dataset
#Data<-read.csv("Dataset_Pd_Eld_Bal_Iv_formatted2021-04-09.csv", header=TRUE, check.names=FALSE) # load dataset from working directory
Data<-read.csv("Dataset_Pd_Eld_Bal_Iv_formatted2022-02-05.csv", header=TRUE, check.names=FALSE) # load dataset from working directory


#===============================================================================================================================================================#
####  Formatting data and creating the genind object   ######
#You should run this section for any of the analyses below
#===============================================================================================================================================================#
#View(Data)
# formatting some columns to factors
colnames(Data)
cols <- c("labNo", "sample", "mtype", "country", 
          "province", "site", "substrate", "year_seas", "winter",
          "sampling_event", "room")

Data[cols] <- lapply(Data[cols], factor)
#str(Data)

#Make some checks
which(is.na(Data$room==TRUE))
#View(Data)
# Setting parameters of the Data to transform into genind
start_loc <- 15   # column with first locus 
nremov <- 2     # number of columns to remove from end (containing mating type info)
namecol <- 1   # which column has the individual names

# Names of the loci
names_loci_full <- colnames(Data[start_loc:ncol(Data)])  # all column names
names_loci_noMT <- colnames(Data[start_loc:(ncol(Data)-nremov)])# column names without mating type
names_mattyp <- names_loci_full[(length(names_loci_full)-(nremov-1)):length(names_loci_full)] #column names of mating type cols

# Creating the genind object to work with
pop_01 <- Data$site # necessary for creating the genind (population level can be changed later when needed)
Dat_gen<-df2genind(Data[ ,start_loc:(ncol(Data)-nremov)],sep = NULL,
                   ncode = 3,   ## ncode sets how many characters are in each used column (i.e. 3 characters for the alleles)
                   ind.names = Data[,namecol], loc.names = names_loci_noMT, 
                   NA.char = "NA", ploidy=1L) 

Dat_gen   # genind object 

# Creating an Info file which contains additional info -> to add to existing genind 
Info <- cbind(Data[,c(1:start_loc-1)])
#head(Info$sampling_event)

length(rownames(Dat_gen@tab)) == length(Info$cult_ID) # check that number of rows in info table and number of genotypes in genind match
Dat_gen@strata <- Info # adding info to strata of the genind object (where additional info is stored)

#Adding a stratum season so that you can separate spring from autumn samples.
Dat_gen@strata$season<-substr(Dat_gen@strata$year_seas, start = 6, stop = 12)

#====================================================================================================#
#### Checking for quantity of missing data (per locus and overall mean) and removing missing data ####
#You should run this section for any of the analyses below
#====================================================================================================#

#Plot the missing data

# setPop(Dat_gen) <- ~site # set the population level at country level, so that all sites are included. Set to "site" if interested in missing data per site. 
# info_table(Dat_gen_clean, percent=TRUE, plot=TRUE)
# windows(width = 1000, height = 600)
# ggsave("Missing_data_loci_clean.png", dpi = 600)

#Summary of missing data before removing MLGs
summary(informloci(Dat_gen))

#remove MLGs containing more than 20% missing data
Dat_gen_clean_all<-missingno(Dat_gen, type = "geno", cutoff = 0.20, quiet = FALSE, freq = FALSE)
#7 MLGs are removed

#Summary of missing data after removing MLGs
summary(informloci(Dat_gen_clean_all))

#### Remove SSIs when there are too many per swab ####
#This is to avoid some samples in the dataset being overrepresented

#Summarize the number of SSIs per swab in the whole dataset
select <- data.frame(table(Dat_gen_clean_all@strata$sample))
#View(select)
summary(select$Freq)
#check the distribution of the number of SSIs per swab
#ggplot(select, aes(x=Freq)) + # to check that this works, all should be same and height of "allowed isolates"
  #geom_histogram(stat="count")

#See how many samples have given more than 6 SSIs
#View(select[select$Freq > 6,1]) #there are 16 wall samples from Ivanova voda and Balabanova dupka

#Subset the full dataset so that you get just the swabs that gave more than 6 SSIs
Dat_gen_clean_all@strata$long <- Dat_gen_clean_all@strata$sample %in% select[select$Freq > 6,1]
dat_long<-subset(Dat_gen_clean_all@strata, long==TRUE)
#View(dat_long)
#Take only 6 SSIs from each swab
dat_long_red  <- dat_long  %>% group_by(sample) %>% dplyr::slice(1:6)  
#View(dat_long_red)

#Subset the full dataset so that you get just the swabs that gave less than 7 SSIs
Dat_gen_clean_all@strata$short <- Dat_gen_clean_all@strata$sample %in% select[select$Freq < 7,1]
dat_short<-subset(Dat_gen_clean_all@strata, short==TRUE)
#View(dat_short)

#merge the short data with the subsetted long data
dat_full<-rbind(dat_long_red, dat_short)
#View(dat_full)

#check if we have retained all samples
length(unique(dat_full$sample)) 
length(unique(Dat_gen_clean_all@strata$sample)) #yes

#check if we have successfully removed the extra SSIs
select_check <- data.frame(table(dat_full$sample))
summary(select_check$Freq) #yes

#subset the original genind object
setPop(Dat_gen_clean_all) <- ~cult_ID
Dat_gen_clean_all_2 <- popsub(Dat_gen_clean_all, sublist=dat_full$cult_ID)

Dat_gen_clean_all_2 #genind onject containing 6 or less SSIs per swab
Dat_gen_clean_all #the original genind object
#This way we lose 73 SSIs

#Use the object containing maximum 6 SSIs/swab
Dat_gen_clean_all<-Dat_gen_clean_all_2

#=================================================================================#
#### Identifying unique MLGs and creating the objects to use in the analysis #####
#You should run this section for any of the analyses below
#=================================================================================#

### Naming unique MLGs 

# The function mlg.vector can always "define" MLGs but the next few lines allow the manipulation of MLG definition 
# the problem with using the MLG definition used by the package poppr is that it assumes an isolate has a unique MLG if there is missing data in a locus (the NA of the mssing data is counted as an Allele)

#create a genclone object
Dat_clon <- as.genclone(Dat_gen_clean_all) #we use the genind object from where we removed MLGs containing more than 20% of missing data

Dista <- bitwise.dist(Dat_clon, percent = TRUE, mat = TRUE, missing_match = TRUE, differences_only = FALSE, threads = 0) # bitwise.dist() is faster and more robust than the dist() function
Filt <- mlg.filter(Dat_clon,threshold = 0.01, algorithm = "farthest_neighbor", distance = Dista) # mlg definition based on genetic distance. Threshold (0.01 is same as 0 in this case) and algorithm may be changed here. 

Dat_gen_clean_all@strata$MLG_ID <- Filt   # adding column for the MLG ID

#Create a genclone object with the customized MLGs integrated in it
Dat_clonRed_all <- mll.custom(Dat_clon, 
                          set = TRUE, #the visible multilocus lineages will be set to "custom"
                          value=Filt) #defines how we merge the lineages

# shows the difference in MLG definition when using the intrinsic poppr MLG definition compared to custom
#poppr(Dat_gen_clean_all) 
#poppr(Dat_clonRed_all)
#length(unique(Dat_gen_clean_all@strata$MLG_ID))


#Create subsets containing only one hibernacula each
#These are the genind objects that contain the information about custom MLGs in the MLG_ID stratum 
#but they don't automatically use the custom MLGs for calculations (do not use them with ready poppr functions)
setPop(Dat_gen_clean_all)<-~substrate
Dat_gen_clean<-popsub(Dat_gen_clean_all, blacklist = "clothes") #removing samples taken from clothes
setPop(Dat_gen_clean)<-~site
datEld<-popsub(Dat_gen_clean, sublist = "Eldena")
datBal<-popsub(Dat_gen_clean, sublist = "Golyamata Balabanova")
datIv<-popsub(Dat_gen_clean, sublist = "Ivanova voda")


#These are the genclone objects that keep the custom MLGs integrated in them
setPop(Dat_clonRed_all)<-~substrate
Dat_clonRed<-popsub(Dat_clonRed_all, blacklist = "clothes") #removing samples taken from clothes
setPop(Dat_clonRed)<-~site
EldRed<-popsub(Dat_clonRed, sublist = "Eldena")
BalRed<-popsub(Dat_clonRed, sublist = "Golyamata Balabanova")
IvRed<-popsub(Dat_clonRed, sublist = "Ivanova voda")

#Get just the strata formatted nicely

datEldF<-datEld@strata%>%
  mutate(year_seas = factor(year_seas,
                            levels = c("2015_spring", "2015_autumn", "2016_spring", "2016_autumn",
                                       "2017_spring", "2017_autumn", "2018_spring", "2018_autumn",
                                       "2019_spring"),
                            labels = c("Spring 2015", "Autumn 2015",
                                       "Spring 2016", "Autumn 2016",
                                       "Spring 2017", "Autumn 2017",
                                       "Spring 2018", "Autumn 2018",
                                       "Spring 2019")))


datBalF<-datBal@strata%>%
  mutate(year_seas = factor(year_seas,
                            levels = c("2015_spring", "2017_spring", "2017_autumn", 
                                       "2018_spring", "2018_autumn","2019_spring"),
                            labels = c("Spring 2015",
                                       "Spring 2017", "Autumn 2017",
                                       "Spring 2018", "Autumn 2018",
                                       "Spring 2019")))

datIvF<-datIv@strata%>%
  mutate(year_seas = factor(year_seas,
                            levels = c("2017_spring", "2017_autumn", 
                                       "2018_spring", "2018_autumn","2019_spring"),
                            labels = c("Spring 2017", "Autumn 2017",
                                       "Spring 2018", "Autumn 2018",
                                       "Spring 2019")))


#The strata for bat and walls samples separately

EldbatF<-datEldF[datEldF$substrate=="bat",] 
EldwallF<-datEldF[datEldF$substrate=="wall",] 

BalbatF<-datBalF[datBalF$substrate=="bat",] 
BalwallF<-datBalF[datBalF$substrate=="wall",] 

IvbatF<-datIvF[datIvF$substrate=="bat",] 
IvwallF<-datIvF[datIvF$substrate=="wall",] 

#=================================================================================================#
#### Summarize swabs, SSIs, MLGs, and mating types per site (Table 1); number of SSIs per swab ####
#=================================================================================================#

#Number of swabs per site
#1 swab = 1 microbiological sample; multiple SSIs can be isolated from 1 swab
length(unique(datBalF$sample))
length(unique(datIvF$sample))
length(unique(datEldF$sample))

#Number of SSIs (single spore cultures) per site
length(unique(datBalF$cult_ID))
length(unique(datIvF$cult_ID))
length(unique(datEldF$cult_ID))

#Number of unique MLGs (multilocus genotypes) per site before removing anything
length(unique(datBalF$MLG_ID))
length(unique(datIvF$MLG_ID))
length(unique(datEldF$MLG_ID))

##Number and percentage of MAT1 and MAT2 before removing anything

#Balabanova
BalM1<-datBalF$mtype[datBalF$mtype=="1"]
length(BalM1)
BalM2<-datBalF$mtype[datBalF$mtype=="2"]
length(BalM2)
(length(BalM1)/(length(BalM1)+length(BalM2)))*100
(length(BalM2)/(length(BalM1)+length(BalM2)))*100

#Ivanova
IvM1<-datIvF$mtype[datIvF$mtype=="1"]
length(IvM1)
IvM2<-datIvF$mtype[datIvF$mtype=="2"]
length(IvM2)
(length(IvM1)/(length(IvM1)+length(IvM2)))*100
(length(IvM2)/(length(IvM1)+length(IvM2)))*100

#Eldena 
EldM1<-datEldF$mtype[datEldF$mtype=="1"]
length(EldM1) #number of SSIs of MAT1
EldM2<-datEldF$mtype[datEldF$mtype=="2"]
length(EldM2) #number of SSIs of MAT2
(length(EldM1)/(length(EldM1)+length(EldM2)))*100 #percentage of SSIs of MAT1
(length(EldM2)/(length(EldM1)+length(EldM2)))*100 #percentage of SSIs of MAT2


##SSIs per swab

#Balabanova, bat samples
BalbatSSIperswab<-BalbatF%>%group_by(sample)%>%count(n_distinct(cult_ID))
summary(BalbatSSIperswab$`n_distinct(cult_ID)`)
#Ivanova, bat samples
IvbatSSIperswab<-IvbatF%>%group_by(sample)%>%count(n_distinct(cult_ID))
summary(IvbatSSIperswab$`n_distinct(cult_ID)`)
#Eldena, bat samples
EldbatSSIperswab<-EldbatF%>%group_by(sample)%>%count(n_distinct(cult_ID))
summary(EldbatSSIperswab$`n_distinct(cult_ID)`)

#Balabanova, wall samples
BalwallSSIperswab<-BalwallF%>%group_by(sample)%>%count(n_distinct(cult_ID))
summary(BalwallSSIperswab$`n_distinct(cult_ID)`)
#Ivanova, wall samples
IvwallSSIperswab<-IvwallF%>%group_by(sample)%>%count(n_distinct(cult_ID))
summary(IvwallSSIperswab$`n_distinct(cult_ID)`)
#Eldena, wall samples
EldwallSSIperswab<-EldwallF%>%group_by(sample)%>%count(n_distinct(cult_ID))
summary(EldwallSSIperswab$`n_distinct(cult_ID)`)


#===============================================================#
#### Genotypic diversity: comparison between sites, Table 1) ####
#===============================================================#


#Genotypic diversity in the full dataset - fast option 
#From here, we take eMLG and E.5
#We work with the genclone object that keeps the custom MLG definition
poppr(Dat_clonRed) 

##eMLGs can also be calculated with a permutation test

#Chech which site has the lowest number of cultures
length(unique(datBalF$cult_ID))
length(unique(datIvF$cult_ID)) #this is the smallest, 255
length(unique(datEldF$cult_ID))

#Create a dataframe to fill with the results from the permutation test
eNMLG_tab_all <- as.data.frame(matrix( ,nrow=1000, ncol=3))
colnames(eNMLG_tab_all) <- c("run", "eMLGBalall", "eMLGEldall")

#Subset the data to the sample size of Ivanova voda

set.seed(375)

for (m in 1:1000){
  Bal_sub_all<-sample(datBalF$MLG_ID, size = 255, replace = FALSE) #for Balabanova
  Eld_sub_all<-sample(datEldF$MLG_ID, size = 255, replace = FALSE) #for Eldena
  #Calculate the number of unique eMLGs
  eMLG_unique_Bal_all <-length(unique(Bal_sub_all)) #for Balabanova
  eMLG_unique_Eld_all <-length(unique(Eld_sub_all)) #for Eldena
  #Enter results into the table
  eNMLG_tab_all[m,1]<-m
  eNMLG_tab_all[m,2]<-eMLG_unique_Bal_all
  eNMLG_tab_all[m,3]<-eMLG_unique_Eld_all
}

#Results
mean(eNMLG_tab_all$eMLGBalall)
mean(eNMLG_tab_all$eMLGEldall)

#The difference between these results and the poppr results in minimal

##Calculate indexes of genetic diversity (not used in the tables)

#Create a frequency table
#freq_Bal<-table(datBalF$MLG_ID)
#freq_Iv<-table(datIvF$MLG_ID)
#freq_Eld<-table(datEldF$MLG_ID)

#Calculate diversity stats
#div_Bal<-diversity_stats(freq_Bal)
#div_Iv<-diversity_stats(freq_Iv)
#div_Eld<-diversity_stats(freq_Eld)

#Take out different diversity indexes 
#Balabanova dupka
#shannon_Bal<-div_Bal[1,1]
#stoddart_Bal<-div_Bal[1,2]
#simpson_Bal<-div_Bal[1,3]
#evenness_Bal<-div_Bal[1,4]

#Ivanova voda
#shannon_Iv<-div_Iv[1,1]
#stoddart_Iv<-div_Iv[1,2]
#simpson_Iv<-div_Iv[1,3]
#evenness_Iv<-div_Iv[1,4]

#Elena
#shannon_Eld<-div_Eld[1,1]
#stoddart_Eld<-div_Eld[1,2]
#simpson_Eld<-div_Eld[1,3]
#evenness_Eld<-div_Eld[1,4]

#==========================================================================================#
#### Permutation test to calculate genotypic diversity and count mating types with 1 SSI/swab: comparison between sites ####
#==========================================================================================#

# Create the table to fill 
NMLG_tab <- as.data.frame(matrix( ,nrow=1000, ncol=16))
colnames(NMLG_tab) <- c("run", 
                        "MLGBal", "eMLGBal", "E5Bal", "MAT1Bal", "MAT2Bal",
                        "MLGIv","eMLGIv","E5Iv", "MAT1Iv", "MAT2Iv",
                        "MLGEld", "eMLGEld", "E5Eld", "MAT1Eld", "MAT2Eld")

set.seed(279)

for (i in 1:1000) { 
  
  Res1_Bal <- NULL  # resetting before the start of each new i
  Res2_Bal <- NULL
  Res1_Iv <- NULL 
  Res2_Iv <- NULL
  Res1_Eld <- NULL
  Res2_Eld <- NULL
  
  #Select 1 isolate per sample for Balabanova dupka
  Res1_Bal <- datBalF[sample(nrow(datBalF)),] # mix the dataset to get an even distribition of picked isolates not always the first entry per swab
  Res1_Bal  <- Res1_Bal  %>% group_by(sample) 
  Res2_Bal  <- Res1_Bal  %>% dplyr::slice(1)  # picks 1 isolate per sample
  Res2_Bal  <- as.data.frame(Res2_Bal) 
  
  NMLG_tab[i,1] <- i # enter the simulation number in the table
  
  #Calculate the number unique MLG IDs
  MLG_unique_Bal <-length(unique(Res2_Bal$MLG_ID))
  #Put it in the table
  NMLG_tab[i,2] <- MLG_unique_Bal
  
  ##Calculate eMLGs
  #Create a dataframe to fill with the inner loop for Balabanova
  eNMLG_tab_sub_Bal <- as.data.frame(matrix( ,nrow=1000, ncol=2))
  colnames(eNMLG_tab_sub_Bal) <- c("run", "eMLGBalsub")
  
  #Subset the data to the sample size of Ivanova voda
  for (g in 1:1000){
    Bal_sub<-sample(Res2_Bal$MLG_ID, size = 74, replace = FALSE)
    #Calculate the number of unique eMLGs
    eMLG_unique_Bal <-length(unique(Bal_sub))
    eNMLG_tab_sub_Bal[g,1]<-g
    eNMLG_tab_sub_Bal[g,2]<-eMLG_unique_Bal
  }
  
  #Put the mean into the table
  NMLG_tab[i,3]<-mean(eNMLG_tab_sub_Bal$eMLGBalsub)
  
  ##Calculate E.5
  #Create a frequency table for div stats
  freq_Bal_sub<-table(Res2_Bal$MLG_ID)
  #Calculate div stats
  div_Bal_sub<-diversity_stats(freq_Bal_sub)
  #Take out the evenness
  evenness_Bal_sub<-div_Bal_sub[1,4]
  #Put it in the table
  NMLG_tab[i,4] <- evenness_Bal_sub
  
  ##Calculate the percentage of each mating type
  BalM1_sub<-Res2_Bal$mtype[Res2_Bal$mtype=="1"]
  BalM2_sub<-Res2_Bal$mtype[Res2_Bal$mtype=="2"]
  BalM1_sub_percent<-(length(BalM1_sub)/(length(BalM1_sub)+length(BalM2_sub)))*100
  BalM2_sub_percent<-(length(BalM2_sub)/(length(BalM1_sub)+length(BalM2_sub)))*100
  #Put it in the table
  NMLG_tab[i,5] <- BalM1_sub_percent
  NMLG_tab[i,6] <- BalM2_sub_percent

  
  #Select 1 isolate per sample for Ivanova voda
  Res1_Iv <- datIvF[sample(nrow(datIvF)),] # mix the dataset to get an even distribition of picked isolates not always the first entry per swab
  Res1_Iv  <- Res1_Iv  %>% group_by(sample) 
  Res2_Iv  <- Res1_Iv  %>% dplyr::slice(1)  # picks 1 isolate per sample
  Res2_Iv  <- as.data.frame(Res2_Iv)  
  
  #Calculate the number unique MLG IDs
  MLG_unique_Iv <-length(unique(Res2_Iv$MLG_ID))
  #Put it in the table
  NMLG_tab[i,7] <- MLG_unique_Iv
  
  #Put eMLGs into the table (for the cave with the smallest sample size, eMLG = MLG)
  NMLG_tab[i,8] <- MLG_unique_Iv
  
  ##Calculate E.5
  #Create a frequency table for div stats
  freq_Iv_sub<-table(Res2_Iv$MLG_ID)
  #Calculate div stats
  div_Iv_sub<-diversity_stats(freq_Iv_sub)
  #Take out the evenness
  evenness_Iv_sub<-div_Iv_sub[1,4]
  #Put it in the table
  NMLG_tab[i,9] <- evenness_Iv_sub
  
  ##Calculate the percentage of each mating type
  IvM1_sub<-Res2_Iv$mtype[Res2_Iv$mtype=="1"]
  IvM2_sub<-Res2_Iv$mtype[Res2_Iv$mtype=="2"]
  IvM1_sub_percent<-(length(IvM1_sub)/(length(IvM1_sub)+length(IvM2_sub)))*100
  IvM2_sub_percent<-(length(IvM2_sub)/(length(IvM1_sub)+length(IvM2_sub)))*100
  #Put it in the table
  NMLG_tab[i,10] <- IvM1_sub_percent
  NMLG_tab[i,11] <- IvM2_sub_percent
  
  #Select 1 isolate per sample for Eldena
  Res1_Eld <- datEldF[sample(nrow(datEldF)),] # mix the dataset to get an even distribition of picked isolates not always the first entry per swab
  Res1_Eld  <- Res1_Eld  %>% group_by(sample) 
  Res2_Eld  <- Res1_Eld  %>% dplyr::slice(1)  # picks 1 isolate per sample
  Res2_Eld  <- as.data.frame(Res2_Eld) 
  
  #Calculate the number unique MLG IDs
  MLG_unique_Eld <-length(unique(Res2_Eld$MLG_ID))
  #Put it in the table
  NMLG_tab[i,12] <- MLG_unique_Eld
  
  ##Calculate eMLGs
  #Create a dataframe to fill with the inner loop
  eNMLG_tab_sub_Eld <- as.data.frame(matrix( ,nrow=1000, ncol=2))
  colnames(eNMLG_tab_sub_Eld) <- c("run", "eMLGEldsub")
  
  #Subset the data to the sample size of Ivanova voda
  for (k in 1:1000){
    Eld_sub<-sample(Res2_Eld$MLG_ID, size = 74, replace = FALSE)
    #Calculate the number of unique eMLGs
    eMLG_unique_Eld <-length(unique(Eld_sub))
    eNMLG_tab_sub_Eld[k,1]<-k
    eNMLG_tab_sub_Eld[k,2]<-eMLG_unique_Eld
  }
  
  #Put the mean into the table
  NMLG_tab[i,13]<-mean(eNMLG_tab_sub_Eld$eMLGEldsub)
  
  ##Calculate E.5
  #Create a frequency table for div stats
  freq_Eld_sub<-table(Res2_Eld$MLG_ID)
  #Calculate div stats
  div_Eld_sub<-diversity_stats(freq_Eld_sub)
  #Take out the evenness
  evenness_Eld_sub<-div_Eld_sub[1,4]
  #Put it in the table
  NMLG_tab[i,14] <- evenness_Eld_sub
  
  ##Calculate the percentage of each mating type
  EldM1_sub<-Res2_Eld$mtype[Res2_Eld$mtype=="1"]
  EldM2_sub<-Res2_Eld$mtype[Res2_Eld$mtype=="2"]
  EldM1_sub_percent<-(length(EldM1_sub)/(length(EldM1_sub)+length(EldM2_sub)))*100
  EldM2_sub_percent<-(length(EldM2_sub)/(length(EldM1_sub)+length(EldM2_sub)))*100
  #Put it in the table
  NMLG_tab[i,15] <- EldM1_sub_percent
  NMLG_tab[i,16] <- EldM2_sub_percent

}

View(NMLG_tab)

#Get the mean values for Table 1
sapply(NMLG_tab, mean)

#=======================================================================#
#### Allelic diversity ####
#=======================================================================#

#Remove all genotypes containing missing data
##For the full dataset
Dat_clon_Red_clean<-missingno(Dat_clonRed, type = "geno", cutoff = 0.0, quiet = FALSE, freq = FALSE)

#Clonecorrection (it works correctly with the genclone objects but not with the genind objects)
##For the full dataset
Dat_clon_Red_cleanCC<-clonecorrect(Dat_clon_Red_clean, strata = ~site)
setPop(Dat_clon_Red_clean)<-~site
Eld_CC<-popsub(Dat_clon_Red_cleanCC, sublist = "Eldena")
Bal_CC<-popsub(Dat_clon_Red_cleanCC, sublist = "Golyamata Balabanova")
Iv_CC<-popsub(Dat_clon_Red_cleanCC, sublist = "Ivanova voda")

#Locus tables by poppr
locus_table(Eld_CC)%>%write.csv("Locus-table-Eld-CC-new.csv")
locus_table(Bal_CC)%>%write.csv("Locus-table-Bal-CC-new.csv")
locus_table(Iv_CC)%>%write.csv("Locus-table-Iv-CC-new.csv")

##Manual way to calculate the number of alleles

#We need to start with the raw data
#View(Data)
#create separate objects for the different sites
rawBal<-Data[Data$site=="Golyamata Balabanova",]
rawIv<-Data[Data$site=="Ivanova voda",]
rawEld<-Data[Data$site=="Eldena",]

#filter the data so that is corresponds to the clonecorrected genind object with all missing value removed

Bal_CC_cult<-Bal_CC@strata$cult_ID
rawBalclean<-rawBal[rawBal$cult_ID %in% Bal_CC_cult,]

Iv_CC_cult<-Iv_CC@strata$cult_ID
rawIvclean<-rawIv[rawIv$cult_ID %in% Iv_CC_cult,]

Eld_CC_cult<-Eld_CC@strata$cult_ID
rawEldclean<-rawEld[rawEld$cult_ID %in% Eld_CC_cult,]

#subset the data so that in only contains the columns with allele information
alleBalall<-rawBalclean[,16:33]
alleIvall<-rawIvclean[,16:33]
alleEldall<-rawEldclean[,16:33]

##Calculate the number of alleles 
#take out unique alleles for each locus
Bal_unique_alle_all<-lapply(alleBalall, unique)
Iv_unique_alle_all<-lapply(alleIvall, unique)
Eld_unique_alle_all<-lapply(alleEldall, unique)

#calculate the number of unique alleles for each locus
n_alle_Bal_all<-lapply(Bal_unique_alle_all, length)
n_alle_Iv_all<-lapply(Iv_unique_alle_all, length)
n_alle_Eld_all<-lapply(Eld_unique_alle_all, length)

#convert to a dataframe
n_alle_Bal_all<-t(as.data.frame((n_alle_Bal_all)))
n_alle_Iv_all<-t(as.data.frame((n_alle_Iv_all)))
n_alle_Eld_all<-t(as.data.frame((n_alle_Eld_all)))

#get mean number of alleles per locus
mean(n_alle_Bal_all)
mean(n_alle_Iv_all)
mean(n_alle_Eld_all)

#The method shown above gives the same results as the locus_table function

##Manual way to calculate Hexp (not used in the table)

#create a function to calculate Hexp

n<-18 #this is the number of loci studied
Hexp_fun<-function(x){(n/(n-1))*(1-sum((x/N)^2))}

#create a list that contains the number of occurencies of each allele for each locus
# alle_freq_Bal_all<-apply(alleBalall, 2, table)
# alle_freq_Iv_all<-apply(alleIvall, 2, table)
# alle_freq_Eld_all<-apply(alleEldall, 2, table)
# 
# #apply the function to the list containing all loci
# N<-nrow(alleBalall)
# alle_red_Bal_all<-lapply(alle_freq_Bal_all, Hexp_fun)
# N<-nrow(alleIvall)
# alle_red_Iv_all<-lapply(alle_freq_Iv_all, Hexp_fun)
# N<-nrow(alleEldall)
# alle_red_Eld_all<-lapply(alle_freq_Eld_all, Hexp_fun)
# 
# #convert to a dataframe
# alle_frame_Bal_all<-(t(as.data.frame(alle_red_Bal_all)))
# alle_frame_Iv_all<-(t(as.data.frame(alle_red_Iv_all)))
# alle_frame_Eld_all<-(t(as.data.frame(alle_red_Eld_all)))
# 
# #get mean Hexp
# mean(alle_frame_Bal_all)
# mean(alle_frame_Iv_all)
# mean(alle_frame_Eld_all)

#These results are slightly different from the results of the locus_table function but the patterns are the same


#=======================================================================#
#### Permutation test to calculate allelic diversity with 1 SSI/swab ####
#=======================================================================#

# Creating the table to fill 
alleles_tab <- as.data.frame(matrix( ,nrow=1000, ncol=7))
colnames(alleles_tab) <- c("run", "NalleBal","HexpBal", "NalleIv","HexpIv", "NalleEld", "HexpEld")

set.seed(563)

for (y in 1:1000) { 
  
  Res1_Bal <- NULL  # resetting before the start of each new i
  Res2_Bal <- NULL
  Res1_Iv <- NULL 
  Res2_Iv <- NULL
  Res1_Eld <- NULL
  Res2_Eld <- NULL
  
  #Selecting 1 isolate per sample for Balabanova dupka
  Res1_Bal <- rawBalclean[sample(nrow(rawBalclean)),] # mix the dataset to get an even distribition of picked isolates not always the first entry per swab
  Res1_Bal  <- Res1_Bal  %>% group_by(sample) 
  Res2_Bal<-Res1_Bal[!duplicated(Res1_Bal$sample),] # picks 1 isolate per sample
  #Res2_Bal  <- Res1_Bal  %>% dplyr::slice(1)  # picks 1 isolate per sample, doesn't work
  Res2_Bal  <- as.data.frame(Res2_Bal) 
  
  #subset the data so that in only contains the columns with allele information
  alleBal<-Res2_Bal[,16:33]
  #take out the unique alleles
  Bal_unique_alle<-lapply(alleBal, unique)
  #calculate the number of unique alleles for each locus
  n_alle_Bal<-lapply(Bal_unique_alle, length)
  #convert to a dataframe
  n_alle_Bal<-t(as.data.frame((n_alle_Bal)))
  #get the mean number of allels per locus
  mean_n_Bal<-mean(n_alle_Bal)
  
  #create a list that contains the number of occurencies of each allele for each locus
  alle_freq_Bal<-apply(alleBal, 2, table)
  #calcualte Hexp for each locus
  N<-nrow(alleBal)
  alle_red_Bal<-lapply(alle_freq_Bal, Hexp_fun)
  #convert to a dataframe
  alle_frame_Bal<-(t(as.data.frame(alle_red_Bal)))
  #calculate mean Hexp
  mean_Hexp_Bal<-mean(alle_frame_Bal)
  
  #Enter the results into the table
  alleles_tab[y,1] <- y # enter the simulation in the first column
  alleles_tab[y,2] <- mean_n_Bal
  alleles_tab[y,3] <- mean_Hexp_Bal
  
  #Selecting 1 isolate per sample for Ivanova voda
  Res1_Iv <- rawIvclean[sample(nrow(rawIvclean)),] # mix the dataset to get an even distribition of picked isolates not always the first entry per swab
  Res1_Iv  <- Res1_Iv  %>% group_by(sample) 
  Res2_Iv<-Res1_Iv[!duplicated(Res1_Iv$sample),] # picks 1 isolate per sample
  #Res2_Iv  <- Res1_Iv  %>% dplyr::slice(1)  # picks 1 isolate per sample, doesn't work
  Res2_Iv  <- as.data.frame(Res2_Iv) 
  
  #subset the data so that in only contains the columns with allele information
  alleIv<-Res2_Iv[,16:33]
  #take out the unique alleles
  Iv_unique_alle<-lapply(alleIv, unique)
  #calculate the number of unique alleles for each locus
  n_alle_Iv<-lapply(Iv_unique_alle, length)
  #convert to a dataframe
  n_alle_Iv<-t(as.data.frame((n_alle_Iv)))
  #get the mean number of allels per locus
  mean_n_Iv<-mean(n_alle_Iv)
  
  #create a list that contains the number of occurencies of each allele for each locus
  alle_freq_Iv<-apply(alleIv, 2, table)
  #calcualte Hexp for each locus
  N<-nrow(alleIv)
  alle_red_Iv<-lapply(alle_freq_Iv, Hexp_fun)
  #convert to a dataframe
  alle_frame_Iv<-(t(as.data.frame(alle_red_Iv)))
  #calculate mean Hexp
  mean_Hexp_Iv<-mean(alle_frame_Iv)
  
  #Enter the results into the table
  alleles_tab[y,4] <- mean_n_Iv
  alleles_tab[y,5] <- mean_Hexp_Iv
  
  #Selecting 1 isolate per sample for Eldena
  Res1_Eld <- rawEldclean[sample(nrow(rawEldclean)),] # mix the dataset to get an even distribition of picked isolates not always the first entry per swab
  Res1_Eld  <- Res1_Eld  %>% group_by(sample) 
  Res2_Eld<-Res1_Eld[!duplicated(Res1_Eld$sample),] # picks 1 isolate per sample
  #Res2_Iv  <- Res1_Iv  %>% dplyr::slice(1)  # picks 1 isolate per sample, doesn't work
  Res2_Eld  <- as.data.frame(Res2_Eld)  
  
  #subset the data so that in only contains the columns with allele information
  alleEld<-Res2_Eld[,16:33]
  #take out the unique alleles
  Eld_unique_alle<-lapply(alleEld, unique)
  #calculate the number of unique alleles for each locus
  n_alle_Eld<-lapply(Eld_unique_alle, length)
  #convert to a dataframe
  n_alle_Eld<-t(as.data.frame((n_alle_Eld)))
  #get the mean number of allels per locus
  mean_n_Eld<-mean(n_alle_Eld)
  
  #create a list that contains the number of occurencies of each allele for each locus
  alle_freq_Eld<-apply(alleEld, 2, table)
  #calcualte Hexp for each locus
  N<-nrow(alleEld)
  alle_red_Eld<-lapply(alle_freq_Eld, Hexp_fun)
  #convert to a dataframe
  alle_frame_Eld<-(t(as.data.frame(alle_red_Eld)))
  #calculate mean Hexp
  mean_Hexp_Eld<-mean(alle_frame_Eld)
  
  #Enter the results into the table
  alleles_tab[y,6] <- mean_n_Eld
  alleles_tab[y,7] <- mean_Hexp_Eld
}

View(alleles_tab)
#Mean values for Table 1
sapply(alleles_tab, mean)

#==================================================================================#

#==================================================================================#
#### Genotypic diversity: comparison between bats and walls, Table 2 ####
#==================================================================================#

#Number of samples
length(unique(BalbatF$sample))
length(unique(BalwallF$sample))

length(unique(IvbatF$sample))
length(unique(IvwallF$sample))

length(unique(EldbatF$sample))
length(unique(EldwallF$sample))


#Number of SSIs
length(unique(BalbatF$cult_ID))
length(unique(BalwallF$cult_ID))

length(unique(IvbatF$cult_ID))
length(unique(IvwallF$cult_ID))

length(unique(EldbatF$cult_ID))
length(unique(EldwallF$cult_ID))


#Number of MLGs
length(unique(BalbatF$MLG_ID))
length(unique(BalwallF$MLG_ID))

length(unique(IvbatF$MLG_ID))
length(unique(IvwallF$MLG_ID))

length(unique(EldbatF$MLG_ID))
length(unique(EldwallF$MLG_ID))


#Calculate eMLGs
#Create a dataframe to fill with the results from the permutation test
eNMLG_tab_BW <- as.data.frame(matrix( ,nrow=1000, ncol=4))
colnames(eNMLG_tab_BW) <- c("run", "eMLGBalbat", "eMLGIvbat", "eMLGEldbat")

set.seed(375)

for (t in 1:1000){
  Bal_sub_bat<-sample(BalbatF$MLG_ID, size = 303, replace = FALSE) #for walls in Balabanova
  Iv_sub_bat<-sample(IvbatF$MLG_ID, size = 75, replace = FALSE) #for bats in Ivanova
  Eld_sub_bat<-sample(EldbatF$MLG_ID, size = 274, replace = FALSE) #for bats in Eldena
  #Calculate the number of unique eMLGs
  eMLG_unique_Bal_bat <-length(unique(Bal_sub_bat)) #for Balabanova
  eMLG_unique_Iv_bat <-length(unique(Iv_sub_bat)) #for Ivanova
  eMLG_unique_Eld_bat <-length(unique(Eld_sub_bat)) #for Eldena
  #Enter results into the table
  eNMLG_tab_BW[t,1]<-t
  eNMLG_tab_BW[t,2]<-eMLG_unique_Bal_bat
  eNMLG_tab_BW[t,3]<-eMLG_unique_Iv_bat
  eNMLG_tab_BW[t,4]<-eMLG_unique_Eld_bat
}

View(eNMLG_tab_BW)

#Results
mean(eNMLG_tab_BW$eMLGBalbat)
mean(eNMLG_tab_BW$eMLGIvbat)
mean(eNMLG_tab_BW$eMLGEldbat)

#Calculate diversity stats
#Create a frequency table
# freq_Bal_W<-table(BalwallF$MLG_ID)
# freq_Bal_B<-table(BalbatF$MLG_ID)
# freq_Iv_W<-table(IvwallF$MLG_ID)
# freq_Iv_B<-table(IvbatF$MLG_ID)
# freq_Eld_W<-table(EldwallF$MLG_ID)
# freq_Eld_B<-table(EldbatF$MLG_ID)
# 
# #Calculate diversity stats
# div_Bal_W<-diversity_stats(freq_Bal_W)
# div_Bal_B<-diversity_stats(freq_Bal_B)
# div_Iv_W<-diversity_stats(freq_Iv_W)
# div_Iv_B<-diversity_stats(freq_Iv_B)
# div_Eld_W<-diversity_stats(freq_Eld_W)
# div_Eld_B<-diversity_stats(freq_Eld_B)
# 
# #Take out evenness
# div_Bal_W[1,4]
# div_Bal_B[1,4]
# div_Iv_W[1,4]
# div_Iv_B[1,4]
# div_Eld_W[1,4]
# div_Eld_B[1,4]

#=========================================================================================================#
#### Permutation test to calculate genotypic diversity with 1 SSI/swab: comparison between bats and walls ####
#==========================================================================================================#

#Create a table to fill
NMLG_tab_BW_sub <- as.data.frame(matrix( ,nrow=1000, ncol=19))
colnames(NMLG_tab_BW_sub) <- c("run", "MLGBalbat", "MLGBalwall", "eMLGBalbat", "eMLGBalwall", "EBalbat", "EBalwall",
                               "MLGIvbat", "MLGIvwall", "eMLGIvbat", "eMLGIvwall", "EIvbat", "EIvwall",
                               "MLGEldbat", "MLGEldwall", "eMLGEldbat", "eMLGEldwall", "EEldbat", "EEldwall")

set.seed(573)

for (d in 1:1000) { 
  
  Res1_Bal_B <- NULL  # resetting before the start of each new d
  Res2_Bal_B <- NULL
  Res1_Bal_W <- NULL
  Res2_Bal_W <- NULL
  
  Res1_Iv_B <- NULL  
  Res2_Iv_B <- NULL
  Res1_Iv_W <- NULL
  Res2_Iv_W <- NULL
  
  Res1_Eld_B <- NULL
  Res2_Eld_B <- NULL
  Res1_Eld_W <- NULL
  Res2_Eld_W <- NULL
  
  #Selecting 1 isolate per sample for bats and walls in Balabanova dupka
  Res1_Bal_B <- BalbatF[sample(nrow(BalbatF)),] # mix the dataset to get an even distribition of picked isolates not always the first entry per swab
  Res1_Bal_B  <- Res1_Bal_B  %>% group_by(sample) 
  Res2_Bal_B  <- Res1_Bal_B  %>% dplyr::slice(1)  # picks 1 isolate per sample
  Res2_Bal_B  <- as.data.frame(Res2_Bal_B) 
  
  Res1_Bal_W <- BalwallF[sample(nrow(BalwallF)),] # mix the dataset to get an even distribition of picked isolates not always the first entry per swab
  Res1_Bal_W  <- Res1_Bal_W  %>% group_by(sample) 
  Res2_Bal_W  <- Res1_Bal_W  %>% dplyr::slice(1)  # picks 1 isolate per sample
  Res2_Bal_W  <- as.data.frame(Res2_Bal_W) 
  
  #Calculate the number of MLGs
  MLG_unique_Bal_B <-length(unique(Res2_Bal_B$MLG_ID))
  MLG_unique_Bal_W <-length(unique(Res2_Bal_W$MLG_ID))
  #Put them in the table
  NMLG_tab_BW_sub[d,1]<- d
  NMLG_tab_BW_sub[d,2]<-MLG_unique_Bal_B
  NMLG_tab_BW_sub[d,3]<-MLG_unique_Bal_W
  
  #Create a dataframe to fill with the inner loop for Balabanova
  eNMLG_tab_Bal_wall <- as.data.frame(matrix( ,nrow=1000, ncol=2))
  colnames(eNMLG_tab_Bal_wall) <- c("run", "eMLGBalwall")
  
  #Subsetting the wall data to the sample size of the bat data
  for (q in 1:1000){
    Bal_sub_wall<-sample(Res2_Bal_W$MLG_ID, size = 63, replace = FALSE)
    #Calculate the number of unique eMLGs
    eMLG_unique_Bal_wall <-length(unique(Bal_sub_wall))
    #Put them in the table
    eNMLG_tab_Bal_wall[q,1]<-q
    eNMLG_tab_Bal_wall[q,2]<-eMLG_unique_Bal_wall
  }
  
  
  #Enter bat eMLGs in the table
  NMLG_tab_BW_sub[d,4]<-MLG_unique_Bal_B
  #Calculate the mean number of wall eMLGs to put in the final table
  NMLG_tab_BW_sub[d,5]<-mean(eNMLG_tab_Bal_wall$eMLGBalwall)
  
  #Calculate diversity stats
  Res_freq_Bal_B<-table(Res2_Bal_B$MLG_ID)
  Res_freq_Bal_W<-table(Res2_Bal_W$MLG_ID)
  Res_div_Bal_B<-diversity_stats(Res_freq_Bal_B)
  Res_div_Bal_W<-diversity_stats(Res_freq_Bal_W)
  EBalB<-Res_div_Bal_B[1,4]
  EBalW<-Res_div_Bal_W[1,4]
  #Put E5 in the table
  NMLG_tab_BW_sub[d,6]<-EBalB
  NMLG_tab_BW_sub[d,7]<-EBalW
  
  
  #Selecting 1 isolate per sample for bats and walls in Ivanova voda
  Res1_Iv_B <- IvbatF[sample(nrow(IvbatF)),] # mix the dataset to get an even distribition of picked isolates not always the first entry per swab
  Res1_Iv_B  <- Res1_Iv_B  %>% group_by(sample) 
  Res2_Iv_B  <- Res1_Iv_B  %>% dplyr::slice(1)  # picks 1 isolate per sample
  Res2_Iv_B  <- as.data.frame(Res2_Iv_B) 
  
  Res1_Iv_W <- IvwallF[sample(nrow(IvwallF)),] # mix the dataset to get an even distribition of picked isolates not always the first entry per swab
  Res1_Iv_W  <- Res1_Iv_W  %>% group_by(sample) 
  Res2_Iv_W  <- Res1_Iv_W  %>% dplyr::slice(1)  # picks 1 isolate per sample
  Res2_Iv_W  <- as.data.frame(Res2_Iv_W) 
  
  #Calculate the number of MLGs
  MLG_unique_Iv_B <-length(unique(Res2_Iv_B$MLG_ID))
  MLG_unique_Iv_W <-length(unique(Res2_Iv_W$MLG_ID))
  #Put them in the table
  NMLG_tab_BW_sub[d,8]<-MLG_unique_Iv_B
  NMLG_tab_BW_sub[d,9]<-MLG_unique_Iv_W
  
  #Create a dataframe to fill with the inner loop for Balabanova
  eNMLG_tab_Iv_bat <- as.data.frame(matrix( ,nrow=1000, ncol=2))
  colnames(eNMLG_tab_Iv_bat) <- c("run", "eMLGIvbat")
  
  #Subsetting the bat data to the sample size of the wall data
  for (l in 1:1000){
    Iv_sub_bat<-sample(Res2_Iv_B$MLG_ID, size = 34, replace = FALSE)
    #Calculate the number of unique eMLGs
    eMLG_unique_Iv_bat <-length(unique(Iv_sub_bat))
    #Put them in the table
    eNMLG_tab_Iv_bat[l,1]<-l
    eNMLG_tab_Iv_bat[l,2]<-eMLG_unique_Iv_bat
  }
  
  #Calculate the mean number of bat eMLGs to put in the final table
  NMLG_tab_BW_sub[d,10]<-mean(eNMLG_tab_Iv_bat$eMLGIvbat)
  #Enter wall eMLGs in the table
  NMLG_tab_BW_sub[d,11]<-MLG_unique_Iv_W
  
  #Calculate diversity stats
  Res_freq_Iv_B<-table(Res2_Iv_B$MLG_ID)
  Res_freq_Iv_W<-table(Res2_Iv_W$MLG_ID)
  Res_div_Iv_B<-diversity_stats(Res_freq_Iv_B)
  Res_div_Iv_W<-diversity_stats(Res_freq_Iv_W)
  EIvB<-Res_div_Iv_B[1,4]
  EIvW<-Res_div_Iv_W[1,4]
  #Put E5 in the table
  NMLG_tab_BW_sub[d,12]<-EIvB
  NMLG_tab_BW_sub[d,13]<-EIvW
  
  
  #Selecting 1 isolate per sample for bats and walls in Eldena
  Res1_Eld_B <- EldbatF[sample(nrow(EldbatF)),] # mix the dataset to get an even distribition of picked isolates not always the first entry per swab
  Res1_Eld_B  <- Res1_Eld_B  %>% group_by(sample) 
  Res2_Eld_B  <- Res1_Eld_B  %>% dplyr::slice(1)  # picks 1 isolate per sample
  Res2_Eld_B  <- as.data.frame(Res2_Eld_B) 
  
  Res1_Eld_W <- EldwallF[sample(nrow(EldwallF)),] # mix the dataset to get an even distribition of picked isolates not always the first entry per swab
  Res1_Eld_W  <- Res1_Eld_W  %>% group_by(sample) 
  Res2_Eld_W  <- Res1_Eld_W  %>% dplyr::slice(1)  # picks 1 isolate per sample
  Res2_Eld_W  <- as.data.frame(Res2_Eld_W) 
  
  #Calculate the number of MLGs
  MLG_unique_Eld_B <-length(unique(Res2_Eld_B$MLG_ID))
  MLG_unique_Eld_W <-length(unique(Res2_Eld_W$MLG_ID))
  #Put them in the table
  NMLG_tab_BW_sub[d,14]<-MLG_unique_Eld_B
  NMLG_tab_BW_sub[d,15]<-MLG_unique_Eld_W
  
  #Create a dataframe to fill with the inner loop for Balabanova
  eNMLG_tab_Eld_bat <- as.data.frame(matrix( ,nrow=1000, ncol=2))
  colnames(eNMLG_tab_Eld_bat) <- c("run", "eMLGEldbat")
  
  #Subsetting the bat data to the sample size of the wall data
  for (j in 1:1000){
    Eld_sub_bat<-sample(Res2_Eld_B$MLG_ID, size = 78, replace = FALSE)
    #Calculate the number of unique eMLGs
    eMLG_unique_Eld_bat <-length(unique(Eld_sub_bat))
    #Put them in the table
    eNMLG_tab_Eld_bat[j,1]<-j
    eNMLG_tab_Eld_bat[j,2]<-eMLG_unique_Eld_bat
  }
  
  #Calculate the mean number of bat eMLGs to put in the final table
  NMLG_tab_BW_sub[d,16]<-mean(eNMLG_tab_Eld_bat$eMLGEldbat)
  #Enter wall eMLGs in the table
  NMLG_tab_BW_sub[d,17]<-MLG_unique_Eld_W
  
  #Calculate diversity stats
  Res_freq_Eld_B<-table(Res2_Eld_B$MLG_ID)
  Res_freq_Eld_W<-table(Res2_Eld_W$MLG_ID)
  Res_div_Eld_B<-diversity_stats(Res_freq_Eld_B)
  Res_div_Eld_W<-diversity_stats(Res_freq_Eld_W)
  EEldB<-Res_div_Eld_B[1,4]
  EEldW<-Res_div_Eld_W[1,4]
  #Put E5 in the table
  NMLG_tab_BW_sub[d,18]<-EEldB
  NMLG_tab_BW_sub[d,19]<-EEldW
  
}

View(NMLG_tab_BW_sub)

#Results
sapply(NMLG_tab_BW_sub, mean)

#Check if the number of swabs corresponds correctly to the number of SSIs
nrow(Res2_Bal_B)==length(unique(Res2_Bal_B$sample))
nrow(Res2_Bal_W)==length(unique(Res2_Bal_W$sample))
nrow(Res2_Iv_B)==length(unique(Res2_Iv_B$sample))
nrow(Res2_Iv_W)==length(unique(Res2_Iv_W$sample))
nrow(Res2_Eld_B)==length(unique(Res2_Eld_B$sample))
nrow(Res2_Eld_W)==length(unique(Res2_Eld_W$sample))

#============================================================================================================#
#### Permutation test to calculate genotypic diversity with 2 SSI/swab: comparison between bats and walls ####
#============================================================================================================#


#Create a table to fill
NMLG_tab_BW_sub <- as.data.frame(matrix( ,nrow=1000, ncol=19))
colnames(NMLG_tab_BW_sub) <- c("run", "MLGBalbat", "MLGBalwall", "eMLGBalbat", "eMLGBalwall", "EBalbat", "EBalwall",
                               "MLGIvbat", "MLGIvwall", "eMLGIvbat", "eMLGIvwall", "EIvbat", "EIvwall",
                               "MLGEldbat", "MLGEldwall", "eMLGEldbat", "eMLGEldwall", "EEldbat", "EEldwall")


##Remove samples that have less than 2 SSIs

#Chech where this is needed
min(summary(BalbatF$sample, maxsum=length(unique(BalbatF$sample))))
min(summary(IvbatF$sample, maxsum=length(unique(IvbatF$sample))))
min(summary(EldbatF$sample, maxsum=length(unique(EldbatF$sample))))

min(summary(BalwallF$sample, maxsum=length(unique(BalwallF$sample))))
min(summary(IvwallF$sample, maxsum=length(unique(IvwallF$sample))))
min(summary(EldwallF$sample, maxsum=length(unique(EldwallF$sample))))

#It is needed everywhere except for BalbatF

#Actually remove samples that have less than 2 SSIs

BalwallF_select <- data.frame(table(BalwallF$sample))
BalwallF$Rows <- BalwallF$sample %in% BalwallF_select[BalwallF_select$Freq > 1,1]
BalwallF_select_red <- subset(BalwallF, Rows==TRUE)
nrow(BalwallF_select_red) #number of remaining SSI
nrow(BalwallF) #number of SSIs in the original object
# check the minimum number of SSIs per swab (should be 2)
min(summary(BalwallF_select_red$sample, maxsum=length(unique(BalwallF_select_red$sample))))

IvbatF_select <- data.frame(table(IvbatF$sample))
IvbatF$Rows <- IvbatF$sample %in% IvbatF_select[IvbatF_select$Freq > 1,1]
IvbatF_select_red <- subset(IvbatF, Rows==TRUE)
nrow(IvbatF_select_red) #number of remaining SSI
nrow(IvbatF) #number of SSIs in the original object
# check the minimum number of SSIs per swab (should be 2)
min(summary(IvbatF_select_red$sample, maxsum=length(unique(IvbatF_select_red$sample))))

IvwallF_select <- data.frame(table(IvwallF$sample))
IvwallF$Rows <- IvwallF$sample %in% IvwallF_select[IvwallF_select$Freq > 1,1]
IvwallF_select_red <- subset(IvwallF, Rows==TRUE)
nrow(IvwallF_select_red) #number of remaining SSI
nrow(IvwallF) #number of SSIs in the original object
# check the minimum number of SSIs per swab (should be 2)
min(summary(IvwallF_select_red$sample, maxsum=length(unique(IvwallF_select_red$sample))))

EldbatF_select <- data.frame(table(EldbatF$sample))
EldbatF$Rows <- EldbatF$sample %in% EldbatF_select[EldbatF_select$Freq > 1,1]
EldbatF_select_red <- subset(EldbatF, Rows==TRUE)
nrow(EldbatF_select_red) #number of remaining SSI
nrow(EldbatF) #number of SSIs in the original object
# check the minimum number of SSIs per swab (should be 2)
min(summary(EldbatF_select_red$sample, maxsum=length(unique(EldbatF_select_red$sample))))

EldwallF_select <- data.frame(table(EldwallF$sample))
EldwallF$Rows <- EldwallF$sample %in% EldwallF_select[EldwallF_select$Freq > 1,1]
EldwallF_select_red <- subset(EldwallF, Rows==TRUE)
nrow(EldwallF_select_red) #number of remaining SSI
nrow(EldwallF) #number of SSIs in the original object
# check the minimum number of SSIs per swab (should be 2)
min(summary(EldwallF_select_red$sample, maxsum=length(unique(EldwallF_select_red$sample))))

#Do the permutation

set.seed(396)

for (d in 1:1000) { 
  
  Res1_Bal_B <- NULL  # resetting before the start of each new d
  Res2_Bal_B <- NULL
  Res1_Bal_W <- NULL
  Res2_Bal_W <- NULL
  
  Res1_Iv_B <- NULL  
  Res2_Iv_B <- NULL
  Res1_Iv_W <- NULL
  Res2_Iv_W <- NULL
  
  Res1_Eld_B <- NULL
  Res2_Eld_B <- NULL
  Res1_Eld_W <- NULL
  Res2_Eld_W <- NULL
  
  #Selecting 2 isolates per sample for bats and walls in Balabanova dupka
  Res1_Bal_B <- BalbatF[sample(nrow(BalbatF)),] # mix the dataset to get an even distribition of picked isolates not always the first entry per swab
  Res1_Bal_B  <- Res1_Bal_B  %>% group_by(sample) 
  Res2_Bal_B  <- Res1_Bal_B  %>% dplyr::slice(1:2)  # picks 2 isolates per sample
  Res2_Bal_B  <- as.data.frame(Res2_Bal_B) 
  
  Res1_Bal_W <- BalwallF_select_red[sample(nrow(BalwallF_select_red)),] # mix the dataset to get an even distribition of picked isolates not always the first entry per swab
  Res1_Bal_W  <- Res1_Bal_W  %>% group_by(sample) 
  Res2_Bal_W  <- Res1_Bal_W  %>% dplyr::slice(1:2)  # picks 2 isolates per sample
  Res2_Bal_W  <- as.data.frame(Res2_Bal_W) 
  
  #Calculate the number of MLGs
  MLG_unique_Bal_B <-length(unique(Res2_Bal_B$MLG_ID))
  MLG_unique_Bal_W <-length(unique(Res2_Bal_W$MLG_ID))
  #Put them in the table
  NMLG_tab_BW_sub[d,1]<- d
  NMLG_tab_BW_sub[d,2]<-MLG_unique_Bal_B
  NMLG_tab_BW_sub[d,3]<-MLG_unique_Bal_W
  
  #Create a dataframe to fill with the inner loop for Balabanova
  eNMLG_tab_Bal_wall <- as.data.frame(matrix( ,nrow=1000, ncol=2))
  colnames(eNMLG_tab_Bal_wall) <- c("run", "eMLGBalwall")
  
  #Subsetting the wall data to the sample size of the bat data
  for (q in 1:1000){
    Bal_sub_wall<-sample(Res2_Bal_W$MLG_ID, size = nrow(Res2_Bal_B), replace = FALSE)
    #Calculate the number of unique eMLGs
    eMLG_unique_Bal_wall <-length(unique(Bal_sub_wall))
    #Put them in the table
    eNMLG_tab_Bal_wall[q,1]<-q
    eNMLG_tab_Bal_wall[q,2]<-eMLG_unique_Bal_wall
  }
  
  
  #Enter bat eMLGs in the table
  NMLG_tab_BW_sub[d,4]<-MLG_unique_Bal_B
  #Calculate the mean number of wall eMLGs to put in the final table
  NMLG_tab_BW_sub[d,5]<-mean(eNMLG_tab_Bal_wall$eMLGBalwall)
  
  #Calculate diversity stats
  Res_freq_Bal_B<-table(Res2_Bal_B$MLG_ID)
  Res_freq_Bal_W<-table(Res2_Bal_W$MLG_ID)
  Res_div_Bal_B<-diversity_stats(Res_freq_Bal_B)
  Res_div_Bal_W<-diversity_stats(Res_freq_Bal_W)
  EBalB<-Res_div_Bal_B[1,4]
  EBalW<-Res_div_Bal_W[1,4]
  #Put E5 in the table
  NMLG_tab_BW_sub[d,6]<-EBalB
  NMLG_tab_BW_sub[d,7]<-EBalW
  
  
  #Selecting 2 isolates per sample for bats and walls in Ivanova voda
  Res1_Iv_B <- IvbatF_select_red[sample(nrow(IvbatF_select_red)),] # mix the dataset to get an even distribition of picked isolates not always the first entry per swab
  Res1_Iv_B  <- Res1_Iv_B  %>% group_by(sample) 
  Res2_Iv_B  <- Res1_Iv_B  %>% dplyr::slice(1:2)  # picks 2 isolates per sample
  Res2_Iv_B  <- as.data.frame(Res2_Iv_B) 
  
  Res1_Iv_W <- IvwallF_select_red[sample(nrow(IvwallF_select_red)),] # mix the dataset to get an even distribition of picked isolates not always the first entry per swab
  Res1_Iv_W  <- Res1_Iv_W  %>% group_by(sample) 
  Res2_Iv_W  <- Res1_Iv_W  %>% dplyr::slice(1:2)  # picks 2 isolates per sample
  Res2_Iv_W  <- as.data.frame(Res2_Iv_W) 
  
  #Calculate the number of MLGs
  MLG_unique_Iv_B <-length(unique(Res2_Iv_B$MLG_ID))
  MLG_unique_Iv_W <-length(unique(Res2_Iv_W$MLG_ID))
  #Put them in the table
  NMLG_tab_BW_sub[d,8]<-MLG_unique_Iv_B
  NMLG_tab_BW_sub[d,9]<-MLG_unique_Iv_W
  
  #Create a dataframe to fill with the inner loop for Balabanova
  eNMLG_tab_Iv_bat <- as.data.frame(matrix( ,nrow=1000, ncol=2))
  colnames(eNMLG_tab_Iv_bat) <- c("run", "eMLGIvbat")
  
  #Subsetting the bat data to the sample size of the wall data
  for (l in 1:1000){
    Iv_sub_bat<-sample(Res2_Iv_B$MLG_ID, size = nrow(Res2_Iv_W), replace = FALSE)
    #Calculate the number of unique eMLGs
    eMLG_unique_Iv_bat <-length(unique(Iv_sub_bat))
    #Put them in the table
    eNMLG_tab_Iv_bat[l,1]<-l
    eNMLG_tab_Iv_bat[l,2]<-eMLG_unique_Iv_bat
  }
  
  #Calculate the mean number of bat eMLGs to put in the final table
  NMLG_tab_BW_sub[d,10]<-mean(eNMLG_tab_Iv_bat$eMLGIvbat)
  #Enter wall eMLGs in the table
  NMLG_tab_BW_sub[d,11]<-MLG_unique_Iv_W
  
  #Calculate diversity stats
  Res_freq_Iv_B<-table(Res2_Iv_B$MLG_ID)
  Res_freq_Iv_W<-table(Res2_Iv_W$MLG_ID)
  Res_div_Iv_B<-diversity_stats(Res_freq_Iv_B)
  Res_div_Iv_W<-diversity_stats(Res_freq_Iv_W)
  EIvB<-Res_div_Iv_B[1,4]
  EIvW<-Res_div_Iv_W[1,4]
  #Put E5 in the table
  NMLG_tab_BW_sub[d,12]<-EIvB
  NMLG_tab_BW_sub[d,13]<-EIvW
  
  
  #Selecting 2 isolates per sample for bats and walls in Eldena
  Res1_Eld_B <- EldbatF_select_red[sample(nrow(EldbatF_select_red)),] # mix the dataset to get an even distribition of picked isolates not always the first entry per swab
  Res1_Eld_B  <- Res1_Eld_B  %>% group_by(sample) 
  Res2_Eld_B  <- Res1_Eld_B  %>% dplyr::slice(1:2)  # picks 2 isolates per sample
  Res2_Eld_B  <- as.data.frame(Res2_Eld_B) 
  
  Res1_Eld_W <- EldwallF_select_red[sample(nrow(EldwallF_select_red)),] # mix the dataset to get an even distribition of picked isolates not always the first entry per swab
  Res1_Eld_W  <- Res1_Eld_W  %>% group_by(sample) 
  Res2_Eld_W  <- Res1_Eld_W  %>% dplyr::slice(1:2)  # picks 2 isolates per sample
  Res2_Eld_W  <- as.data.frame(Res2_Eld_W) 
  
  #Calculate the number of MLGs
  MLG_unique_Eld_B <-length(unique(Res2_Eld_B$MLG_ID))
  MLG_unique_Eld_W <-length(unique(Res2_Eld_W$MLG_ID))
  #Put them in the table
  NMLG_tab_BW_sub[d,14]<-MLG_unique_Eld_B
  NMLG_tab_BW_sub[d,15]<-MLG_unique_Eld_W
  
  #Create a dataframe to fill with the inner loop for Balabanova
  eNMLG_tab_Eld_bat <- as.data.frame(matrix( ,nrow=1000, ncol=2))
  colnames(eNMLG_tab_Eld_bat) <- c("run", "eMLGEldbat")
  
  #Subsetting the bat data to the sample size of the wall data
  for (j in 1:1000){
    Eld_sub_bat<-sample(Res2_Eld_B$MLG_ID, size = nrow(Res2_Eld_W), replace = FALSE)
    #Calculate the number of unique eMLGs
    eMLG_unique_Eld_bat <-length(unique(Eld_sub_bat))
    #Put them in the table
    eNMLG_tab_Eld_bat[j,1]<-j
    eNMLG_tab_Eld_bat[j,2]<-eMLG_unique_Eld_bat
  }
  
  #Calculate the mean number of bat eMLGs to put in the final table
  NMLG_tab_BW_sub[d,16]<-mean(eNMLG_tab_Eld_bat$eMLGEldbat)
  #Enter wall eMLGs in the table
  NMLG_tab_BW_sub[d,17]<-MLG_unique_Eld_W
  
  #Calculate diversity stats
  Res_freq_Eld_B<-table(Res2_Eld_B$MLG_ID)
  Res_freq_Eld_W<-table(Res2_Eld_W$MLG_ID)
  Res_div_Eld_B<-diversity_stats(Res_freq_Eld_B)
  Res_div_Eld_W<-diversity_stats(Res_freq_Eld_W)
  EEldB<-Res_div_Eld_B[1,4]
  EEldW<-Res_div_Eld_W[1,4]
  #Put E5 in the table
  NMLG_tab_BW_sub[d,18]<-EEldB
  NMLG_tab_BW_sub[d,19]<-EEldW
  
}

View(NMLG_tab_BW_sub)

#Results
sapply(NMLG_tab_BW_sub, mean)

#Check if the number of swabs corresponds correctly to the number of SSIs
nrow(Res2_Bal_B)==length(unique(Res2_Bal_B$sample))*2
nrow(Res2_Bal_W)==length(unique(Res2_Bal_W$sample))*2
nrow(Res2_Iv_B)==length(unique(Res2_Iv_B$sample))*2
nrow(Res2_Iv_W)==length(unique(Res2_Iv_W$sample))*2
nrow(Res2_Eld_B)==length(unique(Res2_Eld_B$sample))*2
nrow(Res2_Eld_W)==length(unique(Res2_Eld_W$sample))*2

#===================================#
#===================================#
#### Population size  ####
#===================================#

#Rarefaction curves (not included in the paper)

# setPop(Dat_clonRed)<-~site
# dat.tab <- mlg.table(Dat_clonRed, plot = FALSE)
# min_sample <- min(rowSums(dat.tab))
# 
# windows(width = 500, height = 400)
# 
# rarecurve(dat.tab, sample = min_sample, 
#           xlab = "SSIs", ylab = "eMLGs",
#           col = c("darkmagenta", "darkolivegreen", "orange"),
#           lty = c("solid"),
#           lwd=10,
#           label=FALSE,
#           main = "")
# 
# legend(x = "topleft",
#        inset = c(0,-0.11),
#        box.lty = 0,
#        legend = c("Balabanova dupka", "Ivanova voda", "Eldena"),
#        fill = c("darkolivegreen", "orange", "darkmagenta"),
#        horiz = TRUE,
#        xpd = TRUE,
#        cex = 1.4)


#CMR for a single dataset (take the input values from Table 1)
#Change the name of the result file that is automatically generated
# Balabanova dupka
CMRpopsize(name="Balabanova dupka",samples=608,indiv=301,maxPop=2000)
#Ivanova voda
CMRpopsize(name="Ivanova voda",samples=255,indiv=165,maxPop=2000)
#Eldena
CMRpopsize(name="Eldena",samples=1062,indiv=149,maxPop=2000)


#Heterogeneity test
#Number of simulations
Nrep<-1000

HET_Bal<-t(apply(mlg.table(datBal ,plot = FALSE,quiet = TRUE),1, 
             function(x) tabulate(x,max(mlg.table(datBal,plot = FALSE,quiet = TRUE)))))

HET_Iv<-t(apply(mlg.table(datIv ,plot = FALSE,quiet = TRUE),1, 
                 function(x) tabulate(x,max(mlg.table(datIv,plot = FALSE,quiet = TRUE)))))

HET_Eld<-t(apply(mlg.table(datEld ,plot = FALSE,quiet = TRUE),1, 
                 function(x) tabulate(x,max(mlg.table(datEld,plot = FALSE,quiet = TRUE)))))

#Reads the output from the CMR
CMR1_Bal<-read.table("CMR-Pop_Results_Bal.txt",h=FALSE)
CMR1red_Bal<-CMR1_Bal[,c(1,2,6)]
CMR1_Iv<-read.table("CMR-Pop_Results_Iv.txt",h=FALSE)
CMR1red_Iv<-CMR1_Iv[,c(1,2,6)]
CMR1_Eld<-read.table("CMR-Pop_Results_Eld.txt",h=FALSE)
CMR1red_Eld<-CMR1_Eld[,c(1,2,6)]
#Creates a combined data set to use for the 'CMRpophet' function
HET2_Bal<-cbind(CMR1red_Bal,rep(Nrep,length(CMR1red_Bal[,2])),HET_Bal)
HET2_Iv<-cbind(CMR1red_Iv,rep(Nrep,length(CMR1red_Iv[,2])),HET_Iv)
HET2_Eld<-cbind(CMR1red_Eld,rep(Nrep,length(CMR1red_Eld[,2])),HET_Eld)
#Exports the file
write.table(HET2_Bal,"HET-in-Bal.txt",col.names=FALSE,row.names=FALSE,quote=FALSE)
write.table(HET2_Iv,"HET-in-Iv.txt",col.names=FALSE,row.names=FALSE,quote=FALSE)
write.table(HET2_Eld,"HET-in-Eld.txt",col.names=FALSE,row.names=FALSE,quote=FALSE)

#Then runs the heterogeinity test (take the input values from the HET-in-Bal.txt table)
#Balabanova dupka
CMRpophet(name="Balabanova dupka",obser=c(230, 55, 19, 15, 8, 6, 2, 1, 1, 1, 2, 1),samples=608,popsize=377,replicates=100)
#Ivanova voda
CMRpophet(name="Ivanova voda",obser=c(143, 20, 6, 7, 1, 1, 1, 1),samples=255,popsize=274,replicates=100)
#Eldena
CMRpophet(name="Eldena",obser=c(114, 24, 7, 7, 3, 10, 2, 8, 4, 4, 0, 2, 0, 2, 1, 1, 0, 1, 1, 0, 0, 0, 1, 1, 1, 1, 0, 0, 1, 1, 0, 0, 0, 0, 0, 1, 0, 1, 1, 0, 0, 0, 0, 0, 0, 0, 0, 0, 0, 0, 0, 0, 0, 0, 0, 0, 0, 0, 0, 0, 0, 0, 0, 0, 0, 0, 1, 0, 0, 0, 0, 0, 0, 0, 0, 1, 0, 0, 0, 0, 0, 0, 0, 0, 0, 0, 0, 0, 1),samples=1062,popsize=150,replicates=100)


#===============================================================================================#
#### Permutation test to calculate population size using 1 SSI/swab (takes 7-8 hours to run) ####
#===============================================================================================#


set.seed(438)

Dat_gen_strat<-Dat_gen_clean@strata

for (f in 1:1000) { 
  
  Res1 <- NULL  # resetting before the start of each new i
  Res2 <- NULL

  #Selecting 1 isolate per sample for Balabanova dupka
  Res1 <- Dat_gen_strat[sample(nrow(Dat_gen_strat)),] # mix the dataset to get an even distribition of picked isolates not always the first entry per swab
  Res1  <- Res1  %>% group_by(sample) 
  #Res2<-Res1[!duplicated(Res1$sample),] # picks 1 isolate per sample
  Res2  <- Res1  %>% dplyr::slice(1)  # picks 1 isolate per sample
  Res2  <- as.data.frame(Res2) 
  
  # Number of unique MLGs per site
  
  N_MLG_sampling_sub <- plyr::ddply(Res2 ,~site,summarise,number_of_MLGs=length(unique(MLG_ID)))
  
  # Number of SSI per site 
  N_SSI_sampling_sub <- plyr::ddply(Res2 ,~site,summarise,number_of_SSI=length(unique(cult_ID)))
  
  #Creates a text file to run the CMR
  names<-c("Eldena", "Balabanova", "Ivanova") #the CMR function does not work when there's space in the names
  CMR_sub<-cbind(names, N_SSI_sampling_sub$number_of_SSI, N_MLG_sampling_sub$number_of_MLGs, 2000)
  write.table(CMR_sub[,],"CMR-out-sub.txt",col.names=FALSE,row.names=FALSE,quote=FALSE)
  
  # Runs the CMR on multiple data sets
  CMRpopsizeM("CMR-out-sub.txt")
  
}


##Results
#open the data
CMR_tab<-read.table("CMR-Pop_Results.txt")
colnames(CMR_tab)<-c("site", "NoSSIs", "NoMLGs", "MaxPop", "Mode", "Median", "Mean", "Q1", "Q2", "HPD1", "HPD2", "Date")
View(CMR_tab)
#get the mean pop size for each site
CMR_Eld<-CMR_tab[CMR_tab$site == "Eldena",]
CMR_Bal<-CMR_tab[CMR_tab$site == "Balabanova",]
CMR_Iv<-CMR_tab[CMR_tab$site == "Ivanova",]
#Get the mean Pop size for each site
mean(CMR_Eld$Mean)
mean(CMR_Bal$Mean)
mean(CMR_Iv$Mean)
#Get the 95% HPD for each site
mean(CMR_Eld$HPD1)
mean(CMR_Eld$HPD2)
mean(CMR_Bal$HPD1)
mean(CMR_Bal$HPD2)
mean(CMR_Iv$HPD1)
mean(CMR_Iv$HPD2)

#=========================================#
#=========================================#
#### AMOVA ####
#=========================================#

#Clonecorrection 
Dat_clonRed_cc<-clonecorrect(Dat_clonRed, ~site)
clonRed_cc_genind<-genclone2genind(Dat_clonRed_cc)
site_amova<-poppr.amova(clonRed_cc_genind, ~site)

#Significance testing
set.seed(1999)
randtest(site_amova, nrepet = 1000)

#Clonecorrection 
setPop(Dat_clonRed)<-~site
Dat_clonBI<-popsub(Dat_clonRed, blacklist = "Eldena")
Dat_clonBI_cc<-clonecorrect(Dat_clonBI, ~site)
clonRedBI_cc_genind<-genclone2genind(Dat_clonBI_cc)
site_amova_BI<-poppr.amova(clonRedBI_cc_genind, ~site)

#Significance testing
set.seed(1999)
randtest(site_amova_BI, nrepet = 1000)

#Inclusive model
all_amova_1<-poppr.amova(clonRed_cc_genind, ~site/year_seas/substrate/room)
randtest(all_amova_1, nrepet = 1000)

all_amova_2<-poppr.amova(clonRed_cc_genind, ~site/substrate/year_seas/room)
randtest(all_amova_2, nrepet = 1000)

#There's no difference is you change the order of the model variables. 
#Only variations between sites are significant.

#Differentiation in time

#Balabanova dupka
#Clonecorrection 
BalRed_cc<-clonecorrect(BalRed, ~year_seas)
BalRed_cc_genind<-genclone2genind(BalRed_cc)
bal_time_amova<-poppr.amova(BalRed_cc_genind, ~year_seas)
#Significance testing
set.seed(1999)
randtest(bal_time_amova, nrepet = 1000)
#No differentiation in time in Balabanova dupka

#Ivanova voda
#Clonecorrection 
IvRed_cc<-clonecorrect(IvRed, ~year_seas)
IvRed_cc_genind<-genclone2genind(IvRed_cc)
iv_time_amova<-poppr.amova(IvRed_cc_genind, ~year_seas)
#Significance testing
set.seed(1999)
randtest(iv_time_amova, nrepet = 1000)
#No differentiation in time in Ivanova voda

#Eldena
#Clonecorrection 
EldRed_cc<-clonecorrect(EldRed, ~year_seas)
EldRed_cc_genind<-genclone2genind(EldRed_cc)
eld_time_amova<-poppr.amova(EldRed_cc_genind, ~year_seas)
#Significance testing
set.seed(1999)
randtest(eld_time_amova, nrepet = 1000)
#No differentiation in time in Eldena

#Differentiation in substrate

#Balabanova dupka
#Clonecorrection 
setPop(BalRed)<-~substrate
BalRedBW<-popsub(gid = BalRed, exclude = "clothes") #This is the new version of the function.
setPop(BalRedBW)<-~season
BalSpring<-popsub(BalRedBW, sublist = "spring")
BalRed_cc<-clonecorrect(BalRedBW, ~substrate)
BalRed_cc_genind<-genclone2genind(BalRed_cc)
bal_subs_amova<-poppr.amova(BalRed_cc_genind, ~substrate)
#for Spring only
BalRed_cc<-clonecorrect(BalSpring, ~substrate)
BalRed_cc_genind<-genclone2genind(BalRed_cc)
bal_subs_amova<-poppr.amova(BalRed_cc_genind, ~substrate)
#Significance testing
set.seed(1999)
randtest(bal_subs_amova, nrepet = 1000)
#No differentiation in substrate in Balabanova dupka, no matter if you take all samples or just spring samples

#Ivanova voda
setPop(IvRed)<-~substrate
IvRedBW<-popsub(gid = IvRed, exclude = "clothes") 
setPop(IvRedBW)<-~season
IvSpring<-popsub(IvRedBW, sublist = "spring")
#Clonecorrection 
IvRed_cc<-clonecorrect(IvRedBW, ~substrate)
IvRed_cc_genind<-genclone2genind(IvRed_cc)
iv_subs_amova<-poppr.amova(IvRed_cc_genind, ~substrate)
#for Spring sample only
IvRed_cc<-clonecorrect(IvSpring, ~substrate)
IvRed_cc_genind<-genclone2genind(IvRed_cc)
iv_subs_amova<-poppr.amova(IvRed_cc_genind, ~substrate)
#Significance testing
set.seed(1999)
randtest(iv_subs_amova, nrepet = 1000)
#No differentiation in substrate in Ivanova voda, no matter if you consider all samples or spring samples only

#Eldena
setPop(EldRed)<-~season
EldSpring<-popsub(EldRed, sublist = "spring")
#Clonecorrection 
EldRed_cc<-clonecorrect(EldRed, ~substrate)
EldRed_cc_genind<-genclone2genind(EldRed_cc)
eld_subs_amova<-poppr.amova(EldRed_cc_genind, ~substrate)
#for Spring sample only
EldRed_cc<-clonecorrect(EldSpring, ~substrate)
EldRed_cc_genind<-genclone2genind(EldRed_cc)
eld_subs_amova<-poppr.amova(EldRed_cc_genind, ~substrate)
#Significance testing
set.seed(1999)
randtest(eld_subs_amova, nrepet = 1000)
#No differentiation in substrate in Eldena, no matter if you consider all samples or spring samples only

#Differentiation in space
#Balabanova dupka
#Check the sample size in different rooms
setPop(BalRedBW)<-~substrate
BalRedW<-popsub(gid = BalRedBW, exclude = "bat")
setPop(BalRedW)<-~room
poppr(BalRedW)
#We should only use rooms 1 and 2
BalRoom<-popsub(gid = BalRedW, exclude = "3") 
BalRed_cc<-clonecorrect(BalRoom, ~room)
BalRed_cc_genind<-genclone2genind(BalRed_cc)
bal_room_amova<-poppr.amova(BalRed_cc_genind, ~room)
#Significance testing
set.seed(1999)
randtest(bal_room_amova, nrepet = 1000)
#No differentiation in space in Balabanova dupka

#Ivanova voda
#Check the sample size in different rooms
setPop(IvRed)<-~room
poppr(IvRed)
#There is a huge difference in sample size in different rooms, thus there's no sense to test room differentiation in Ivanova voda

#Eldena
#Check the sample size in different rooms
setPop(EldRed)<-~room
poppr(EldRed)
#We should only use rooms 8, 9, and 10
setPop(EldRed)<-~substrate
EldW<-popsub(gid = EldRed, exclude = "bat")
setPop(EldW)<-~room
poppr((EldW))
EldRoom<-popsub(EldW, sublist = c("8", "9", "10"))
EldRed_cc<-clonecorrect(EldRoom, ~room)
EldRed_cc_genind<-genclone2genind(EldRed_cc)
eld_room_amova<-poppr.amova(EldRed_cc_genind, ~room)
#Significance testing
set.seed(1999)
randtest(bal_room_amova, nrepet = 1000)
#No differentiation in space in Balabanova dupka

#===================================================================================#
#### Calculating percentage and plotting MLGs shared across sampling seasons and substrate (Kamvar's graph) ####
#===================================================================================#


# The following graph was created by modifying a script made accessible by 
# Dr. Zhian N. Kamvar on recreating a figure from 
#       Kamvar, Z. N., et al. "Spatial and temporal analysis of populations of the 
#       sudden oak death pathogen in Oregon forests." Phytopathology 105.7 (2015): 
#       982-989.
# The original can be found at http://dx.doi.org/10.5281/zenodo.13007

##Eldena


# This creates a table of sorted MLG counts for adjusting the axes.
mlg_order_full_Eld <- table(datEld@strata$MLG_ID) %>%
  sort() %>%
  data.frame(MLG = paste0("MLG.", names(.)), Count = .)

#Remove MLGs that occur only once
mlg_order_Eld<-mlg_order_full_Eld[mlg_order_full_Eld$Count.Freq!=1,]

setPop(datEld)<-~MLG_ID
datEld_red <- popsub(datEld, sublist=mlg_order_Eld$Count.Var1)

#Checks
is.na(datEld_red@strata$sampling_event)
#You shouldn't have count frequencies = 1
table(datEld_red@strata$MLG_ID) %>%sort() %>%data.frame(MLG = paste0("MLG.", names(.)), Count = .)

# selecting a colour palette and assigning each unique MLG a colour
myPal_Eld <- setNames(sample(funky(length(unique(datEld_red@strata$MLG_ID)))), paste0("MLG.", unique(datEld_red@strata$MLG_ID)))

# Finding all the sampling events in which a respective MLG exists.
mlg_range_Eld <- t(table(datEld_red@strata$MLG_ID, datEld_red@strata$sampling_event))
mlg_range_Eld <- tibble::rownames_to_column(as.data.frame(mlg_range_Eld))
mlg_range_Eld <- mlg_range_Eld[ ,c(3,2,4)]
colnames(mlg_range_Eld) <- c("MLG","sampling_event","Count")
mlg_range_Eld <- subset(mlg_range_Eld, Count > 0)
mlg_range_Eld$MLG <- as.factor(paste("MLG.",mlg_range_Eld$MLG, sep=""))

# setting the order of x axis labels so that reading left to right follows temporal pattern 

mlg_range_Eld$sampling_event <- factor(mlg_range_Eld$sampling_event,
                                   levels = c("2015_spring_bat", "2015_spring_wall","2015_autumn_wall",
                                              "2016_spring_bat", "2016_spring_wall", "2016_autumn_wall",
                                              "2017_spring_bat", "2017_autumn_wall",
                                              "2018_spring_bat", "2018_spring_wall", "2018_autumn_wall",
                                              "2019_spring_bat"))

Sampling_Labels_Eld <- c("2015 spring bat", "2015 spring wall","2015 autumn wall",
                     "2016 spring bat", "2016 spring wall", "2016 autumn wall",
                     "2017 spring bat", "2017 autumn wall",
                     "2018 spring bat", "2018 spring wall", "2018 autumn wall",
                     "2019 spring bat")


## The plot 

(ranges_Eld <- ggplot(mlg_range_Eld, aes(x = sampling_event, y = MLG, group = MLG, color = MLG)) +
    geom_line(size = 1, linetype = 1) +
    geom_point(size = 4,pch=21, aes(fill = MLG)) + 
    scale_color_manual(values = myPal_Eld) +
    scale_fill_manual(values = myPal_Eld) +
    theme_bw(base_size = 16)  +
    theme(axis.text.x = element_text(size=rel(1.2),angle = 90, hjust = 1, vjust = 0.5),
          legend.position = "none",
          plot.margin = unit(c(1, 0, 1, 1), "lines"),
          axis.line = element_line(colour = "black")) +
    scale_y_discrete(limits = mlg_order_Eld$MLG) +
    theme(axis.text.y=element_blank(), 
          axis.ticks.y=element_blank(),
          axis.title.x = element_text(margin = margin(t = 13, r = 0, b = 0, l = 0)))+
    labs(x="", y = "Multilocus genotype")+
    scale_x_discrete(labels= Sampling_Labels_Eld)+
  ggtitle("Eldena")
)

# Creating the bar plot
(bars_Eld <- ggplot(mlg_order_Eld, aes(x = MLG, y = Count.Freq, fill = MLG)) +
    geom_bar(stat = "identity") +
    theme_bw(base_size = 16) +
    scale_y_continuous(expand = c(0, 0), limits = c(0, 92)) + 
    scale_fill_manual(values = myPal_Eld) +
    theme(axis.text.y = element_blank(),
          axis.ticks.y = element_blank(),
          legend.position = "none",
          plot.margin = unit(c(1, 1, 1, 0), "lines"),
          axis.title.y = element_blank(),
          axis.title.x = element_blank())+
    #axis.title.x = element_text(margin = margin(t = 13, r = 0, b = 0, l = 0))) +
    scale_x_discrete(limits = mlg_order_Eld$MLG) +
    coord_flip())

windows(height = 1000, width = 600)
plot_Eld<-plot_grid(ranges_Eld, bars_Eld, align = "h", rel_widths = c(3, 1.2))

      # Number of MLGs shared between bats and walls (first way to calculate it, to double check)

MLGs_Plot <- colnames(t(table(datEld_red@strata$MLG_ID, datEld_red@strata$sampling_event)))

setPop(datEld_red) <-~substrate
head(datEld_red@strata)
datEld_red_bat <- popsub(datEld_red, sublist="bat")
datEld_red_wall <- popsub(datEld_red, sublist="wall")

Bat_plot_1 <- unique(datEld_red_bat@strata[which(datEld_red_bat@strata$MLG_ID %in% MLGs_Plot), ]$MLG_ID)
length(Bat_plot_1)

Wall_plot_1 <- unique(datEld_red_wall@strata[which(datEld_red_wall@strata$MLG_ID %in% MLGs_Plot), ]$MLG_ID)
length(Wall_plot_1)

(length(unique(Bat_plot_1[which(Bat_plot_1 %in% Wall_plot_1)]))/length(MLGs_Plot))*100


#Balabanova

# This creates a table of sorted MLG counts for adjusting the axes.
mlg_order_full_Bal <- table(datBal@strata$MLG_ID) %>%
  sort() %>%
  data.frame(MLG = paste0("MLG.", names(.)), Count = .)

#Remove MLGs that occur only once
mlg_order_Bal<-mlg_order_full_Bal[mlg_order_full_Bal$Count.Freq!=1,]

setPop(datBal)<-~MLG_ID
datBal_red <- popsub(datBal, sublist=mlg_order_Bal$Count.Var1)

#Checks
is.na(datBal_red@strata$sampling_event)
#You shouldn't have count frequencies = 1
table(datBal_red@strata$MLG_ID) %>%sort() %>%data.frame(MLG = paste0("MLG.", names(.)), Count = .)

# selecting a colour palette and assigning each unique MLG a colour
myPal_Bal <- setNames(sample(funky(length(unique(datBal_red@strata$MLG_ID)))), paste0("MLG.", unique(datBal_red@strata$MLG_ID)))

# Finding all the sampling events in which a respective MLG exists.
mlg_range_Bal <- t(table(datBal_red@strata$MLG_ID, datBal_red@strata$sampling_event))
mlg_range_Bal <- tibble::rownames_to_column(as.data.frame(mlg_range_Bal))
mlg_range_Bal <- mlg_range_Bal[ ,c(3,2,4)]
colnames(mlg_range_Bal) <- c("MLG","sampling_event","Count")
mlg_range_Bal <- subset(mlg_range_Bal, Count > 0)
mlg_range_Bal$MLG <- as.factor(paste("MLG.",mlg_range_Bal$MLG, sep=""))

# setting the order of x axis labels so that reading left to right follows temporal pattern 

mlg_range_Bal$sampling_event <- factor(mlg_range_Bal$sampling_event,
                                   levels = c("2015_spring_bat", "2015_spring_wall",
                                              "2017_spring_bat", "2017_spring_wall", "2017_autumn_wall",
                                              "2018_spring_bat", "2018_spring_wall", "2018_autumn_wall",
                                              "2019_spring_bat", "2019_spring_wall"))

Sampling_Labels_Bal <- c("2015 spring bat", "2015 spring wall",
                     "2017 spring bat", "2017 spring wall", "2017 autumn wall",
                     "2018 spring bat", "2018 spring wall", "2018 autumn wall",
                     "2019 spring bat","2019 spring wall" )

## The plot 

(ranges_Bal <- ggplot(mlg_range_Bal, aes(x = sampling_event, y = MLG, group = MLG, color = MLG)) +
    geom_line(size = 1, linetype = 1) +
    geom_point(size = 4,pch=21, aes(fill = MLG)) + 
    scale_color_manual(values = myPal_Bal) +
    scale_fill_manual(values = myPal_Bal) +
    theme_bw(base_size = 16)  +
    theme(axis.text.x = element_text(size=rel(1.2),angle = 90, hjust = 1, vjust = 0.5),
          legend.position = "none",
          plot.margin = unit(c(1, 0, 1, 1), "lines"),
          axis.line = element_line(colour = "black")) +
    scale_y_discrete(limits = mlg_order_Bal$MLG) +
    theme(axis.text.y=element_blank(), 
          axis.ticks.y=element_blank(),
          axis.title.x = element_text(margin = margin(t = 13, r = 0, b = 0, l = 0)))+
    labs(x="", y = "Multilocus genotype")+
    scale_x_discrete(labels= Sampling_Labels_Bal)+
    ggtitle("Balabanova dupka")
)

# Creating the bar plot
(bars_Bal <- ggplot(mlg_order_Bal, aes(x = MLG, y = Count.Freq, fill = MLG)) +
    geom_bar(stat = "identity") +
    theme_bw(base_size = 16) +
    scale_y_continuous(expand = c(0, 0), limits = c(0, 14))+ 
    scale_fill_manual(values = myPal_Bal) +
    theme(axis.text.y = element_blank(),
          axis.ticks.y = element_blank(),
          legend.position = "none",
          plot.margin = unit(c(1, 1, 1, 0), "lines"),
          axis.title.y = element_blank(),
          axis.title.x = element_blank())+
    #axis.title.x = element_text(margin = margin(t = 13, r = 0, b = 0, l = 0))) +
    scale_x_discrete(limits = mlg_order_Bal$MLG) +
    coord_flip())

windows(height = 1000, width = 600)
plot_Bal<-plot_grid(ranges_Bal, bars_Bal, align = "h", rel_widths = c(3, 1.2))

    # Number of MLGs shared between bats and walls (first way to calculate it, to double check)

MLGs_Plot <- colnames(t(table(datBal_red@strata$MLG_ID, datBal_red@strata$sampling_event)))

setPop(datBal_red) <-~substrate
head(datBal_red@strata)
datBal_red_bat <- popsub(datBal_red, sublist="bat")
datBal_red_wall <- popsub(datBal_red, sublist="wall")

length(MLGs_Plot)

Bat_plot_1 <- unique(datBal_red_bat@strata[which(datBal_red_bat@strata$MLG_ID %in% MLGs_Plot), ]$MLG_ID)
length(Bat_plot_1)

Wall_plot_1 <- unique(datBal_red_wall@strata[which(datBal_red_wall@strata$MLG_ID %in% MLGs_Plot), ]$MLG_ID)
length(Wall_plot_1)

(length(unique(Bat_plot_1[which(Bat_plot_1 %in% Wall_plot_1)]))/length(MLGs_Plot))*100

##Ivanova

# This creates a table of sorted MLG counts for adjusting the axes.
mlg_order_full_Iv <- table(datIv@strata$MLG_ID) %>%
  sort() %>%
  data.frame(MLG = paste0("MLG.", names(.)), Count = .)

#Remove MLGs that occur only once
mlg_order_Iv<-mlg_order_full_Iv[mlg_order_full_Iv$Count.Freq!=1,]

setPop(datIv)<-~MLG_ID
datIv_red <- popsub(datIv, sublist=mlg_order_Iv$Count.Var1)

#Checks
is.na(datIv_red@strata$sampling_event)
table(datIv_red@strata$MLG_ID) %>%
  sort() %>%data.frame(MLG = paste0("MLG.", names(.)), Count = .) #You shouldn't have count frequencies = 1

# selecting a colour palette and assigning each unique MLG a colour
myPal_Iv <- setNames(sample(funky(length(unique(datIv_red@strata$MLG_ID)))), paste0("MLG.", unique(datIv_red@strata$MLG_ID)))

# Finding all the sampling events in which a respective MLG exists.
mlg_range_Iv <- t(table(datIv_red@strata$MLG_ID, datIv_red@strata$sampling_event))
mlg_range_Iv <- tibble::rownames_to_column(as.data.frame(mlg_range_Iv))
mlg_range_Iv <- mlg_range_Iv[ ,c(3,2,4)]
colnames(mlg_range_Iv) <- c("MLG","sampling_event","Count")
mlg_range_Iv <- subset(mlg_range_Iv, Count > 0)
mlg_range_Iv$MLG <- as.factor(paste("MLG.",mlg_range_Iv$MLG, sep=""))

# setting the order of x axis labels so that reading left to right follows temporal pattern 

mlg_range_Iv$sampling_event <- factor(mlg_range_Iv$sampling_event,
                                   levels = c("2017_spring_bat", "2017_spring_wall", "2017_autumn_wall",
                                              "2018_spring_bat", "2018_spring_wall", "2018_autumn_wall",
                                              "2019_spring_bat", "2019_spring_wall"))

Sampling_Labels_Iv <- c("2017 spring bat", "2017 spring wall",
                     "2018 spring bat", "2018 autumn wall",
                     "2019 spring bat","2019 spring wall" )

## The plot 

(ranges_Iv <- ggplot(mlg_range_Iv, aes(x = sampling_event, y = MLG, group = MLG, color = MLG)) +
    geom_line(size = 1, linetype = 1) +
    geom_point(size = 4,pch=21, aes(fill = MLG)) + 
    scale_color_manual(values = myPal_Iv) +
    scale_fill_manual(values = myPal_Iv) +
    theme_bw(base_size = 16)  +
    theme(axis.text.x = element_text(size=rel(1.2),angle = 90, hjust = 1, vjust = 0.5),
          legend.position = "none",
          plot.margin = unit(c(1, 0, 1, 1), "lines"),
          axis.line = element_line(colour = "black")) +
    scale_y_discrete(limits = mlg_order_Iv$MLG) +
    theme(axis.text.y=element_blank(), 
          axis.ticks.y=element_blank(),
          axis.title.x = element_text(margin = margin(t = 13, r = 0, b = 0, l = 0)))+
    labs(x="", y = "Multilocus genotype")+
    scale_x_discrete(labels= Sampling_Labels_Iv)+
    ggtitle("Ivanova voda")
)

# Creating the bar plot
(bars_Iv <- ggplot(mlg_order_Iv, aes(x = MLG, y = Count.Freq, fill = MLG)) +
    geom_bar(stat = "identity") +
    theme_bw(base_size = 16) +
    scale_y_continuous(expand = c(0, 0), limits = c(0, 8)) + 
    scale_fill_manual(values = myPal_Iv) +
    theme(axis.text.y = element_blank(),
          axis.ticks.y = element_blank(),
          legend.position = "none",
          plot.margin = unit(c(1, 1, 1, 0), "lines"),
          axis.title.y = element_blank(),
          axis.title.x = element_blank())+
    #axis.title.x = element_text(margin = margin(t = 13, r = 0, b = 0, l = 0))) +
    scale_x_discrete(limits = mlg_order_Iv$MLG) +
    coord_flip())

windows(height = 1000, width = 600)
plot_Iv<-plot_grid(ranges_Iv, bars_Iv, align = "h", rel_widths = c(3, 1.2))


# Number of MLGs shared between bats and walls (first way to calculate it, to double check)

MLGs_Plot <- colnames(t(table(datIv_red@strata$MLG_ID, datIv_red@strata$sampling_event)))

setPop(datIv_red) <-~substrate
head(datIv_red@strata)
datIv_red_bat <- popsub(datIv_red, sublist="bat")
datIv_red_wall <- popsub(datIv_red, sublist="wall")

length(MLGs_Plot)

Bat_plot_1 <- unique(datIv_red_bat@strata[which(datIv_red_bat@strata$MLG_ID %in% MLGs_Plot), ]$MLG_ID)
length(Bat_plot_1)

Wall_plot_1 <- unique(datIv_red_wall@strata[which(datIv_red_wall@strata$MLG_ID %in% MLGs_Plot), ]$MLG_ID)
length(Wall_plot_1)

(length(unique(Bat_plot_1[which(Bat_plot_1 %in% Wall_plot_1)]))/length(MLGs_Plot))*100


#Combine the three plots and save the file
windows(height = 1800, width = 3000)
plot_grid(plot_Bal, plot_Iv, plot_Eld, align = "h", nrow = 1)
ggsave("All-sites_year_seas_dup20220120-subsetSSIs.jpg", dpi=600)

#===============================================#
#### Calculate the percentage of shared MLGs ####
#===============================================#

#Start with the genind objects datBal_red, datIv_red, and datEld_red created in the previous section

#Shared MLGs between sampling seasons

#Balabanova
MLG_between_Bal_seas <- table(datBal_red@strata$MLG_ID, datBal_red@strata$year_seas) 
MLG_between_Bal_seas[MLG_between_Bal_seas > 0] <- 1 

MLG_shared_Bal_seas <- rowSums(MLG_between_Bal_seas) # sums up presence of MLGs at sites -> output > 1 shows it is shared
MLG_shared_Bal_seas <- MLG_shared_Bal_seas[sapply(MLG_shared_Bal_seas, max) > 1] # list of shared MLGs
MLG_shared_Bal_seas <- as.data.frame(MLG_shared_Bal_seas) %>% row.names() # MLG_IDs which are shared

length(unique(datBal_red@strata$MLG_ID)) # total number of duplicated MLGs
length(MLG_shared_Bal_seas) #total number of shared MLGs
percent_Bal_seas<-length(MLG_shared_Bal_seas)/(length(unique(datBal_red@strata$MLG_ID))/100) # percentage shared MLGs
percent_Bal_seas

#Ivanova
MLG_between_Iv_seas <- table(datIv_red@strata$MLG_ID, datIv_red@strata$year_seas) 
MLG_between_Iv_seas[MLG_between_Iv_seas > 0] <- 1 

MLG_shared_Iv_seas <- rowSums(MLG_between_Iv_seas) # sums up presence of MLGs at sites -> output > 1 shows it is shared
MLG_shared_Iv_seas <- MLG_shared_Iv_seas[sapply(MLG_shared_Iv_seas, max) > 1] # list of shared MLGs
MLG_shared_Iv_seas <- as.data.frame(MLG_shared_Iv_seas) %>% row.names() # MLG_IDs which are shared

length(unique(datIv_red@strata$MLG_ID)) # total number of duplicated MLGs
length(MLG_shared_Iv_seas) #total number of shared MLGs
percent_Iv_seas<-length(MLG_shared_Iv_seas)/(length(unique(datIv_red@strata$MLG_ID))/100) # percentage shared MLGs
percent_Iv_seas

#Eldena
MLG_between_Eld_seas <- table(datEld_red@strata$MLG_ID, datEld_red@strata$year_seas) 
MLG_between_Eld_seas[MLG_between_Eld_seas > 0] <- 1 

MLG_shared_Eld_seas <- rowSums(MLG_between_Eld_seas) # sums up presence of MLGs at sites -> output > 1 shows it is shared
MLG_shared_Eld_seas <- MLG_shared_Eld_seas[sapply(MLG_shared_Eld_seas, max) > 1] # list of shared MLGs
MLG_shared_Eld_seas <- as.data.frame(MLG_shared_Eld_seas) %>% row.names() # MLG_IDs which are shared

length(unique(datEld_red@strata$MLG_ID)) # total number of duplicated MLGs
length(MLG_shared_Eld_seas) #total number of shared MLGs
percent_Eld_seas<-length(MLG_shared_Eld_seas)/(length(unique(datEld_red@strata$MLG_ID))/100) # percentage shared MLGs
percent_Eld_seas


#Shared MLGs between substrates (bats and walls)

#Balabanova
MLG_between_Bal_subs <- table(datBal_red@strata$MLG_ID, datBal_red@strata$substrate) 
MLG_between_Bal_subs[MLG_between_Bal_subs > 0] <- 1 

MLG_shared_Bal_subs <- rowSums(MLG_between_Bal_subs) # sums up presence of MLGs at sites -> output > 1 shows it is shared
MLG_shared_Bal_subs <- MLG_shared_Bal_subs[sapply(MLG_shared_Bal_subs, max) > 1] # list of shared MLGs
MLG_shared_Bal_subs <- as.data.frame(MLG_shared_Bal_subs) %>% row.names() # MLG_IDs which are shared

length(unique(datBal_red@strata$MLG_ID)) # total number of duplicated MLGs
length(MLG_shared_Bal_subs) #total number of shared MLGs
percent_Bal_subs<-length(MLG_shared_Bal_subs)/(length(unique(datBal_red@strata$MLG_ID))/100) # percentage shared MLGs
percent_Bal_subs

#Ivanova
MLG_between_Iv_subs <- table(datIv_red@strata$MLG_ID, datIv_red@strata$substrate) 
MLG_between_Iv_subs[MLG_between_Iv_subs > 0] <- 1 

MLG_shared_Iv_subs <- rowSums(MLG_between_Iv_subs) # sums up presence of MLGs at sites -> output > 1 shows it is shared
MLG_shared_Iv_subs <- MLG_shared_Iv_subs[sapply(MLG_shared_Iv_subs, max) > 1] # list of shared MLGs
MLG_shared_Iv_subs <- as.data.frame(MLG_shared_Iv_subs) %>% row.names() # MLG_IDs which are shared

length(unique(datIv_red@strata$MLG_ID)) # total number of duplicated MLGs
length(MLG_shared_Iv_subs) #total number of shared MLGs
percent_Iv_subs<-length(MLG_shared_Iv_subs)/(length(unique(datIv_red@strata$MLG_ID))/100) # percentage shared MLGs
percent_Iv_subs

#Eldena
MLG_between_Eld_subs <- table(datEld_red@strata$MLG_ID, datEld_red@strata$substrate) 
MLG_between_Eld_subs[MLG_between_Eld_subs > 0] <- 1 

MLG_shared_Eld_subs <- rowSums(MLG_between_Eld_subs) # sums up presence of MLGs at sites -> output > 1 shows it is shared
MLG_shared_Eld_subs <- MLG_shared_Eld_subs[sapply(MLG_shared_Eld_subs, max) > 1] # list of shared MLGs
MLG_shared_Eld_subs <- as.data.frame(MLG_shared_Eld_subs) %>% row.names() # MLG_IDs which are shared

length(unique(datEld_red@strata$MLG_ID)) # total number of duplicated MLGs
length(MLG_shared_Eld_subs) #total number of shared MLGs
percent_Eld_subs<-length(MLG_shared_Eld_subs)/(length(unique(datEld_red@strata$MLG_ID))/100) # percentage shared MLGs
percent_Eld_subs


#Shared MLGs between rooms

#Balabanova
MLG_between_Bal_room <- table(datBal_red@strata$MLG_ID, datBal_red@strata$room) 
MLG_between_Bal_room [MLG_between_Bal_room  > 0] <- 1 

MLG_shared_Bal_room  <- rowSums(MLG_between_Bal_room ) # sums up presence of MLGs at sites -> output > 1 shows it is shared
MLG_shared_Bal_room  <- MLG_shared_Bal_room [sapply(MLG_shared_Bal_room , max) > 1] # list of shared MLGs
MLG_shared_Bal_room  <- as.data.frame(MLG_shared_Bal_room ) %>% row.names() # MLG_IDs which are shared

length(unique(datBal_red@strata$MLG_ID)) # total number of duplicated MLGs
length(MLG_shared_Bal_room ) #total number of shared MLGs
percent_Bal_room <-length(MLG_shared_Bal_room )/(length(unique(datBal_red@strata$MLG_ID))/100) # percentage shared MLGs
percent_Bal_room 

#Ivanova
MLG_between_Iv_room  <- table(datIv_red@strata$MLG_ID, datIv_red@strata$room) 
MLG_between_Iv_room [MLG_between_Iv_room  > 0] <- 1 

MLG_shared_Iv_room  <- rowSums(MLG_between_Iv_room ) # sums up presence of MLGs at sites -> output > 1 shows it is shared
MLG_shared_Iv_room  <- MLG_shared_Iv_room [sapply(MLG_shared_Iv_room , max) > 1] # list of shared MLGs
MLG_shared_Iv_room  <- as.data.frame(MLG_shared_Iv_room) %>% row.names() # MLG_IDs which are shared

length(unique(datIv_red@strata$MLG_ID)) # total number of duplicated MLGs
length(MLG_shared_Iv_room ) #total number of shared MLGs
percent_Iv_room <-length(MLG_shared_Iv_room)/(length(unique(datIv_red@strata$MLG_ID))/100) # percentage shared MLGs
percent_Iv_room 

#Eldena
MLG_between_Eld_room  <- table(datEld_red@strata$MLG_ID, datEld_red@strata$room) 
MLG_between_Eld_room [MLG_between_Eld_room  > 0] <- 1 

MLG_shared_Eld_room  <- rowSums(MLG_between_Eld_room ) # sums up presence of MLGs at sites -> output > 1 shows it is shared
MLG_shared_Eld_room  <- MLG_shared_Eld_room [sapply(MLG_shared_Eld_room , max) > 1] # list of shared MLGs
MLG_shared_Eld_room  <- as.data.frame(MLG_shared_Eld_room ) %>% row.names() # MLG_IDs which are shared

length(unique(datEld_red@strata$MLG_ID)) # total number of duplicated MLGs
length(MLG_shared_Eld_room) #total number of shared MLGs
percent_Eld_room <-length(MLG_shared_Eld_room)/(length(unique(datEld_red@strata$MLG_ID))/100) # percentage shared MLGs
percent_Eld_room 


##View the results together
#across year_seas
percent_Bal_seas
percent_Iv_seas
percent_Eld_seas
#between rooms
percent_Bal_room
percent_Iv_room
percent_Eld_room
#between bats and walls
percent_Bal_subs
percent_Iv_subs
percent_Eld_subs


#===============================================================================#
#### Genotypic diversity and mating types per swab: Table 2 and Supplement 3 ####
#===============================================================================#

##MLGs per swab

Eld_b<-EldbatF%>%group_by(sample)%>%count(n_distinct(MLG_ID))
Eld_w<-EldwallF%>%group_by(sample)%>%count(n_distinct(MLG_ID))

Bal_b<-BalbatF%>%group_by(sample)%>%count(n_distinct(MLG_ID))
Bal_w<-BalwallF%>%group_by(sample)%>%count(n_distinct(MLG_ID))

Iv_b<-IvbatF%>%group_by(sample)%>%count(n_distinct(MLG_ID))
Iv_w<-IvwallF%>%group_by(sample)%>%count(n_distinct(MLG_ID))

#Calculate Ratio (G-1)/(N-1), where G is the number of MLGs and N is the number of SSIs, per swab

#Bat samples in Balabanova
colnames(Bal_b)<-c("sample", "G", "N")
Bal_b$Hexp<-(Bal_b$G-1)/(Bal_b$N-1)
Bal_b_clean<-Bal_b[Bal_b$Hexp!="NaN",]
mean(Bal_b_clean$Hexp) # for Table 2
#Wall samples in Balabanova
colnames(Bal_w)<-c("sample", "G", "N")
Bal_w$Hexp<-(Bal_w$G-1)/(Bal_w$N-1)
Bal_w_clean<-Bal_w[Bal_w$Hexp!="NaN",]
mean(Bal_w_clean$Hexp) # for Table 2

#Bat samples in Ivanova
colnames(Iv_b)<-c("sample", "G", "N")
Iv_b$Hexp<-(Iv_b$G-1)/(Iv_b$N-1)
Iv_b_clean<-Iv_b[Iv_b$Hexp!="NaN",]
mean(Iv_b_clean$Hexp) # for Table 2
#Wall samples in Ivanova
colnames(Iv_w)<-c("sample", "G", "N")
Iv_w$Hexp<-(Iv_w$G-1)/(Iv_w$N-1)
Iv_w_clean<-Iv_w[Iv_w$Hexp!="NaN",]
mean(Iv_w_clean$Hexp) # for Table 2

#Bat samples in Eldena
colnames(Eld_b)<-c("sample", "G", "N")
Eld_b$Hexp<-(Eld_b$G-1)/(Eld_b$N-1)
Eld_b_clean<-Eld_b[Eld_b$Hexp!="NaN",]
mean(Eld_b_clean$Hexp) # for Table 2
#Wall samples in Eldena
colnames(Eld_w)<-c("sample", "G", "N")
Eld_w$Hexp<-(Eld_w$G-1)/(Eld_w$N-1)
Eld_w_clean<-Eld_w[Eld_w$Hexp!="NaN",] #remove missing values
mean(Eld_w_clean$Hexp) # for Table 2


#=================================================================================================================#
#### Permutation test to calculate genotypic diversity and mating types per swab using exactly 3 SSIs per swab ####
#=================================================================================================================#

#Remove swabs that have given less than 3 SSIs

#Eldena
EldbatF3 <- data.frame(table(EldbatF$labNo))
EldbatF$Rows <- EldbatF$labNo %in% EldbatF3[EldbatF3$Freq > 2,1]
EldbatF3_red <- subset(EldbatF, Rows==TRUE)
nrow(EldbatF3_red) #number of remaining SSI
nrow(EldbatF)

#Balabanova
BalbatF3 <- data.frame(table(BalbatF$labNo))
BalbatF$Rows <- BalbatF$labNo %in% BalbatF3[BalbatF3$Freq > 2,1]
BalbatF3_red <- subset(BalbatF, Rows==TRUE)
nrow(BalbatF3_red) #number of remaining SSI
nrow(BalbatF)

#Ivanova
IvbatF3 <- data.frame(table(IvbatF$labNo))
IvbatF$Rows <- IvbatF$labNo %in% IvbatF3[IvbatF3$Freq > 2,1]
IvbatF3_red <- subset(IvbatF, Rows==TRUE)
nrow(IvbatF3_red) #number of remaining SSI
nrow(IvbatF)

##Permutation test

bat_div <- as.data.frame(matrix( ,nrow=1000, ncol=7))
colnames(bat_div) <- c("run", "divBal", "divIv", "divEld", "matBal", "matIv", "matEld")

set.seed(837)

for (p in 1:1000) { 
  
  Res1_Bal_B <- NULL  # resetting before the start of each new p
  Res2_Bal_B <- NULL

  Res1_Iv_B <- NULL  
  Res2_Iv_B <- NULL
  
  Res1_Eld_B <- NULL
  Res2_Eld_B <- NULL

  
  #Selecting 3 isolates per sample for bats in Balabanova dupka
  Res1_Bal_B <- BalbatF3_red[sample(nrow(BalbatF3_red)),] # mix the dataset to get an even distribition of picked isolates not always the first entry per swab
  Res1_Bal_B  <- Res1_Bal_B  %>% group_by(sample) 
  Res2_Bal_B  <- Res1_Bal_B  %>% dplyr::slice(1:3)  # picks 3 isolates per sample
  Res2_Bal_B  <- as.data.frame(Res2_Bal_B) 
  
  #Selecting 3 isolates per sample for bats in Ivanova voda
  Res1_Iv_B <- IvbatF3_red[sample(nrow(IvbatF3_red)),] # mix the dataset to get an even distribition of picked isolates not always the first entry per swab
  Res1_Iv_B  <- Res1_Iv_B  %>% group_by(sample) 
  Res2_Iv_B  <- Res1_Iv_B  %>% dplyr::slice(1:3)  # picks 3 isolates per sample
  Res2_Iv_B  <- as.data.frame(Res2_Iv_B)
  
  #Selecting 3 isolates per sample for bats in Eldena
  Res1_Eld_B <- EldbatF3_red[sample(nrow(EldbatF3_red)),] # mix the dataset to get an even distribition of picked isolates not always the first entry per swab
  Res1_Eld_B  <- Res1_Eld_B  %>% group_by(sample) 
  Res2_Eld_B  <- Res1_Eld_B  %>% dplyr::slice(1:3)  # picks 3 isolates per sample
  Res2_Eld_B  <- as.data.frame(Res2_Eld_B)
  
  #Get the percentage of genetically diverse infections in Balabanova
  Balbatdiv <- Res2_Bal_B%>%group_by(sample)%>%count(n_distinct(MLG_ID))
  Balbatdiv_sub<-Balbatdiv[Balbatdiv$`n_distinct(MLG_ID)`!=1,]
  Balbatdiv_percent<-(nrow(Balbatdiv_sub))/(nrow(Balbatdiv))*100
  
  #Get the percentage of genetically diverse infections in Ivanova
  Ivbatdiv <- Res2_Iv_B%>%group_by(sample)%>%count(n_distinct(MLG_ID))
  Ivbatdiv_sub<-Ivbatdiv[Ivbatdiv$`n_distinct(MLG_ID)`!=1,]
  Ivbatdiv_percent<-(nrow(Ivbatdiv_sub))/(nrow(Ivbatdiv))*100
  
  #Get the percentage of genetically diverse infections in Eldena
  Eldbatdiv <- Res2_Eld_B%>%group_by(sample)%>%count(n_distinct(MLG_ID))
  Eldbatdiv_sub<-Eldbatdiv[Eldbatdiv$`n_distinct(MLG_ID)`!=1,]
  Eldbatdiv_percent<-(nrow(Eldbatdiv_sub))/(nrow(Eldbatdiv))*100
  
  #Chech how many of the samples have two mating types in Balabanova
  Balbatmat<-Res2_Bal_B%>%group_by(sample)%>%count(n_distinct(mtype))
  Balbatmat_sub<-Balbatmat[Balbatmat$`n_distinct(mtype)`=="2",]
  Balbatmat_percent<-(nrow(Balbatmat_sub))/(nrow(Balbatmat))*100
  
  #Chech how many of the samples have two mating types in Ivanova
  Ivbatmat<-Res2_Iv_B%>%group_by(sample)%>%count(n_distinct(mtype))
  Ivbatmat_sub<-Ivbatmat[Ivbatmat$`n_distinct(mtype)`=="2",]
  Ivbatmat_percent<-(nrow(Ivbatmat_sub))/(nrow(Ivbatmat))*100
  
  #Chech how many of the samples have two mating types in Eldena
  Eldbatmat<-Res2_Eld_B%>%group_by(sample)%>%count(n_distinct(mtype))
  Eldbatmat_sub<-Eldbatmat[Eldbatmat$`n_distinct(mtype)`=="2",]
  Eldbatmat_percent<-(nrow(Eldbatmat_sub))/(nrow(Eldbatmat))*100
  
  #Put results in the table
  bat_div[p,1]<-p
  bat_div[p,2]<-Balbatdiv_percent
  bat_div[p,3]<-Ivbatdiv_percent
  bat_div[p,4]<-Eldbatdiv_percent
  bat_div[p,5]<-Balbatmat_percent
  bat_div[p,6]<-Ivbatmat_percent
  bat_div[p,7]<-Eldbatmat_percent
  
}

View(bat_div)
sapply(bat_div, mean)


#### Supplement 2A: number of swabs, SSIs, and MLGs per sampling season and substrate ####
#======================================================================================#


#Calculating the total number of SSIs
EldSSI<-datEldF%>%group_by(year_seas)%>%count(n_distinct(cult_ID)) #SSIs total
EldSSI<-EldSSI[,1:2]
colnames(EldSSI)<-c("Sampling season", "Total SSIs")

#Calculating the number of SSIs from bat samples
EldBSSI<-EldbatF%>%group_by(year_seas)%>%count(n_distinct(cult_ID)) #SSIs from bat samples
EldBSSI<-EldBSSI[,1:2]
colnames(EldBSSI)<-c("Sampling season", "Bat SSIs")

#Calculating the number of SSIs from wall samples
EldWSSI<-EldwallF%>%group_by(year_seas)%>%count(n_distinct(cult_ID)) #SSIs from wall samples
EldWSSI<-EldWSSI[,1:2]
colnames(EldWSSI)<-c("Sampling season", "Wall SSIs")

#Merging the tables
EldAllSSI1<-merge(EldSSI, EldBSSI, by = "Sampling season", all = TRUE)
EldAllSSI<-merge(EldAllSSI1, EldWSSI, by = "Sampling season", all = TRUE)
#View(EldAllSSI)

#Calculating the total number of swabs
Eldsamp<-datEldF%>%group_by(year_seas)%>%count(n_distinct(sample)) #swabs total
Eldsamp<-Eldsamp[,1:2]
colnames(Eldsamp)<-c("Sampling season", "Total swabs")

#Calculating the number of swabs from bat samples
EldBsamp<-EldbatF%>%group_by(year_seas)%>%count(n_distinct(sample)) #swabs from bats
EldBsamp<-EldBsamp[,1:2]
colnames(EldBsamp)<-c("Sampling season", "Bat swabs")

#Calculating the number of swabs from wall samples
EldWsamp<-EldwallF%>%group_by(year_seas)%>%count(n_distinct(sample)) #swabs from walls
EldWsamp<-EldWsamp[,1:2]
colnames(EldWsamp)<-c("Sampling season", "Wall swabs")

#Merging the tables
EldAllsamp1<-merge(Eldsamp, EldBsamp, by = "Sampling season", all = TRUE)
EldAllsamp<-merge(EldAllsamp1, EldWsamp, by = "Sampling season", all = TRUE)
#View(EldAllsamp)

#Calculating the total number of MLGs
Eldmlg<-datEldF%>%group_by(year_seas)%>%count(n_distinct(MLG_ID)) #swabs total
Eldmlg<-Eldmlg[,1:2]
colnames(Eldmlg)<-c("Sampling season", "Total MLGs")

#Calculating the number of MLGs from bat samples
EldBmlg<-EldbatF%>%group_by(year_seas)%>%count(n_distinct(MLG_ID)) #swabs from bats
EldBmlg<-EldBmlg[,1:2]
colnames(EldBmlg)<-c("Sampling season", "Bat MLGs")

#Calculating the number of MLGs from wall samples
EldWmlg<-EldwallF%>%group_by(year_seas)%>%count(n_distinct(MLG_ID)) #swabs from walls
EldWmlg<-EldWmlg[,1:2]
colnames(EldWmlg)<-c("Sampling season", "Wall MLGs")

#Merging the tables
EldAllmlg1<-merge(Eldmlg, EldBmlg, by = "Sampling season", all = TRUE)
EldAllmlg<-merge(EldAllmlg1, EldWmlg, by = "Sampling season", all = TRUE)
#View(EldAllmlg)

#merging the merged tables
EldSummary1<-merge(EldAllsamp, EldAllSSI, by ="Sampling season", all = TRUE, sort = FALSE)
EldSummary<-merge(EldSummary1, EldAllmlg, by ="Sampling season", all = TRUE, sort = FALSE)
#View(EldSummary)
#write.csv(EldSummary, "EldSummary.csv")

########## Balabanova dupka


#Calculating the total number of SSIs
BalSSI<-datBalF%>%group_by(year_seas)%>%count(n_distinct(cult_ID)) #SSIs total
BalSSI<-BalSSI[,1:2]
colnames(BalSSI)<-c("Sampling season", "Total SSIs")

#Calculating the number of SSIs from bat samples
BalBSSI<-BalbatF%>%group_by(year_seas)%>%count(n_distinct(cult_ID)) #SSIs from bat samples
BalBSSI<-BalBSSI[,1:2]
colnames(BalBSSI)<-c("Sampling season", "Bat SSIs")

#Calculating the number of SSIs from wall samples
BalWSSI<-BalwallF%>%group_by(year_seas)%>%count(n_distinct(cult_ID)) #SSIs from wall samples
BalWSSI<-BalWSSI[,1:2]
colnames(BalWSSI)<-c("Sampling season", "Wall SSIs")

#Merging the tables
BalAllSSI1<-merge(BalSSI, BalBSSI, by = "Sampling season", all = TRUE)
BalAllSSI<-merge(BalAllSSI1, BalWSSI, by = "Sampling season", all = TRUE, sort = FALSE)
#View(BalAllSSI)

#Calculating the total number of swabs
Balsamp<-datBalF%>%group_by(year_seas)%>%count(n_distinct(sample)) #swabs total
Balsamp<-Balsamp[,1:2]
colnames(Balsamp)<-c("Sampling season", "Total swabs")

#Calculating the number of swabs from bat samples
BalBsamp<-BalbatF%>%group_by(year_seas)%>%count(n_distinct(sample)) #swabs from bats
BalBsamp<-BalBsamp[,1:2]
colnames(BalBsamp)<-c("Sampling season", "Bat swabs")

#Calculating the number of swabs from wall samples
BalWsamp<-BalwallF%>%group_by(year_seas)%>%count(n_distinct(sample)) #swabs from walls
BalWsamp<-BalWsamp[,1:2]
colnames(BalWsamp)<-c("Sampling season", "Wall swabs")

#Merging the tables
BalAllsamp1<-merge(Balsamp, BalBsamp, by = "Sampling season", all = TRUE)
BalAllsamp<-merge(BalAllsamp1, BalWsamp, by = "Sampling season", all = TRUE, sort = FALSE)
#View(BalAllsamp)

#Calculating the total number of MLGs
Balmlg<-datBalF%>%group_by(year_seas)%>%count(n_distinct(MLG_ID)) #swabs total
Balmlg<-Balmlg[,1:2]
colnames(Balmlg)<-c("Sampling season", "Total MLGs")

#Calculating the number of MLGs from bat samples
BalBmlg<-BalbatF%>%group_by(year_seas)%>%count(n_distinct(MLG_ID)) #swabs from bats
BalBmlg<-BalBmlg[,1:2]
colnames(BalBmlg)<-c("Sampling season", "Bat MLGs")

#Calculating the number of MLGs from wall samples
BalWmlg<-BalwallF%>%group_by(year_seas)%>%count(n_distinct(MLG_ID)) #swabs from walls
BalWmlg<-BalWmlg[,1:2]
colnames(BalWmlg)<-c("Sampling season", "Wall MLGs")

#Merging the tables
BalAllmlg1<-merge(Balmlg, BalBmlg, by = "Sampling season", all = TRUE)
BalAllmlg<-merge(BalAllmlg1, BalWmlg, by = "Sampling season", all = TRUE, sort = FALSE)
#View(BalAllmlg)

#merging the merged tables
BalSummary1<-merge(BalAllsamp, BalAllSSI, by ="Sampling season", all = TRUE, sort = FALSE)
BalSummary<-merge(BalSummary1, BalAllmlg, by ="Sampling season", all = TRUE, sort = FALSE)
#View(BalSummary)
#write.csv(BalSummary, "BalSummary.csv")

######################## Ivanova voda


#Calculating the total number of SSIs
IvSSI<-datIvF%>%group_by(year_seas)%>%count(n_distinct(cult_ID)) #SSIs total
IvSSI<-IvSSI[,1:2]
colnames(IvSSI)<-c("Sampling season", "Total SSIs")

#Calculating the number of SSIs from bat samples
IvBSSI<-IvbatF%>%group_by(year_seas)%>%count(n_distinct(cult_ID)) #SSIs from bat samples
IvBSSI<-IvBSSI[,1:2]
colnames(IvBSSI)<-c("Sampling season", "Bat SSIs")

#Calculating the number of SSIs from wall samples
IvWSSI<-IvwallF%>%group_by(year_seas)%>%count(n_distinct(cult_ID)) #SSIs from wall samples
IvWSSI<-IvWSSI[,1:2]
colnames(IvWSSI)<-c("Sampling season", "Wall SSIs")

#Merging the tables
IvAllSSI1<-merge(IvSSI, IvBSSI, by = "Sampling season", all = TRUE)
IvAllSSI<-merge(IvAllSSI1, IvWSSI, by = "Sampling season", all = TRUE, sort = FALSE)
#View(IvAllSSI)

#Calculating the total number of swabs
Ivsamp<-datIvF%>%group_by(year_seas)%>%count(n_distinct(sample)) #swabs total
Ivsamp<-Ivsamp[,1:2]
colnames(Ivsamp)<-c("Sampling season", "Total swabs")

#Calculating the number of swabs from bat samples
IvBsamp<-IvbatF%>%group_by(year_seas)%>%count(n_distinct(sample)) #swabs from bats
IvBsamp<-IvBsamp[,1:2]
colnames(IvBsamp)<-c("Sampling season", "Bat swabs")

#Calculating the number of swabs from wall samples
IvWsamp<-IvwallF%>%group_by(year_seas)%>%count(n_distinct(sample)) #swabs from walls
IvWsamp<-IvWsamp[,1:2]
colnames(IvWsamp)<-c("Sampling season", "Wall swabs")

#Merging the tables
IvAllsamp1<-merge(Ivsamp, IvBsamp, by = "Sampling season", all = TRUE)
IvAllsamp<-merge(IvAllsamp1, IvWsamp, by = "Sampling season", all = TRUE, sort = FALSE)
#View(IvAllsamp)

#Calculating the total number of MLGs
Ivmlg<-datIvF%>%group_by(year_seas)%>%count(n_distinct(MLG_ID)) #swabs total
Ivmlg<-Ivmlg[,1:2]
colnames(Ivmlg)<-c("Sampling season", "Total MLGs")

#Calculating the number of MLGs from bat samples
IvBmlg<-IvbatF%>%group_by(year_seas)%>%count(n_distinct(MLG_ID)) #swabs from bats
IvBmlg<-IvBmlg[,1:2]
colnames(IvBmlg)<-c("Sampling season", "Bat MLGs")

#Calculating the number of MLGs from wall samples
IvWmlg<-IvwallF%>%group_by(year_seas)%>%count(n_distinct(MLG_ID)) #swabs from walls
IvWmlg<-IvWmlg[,1:2]
colnames(IvWmlg)<-c("Sampling season", "Wall MLGs")

#Merging the tables
IvAllmlg1<-merge(Ivmlg, IvBmlg, by = "Sampling season", all = TRUE)
IvAllmlg<-merge(IvAllmlg1, IvWmlg, by = "Sampling season", all = TRUE, sort = FALSE)
#View(IvAllmlg)

#merging the merged tables
IvSummary1<-merge(IvAllsamp, IvAllSSI, by ="Sampling season", all = TRUE, sort = FALSE)
IvSummary<-merge(IvSummary1, IvAllmlg, by ="Sampling season", all = TRUE, sort = FALSE)
#View(IvSummary)
#write.csv(IvSummary, "IvSummary.csv")

full_summary<-rbind(BalSummary, IvSummary, EldSummary)
View(full_summary)
write.csv(full_summary, "FullSeasonSummary.csv")

#### Supplement 2B:number of swabs, SSIs, and MLGs per room and substrate ####

############Eldena

#Calculating the total number of SSIs
EldSSI<-datEldF%>%group_by(room)%>%count(n_distinct(cult_ID)) #SSIs total
EldSSI<-EldSSI[,1:2]
colnames(EldSSI)<-c("Room", "Total SSIs")

#Calculating the number of SSIs from bat samples
EldbatF<-datEldF[datEldF$substrate=="bat",] 
EldBSSI<-EldbatF%>%group_by(room)%>%count(n_distinct(cult_ID)) #SSIs from bat samples
EldBSSI<-EldBSSI[,1:2]
colnames(EldBSSI)<-c("Room", "Bat SSIs")

#Calculating the number of SSIs from wall samples
EldwallF<-datEldF[datEldF$substrate=="wall",] 
EldWSSI<-EldwallF%>%group_by(room)%>%count(n_distinct(cult_ID)) #SSIs from wall samples
EldWSSI<-EldWSSI[,1:2]
colnames(EldWSSI)<-c("Room", "Wall SSIs")

#Merging the tables
EldAllSSI1<-merge(EldSSI, EldBSSI, by = "Room", all = TRUE)
EldAllSSI<-merge(EldAllSSI1, EldWSSI, by = "Room", all = TRUE)
#View(EldAllSSI)

#Calculating the total number of swabs
Eldsamp<-datEldF%>%group_by(room)%>%count(n_distinct(sample)) #swabs total
Eldsamp<-Eldsamp[,1:2]
colnames(Eldsamp)<-c("Room", "Total swabs")

#Calculating the number of swabs from bat samples
EldBsamp<-EldbatF%>%group_by(room)%>%count(n_distinct(sample)) #swabs from bats
EldBsamp<-EldBsamp[,1:2]
colnames(EldBsamp)<-c("Room", "Bat swabs")

#Calculating the number of swabs from wall samples
EldWsamp<-EldwallF%>%group_by(room)%>%count(n_distinct(sample)) #swabs from walls
EldWsamp<-EldWsamp[,1:2]
colnames(EldWsamp)<-c("Room", "Wall swabs")

#Merging the tables
EldAllsamp1<-merge(Eldsamp, EldBsamp, by = "Room", all = TRUE)
EldAllsamp<-merge(EldAllsamp1, EldWsamp, by = "Room", all = TRUE)
#View(EldAllsamp)

#Calculating the total number of MLGs
Eldmlg<-datEldF%>%group_by(room)%>%count(n_distinct(MLG_ID)) #swabs total
Eldmlg<-Eldmlg[,1:2]
colnames(Eldmlg)<-c("Room", "Total MLGs")

#Calculating the number of MLGs from bat samples
EldBmlg<-EldbatF%>%group_by(room)%>%count(n_distinct(MLG_ID)) #swabs from bats
EldBmlg<-EldBmlg[,1:2]
colnames(EldBmlg)<-c("Room", "Bat MLGs")

#Calculating the number of MLGs from wall samples
EldWmlg<-EldwallF%>%group_by(room)%>%count(n_distinct(MLG_ID)) #swabs from walls
EldWmlg<-EldWmlg[,1:2]
colnames(EldWmlg)<-c("Room", "Wall MLGs")

#Merging the tables
EldAllmlg1<-merge(Eldmlg, EldBmlg, by = "Room", all = TRUE)
EldAllmlg<-merge(EldAllmlg1, EldWmlg, by = "Room", all = TRUE)
#View(EldAllmlg)

#merging the merged tables
EldSummary1<-merge(EldAllsamp, EldAllSSI, by ="Room", all = TRUE, sort = FALSE)
EldSummary<-merge(EldSummary1, EldAllmlg, by ="Room", all = TRUE, sort = FALSE)
#View(EldSummary)
#write.csv(EldSummary, "EldSummaryRoom.csv")

########## Balabanova dupka

#Calculating the total number of SSIs
BalSSI<-datBalF%>%group_by(room)%>%count(n_distinct(cult_ID)) #SSIs total
BalSSI<-BalSSI[,1:2]
colnames(BalSSI)<-c("Room", "Total SSIs")

#Calculating the number of SSIs from bat samples
BalbatF<-datBalF[datBalF$substrate=="bat",] 
BalBSSI<-BalbatF%>%group_by(room)%>%count(n_distinct(cult_ID)) #SSIs from bat samples
BalBSSI<-BalBSSI[,1:2]
colnames(BalBSSI)<-c("Room", "Bat SSIs")

#Calculating the number of SSIs from wall samples
BalwallF<-datBalF[datBalF$substrate=="wall",] 
BalWSSI<-BalwallF%>%group_by(room)%>%count(n_distinct(cult_ID)) #SSIs from wall samples
BalWSSI<-BalWSSI[,1:2]
colnames(BalWSSI)<-c("Room", "Wall SSIs")

#Merging the tables
BalAllSSI1<-merge(BalSSI, BalBSSI, by = "Room", all = TRUE)
BalAllSSI<-merge(BalAllSSI1, BalWSSI, by = "Room", all = TRUE, sort = FALSE)
#View(BalAllSSI)

#Calculating the total number of swabs
Balsamp<-datBalF%>%group_by(room)%>%count(n_distinct(sample)) #swabs total
Balsamp<-Balsamp[,1:2]
colnames(Balsamp)<-c("Room", "Total swabs")

#Calculating the number of swabs from bat samples
BalBsamp<-BalbatF%>%group_by(room)%>%count(n_distinct(sample)) #swabs from bats
BalBsamp<-BalBsamp[,1:2]
colnames(BalBsamp)<-c("Room", "Bat swabs")

#Calculating the number of swabs from wall samples
BalWsamp<-BalwallF%>%group_by(room)%>%count(n_distinct(sample)) #swabs from walls
BalWsamp<-BalWsamp[,1:2]
colnames(BalWsamp)<-c("Room", "Wall swabs")

#Merging the tables
BalAllsamp1<-merge(Balsamp, BalBsamp, by = "Room", all = TRUE)
BalAllsamp<-merge(BalAllsamp1, BalWsamp, by = "Room", all = TRUE, sort = FALSE)
#View(BalAllsamp)

#Calculating the total number of MLGs
Balmlg<-datBalF%>%group_by(room)%>%count(n_distinct(MLG_ID)) #swabs total
Balmlg<-Balmlg[,1:2]
colnames(Balmlg)<-c("Room", "Total MLGs")

#Calculating the number of MLGs from bat samples
BalBmlg<-BalbatF%>%group_by(room)%>%count(n_distinct(MLG_ID)) #swabs from bats
BalBmlg<-BalBmlg[,1:2]
colnames(BalBmlg)<-c("Room", "Bat MLGs")

#Calculating the number of MLGs from wall samples
BalWmlg<-BalwallF%>%group_by(room)%>%count(n_distinct(MLG_ID)) #swabs from walls
BalWmlg<-BalWmlg[,1:2]
colnames(BalWmlg)<-c("Room", "Wall MLGs")

#Merging the tables
BalAllmlg1<-merge(Balmlg, BalBmlg, by = "Room", all = TRUE)
BalAllmlg<-merge(BalAllmlg1, BalWmlg, by = "Room", all = TRUE, sort = FALSE)
#View(BalAllmlg)

#merging the merged tables
BalSummary1<-merge(BalAllsamp, BalAllSSI, by ="Room", all = TRUE, sort = FALSE)
BalSummary<-merge(BalSummary1, BalAllmlg, by ="Room", all = TRUE, sort = FALSE)
#View(BalSummary)
#write.csv(BalSummary, "BalSummaryRoom.csv")

######################## Ivanova voda

#Calculating the total number of SSIs
IvSSI<-datIvF%>%group_by(room)%>%count(n_distinct(cult_ID)) #SSIs total
IvSSI<-IvSSI[,1:2]
colnames(IvSSI)<-c("Room", "Total SSIs")

#Calculating the number of SSIs from bat samples
IvbatF<-datIvF[datIvF$substrate=="bat",] 
IvBSSI<-IvbatF%>%group_by(room)%>%count(n_distinct(cult_ID)) #SSIs from bat samples
IvBSSI<-IvBSSI[,1:2]
colnames(IvBSSI)<-c("Room", "Bat SSIs")

#Calculating the number of SSIs from wall samples
IvwallF<-datIvF[datIvF$substrate=="wall",] 
IvWSSI<-IvwallF%>%group_by(room)%>%count(n_distinct(cult_ID)) #SSIs from wall samples
IvWSSI<-IvWSSI[,1:2]
colnames(IvWSSI)<-c("Room", "Wall SSIs")

#Merging the tables
IvAllSSI1<-merge(IvSSI, IvBSSI, by = "Room", all = TRUE)
IvAllSSI<-merge(IvAllSSI1, IvWSSI, by = "Room", all = TRUE, sort = FALSE)
#View(IvAllSSI)

#Calculating the total number of swabs
Ivsamp<-datIvF%>%group_by(room)%>%count(n_distinct(sample)) #swabs total
Ivsamp<-Ivsamp[,1:2]
colnames(Ivsamp)<-c("Room", "Total swabs")

#Calculating the number of swabs from bat samples
IvBsamp<-IvbatF%>%group_by(room)%>%count(n_distinct(sample)) #swabs from bats
IvBsamp<-IvBsamp[,1:2]
colnames(IvBsamp)<-c("Room", "Bat swabs")

#Calculating the number of swabs from wall samples
IvWsamp<-IvwallF%>%group_by(room)%>%count(n_distinct(sample)) #swabs from walls
IvWsamp<-IvWsamp[,1:2]
colnames(IvWsamp)<-c("Room", "Wall swabs")

#Merging the tables
IvAllsamp1<-merge(Ivsamp, IvBsamp, by = "Room", all = TRUE)
IvAllsamp<-merge(IvAllsamp1, IvWsamp, by = "Room", all = TRUE, sort = FALSE)
#View(IvAllsamp)

#Calculating the total number of MLGs
Ivmlg<-datIvF%>%group_by(room)%>%count(n_distinct(MLG_ID)) #swabs total
Ivmlg<-Ivmlg[,1:2]
colnames(Ivmlg)<-c("Room", "Total MLGs")

#Calculating the number of MLGs from bat samples
IvBmlg<-IvbatF%>%group_by(room)%>%count(n_distinct(MLG_ID)) #swabs from bats
IvBmlg<-IvBmlg[,1:2]
colnames(IvBmlg)<-c("Room", "Bat MLGs")

#Calculating the number of MLGs from wall samples
IvWmlg<-IvwallF%>%group_by(room)%>%count(n_distinct(MLG_ID)) #swabs from walls
IvWmlg<-IvWmlg[,1:2]
colnames(IvWmlg)<-c("Room", "Wall MLGs")

#Merging the tables
IvAllmlg1<-merge(Ivmlg, IvBmlg, by = "Room", all = TRUE)
IvAllmlg<-merge(IvAllmlg1, IvWmlg, by = "Room", all = TRUE, sort = FALSE)
#View(IvAllmlg)

#merging the merged tables
IvSummary1<-merge(IvAllsamp, IvAllSSI, by ="Room", all = TRUE, sort = FALSE)
IvSummary<-merge(IvSummary1, IvAllmlg, by ="Room", all = TRUE, sort = FALSE)
#View(IvSummary)
#write.csv(IvSummary, "IvSummaryRoom.csv")

full_summary_room<-rbind(BalSummary, IvSummary, EldSummary)
View(full_summary_room)
write.csv(full_summary_room, "FullRoomSummary.csv")

#========================================================================================================#


#### Citations of the used packages ####

citation("poppr")
citation("vegan") 
citation("cowplot") 
citation("dplyr") 
citation("ggplot2")
